# Supplementary material for: Clinical-grade autonomous cytopathology through whole-slide edge tomography
Source: Nature. 2026 Feb 18;651(8105):472–81. doi: 10.1038/s41586-025-10094-y (PMC12979202; doi:10.1038/s41586-025-10094-y)
Supplement: Supplementary file 16 — Source Data Supplementary Fig. 3 [file 41586_2025_10094_MOESM16_ESM.xlsx]

## Sheet: SIFig3a
IoU=0.0		0.793651		IoU=0.3		0.788842		IoU=0.4		0.773949		IoU=0.5		0.739599		IoU=0.6		0.70438		IoU=0.7		0.660944		IoU=0.8		0.629519
FPR	TPR			FPR	TPR			FPR	TPR			FPR	TPR			FPR	TPR			FPR	TPR			FPR	TPR
0	0			0	0			0	0			0	0			0	0			0	0			0	0			Supplementary Figure 3a
0	0.00016714	0		0	0.000174368	0		0	0.00018093	0		0	0.00019755	0		0	0.000240096	0		0	0.000361011	0		0.000180375	0	0
0	0.0630119	0		0	0.0273758	0		0	0.028406	0		0	0.00829712	0		0	0.010084	0		0	0.00469314	0		0.00036075	0	0
0	0.0633461	0		0.00108696	0.0273758	2.97563e-05		0.000886525	0.028406	2.51826e-05		0.000627746	0.00829712	5.20848e-06		0.000401606	0.010084	4.04981e-06		0.000514801	0.00469314	2.41603e-06		0.00036075	0.00180018	0
0	0.0802273	0		0.00108696	0.0655623	0		0.000886525	0.0394427	0		0.000627746	0.0231134	0		0.000401606	0.0182473	0		0.000514801	0.00505415	0		0.000901876	0.00180018	9.74123e-07
0.0014881	0.0802273	0.000119386		0.00108696	0.0659111	0		0.00177305	0.0394427	3.4967e-05		0.00125549	0.0231134	1.45093e-05		0.000803213	0.0182473	7.32823e-06		0.000772201	0.00505415	1.30094e-06		0.000901876	0.00450045	0
0.0014881	0.107137	0		0.00108696	0.0835222	0		0.00177305	0.0644111	0		0.00125549	0.0244962	0		0.000803213	0.0192077	0		0.000772201	0.00541516	0		0.00180375	0.00450045	4.05885e-06
0.00297619	0.107137	0.00015943		0.00217391	0.0835222	9.0785e-05		0.00265957	0.0644111	5.7102e-05		0.00188324	0.0244962	1.53774e-05		0.00160643	0.0192077	1.54279e-05		0.0010296	0.00541516	1.39386e-06		0.00180375	0.00540054	0
0.00297619	0.116497	0		0.00217391	0.111595	0		0.00265957	0.0676678	0		0.00188324	0.0304228	0		0.00160643	0.0240096	0		0.0010296	0.00794224	0		0.00234488	0.00540054	2.92237e-06
0.00446429	0.116497	0.000173358		0.00326087	0.111595	0.000121299		0.00265957	0.0680297	0		0.00313873	0.0304228	3.81956e-05		0.00200803	0.0240096	9.64241e-06		0.001287	0.00794224	2.04433e-06		0.00234488	0.00810081	0
0.00446429	0.154438	0		0.00326087	0.12136	0		0.00265957	0.0863036	0		0.00313873	0.0401027	0		0.00200803	0.0244898	0		0.001287	0.00866426	0		0.00252525	0.00810081	1.46119e-06
0.00595238	0.154438	0.000229818		0.00434783	0.12136	0.000131913		0.0035461	0.0863036	7.65103e-05		0.00376648	0.0401027	2.51743e-05		0.00240964	0.0244898	9.83526e-06		0.0015444	0.00866426	2.23018e-06		0.00252525	0.00990099	0
0.00595238	0.207755	0		0.00434783	0.160942	0		0.0035461	0.115433	0		0.00376648	0.0420782	0		0.00240964	0.0268908	0		0.0015444	0.00938628	0		0.00306638	0.00990099	5.35768e-06
0.00744048	0.207755	0.00030916		0.00543478	0.160942	0.000174937		0.00443262	0.115433	0.000102335		0.00439422	0.0420782	2.64145e-05		0.00281124	0.0268908	1.07995e-05		0.0020592	0.00938628	4.83206e-06		0.00306638	0.0108011	0
0.00744048	0.254387	0		0.00543478	0.168265	0		0.00443262	0.121947	0		0.00439422	0.0424733	0		0.00281124	0.0285714	0		0.0020592	0.0108303	0		0.00324675	0.0108011	1.94825e-06
0.00892857	0.254387	0.000378553		0.00652174	0.168265	0.000182897		0.00531915	0.121947	0.000108109		0.00502197	0.0424733	2.66625e-05		0.00321285	0.0285714	1.14745e-05		0.0023166	0.0108303	2.78773e-06		0.00324675	0.0117012	0
0.00892857	0.270767	0		0.00652174	0.189364	0		0.00531915	0.125384	0		0.00502197	0.0446464	0		0.00321285	0.0309724	0		0.0023166	0.0111913	0		0.00414863	0.0117012	1.0553e-05
0.0104167	0.270767	0.000402927		0.0076087	0.189364	0.00020583		0.00620567	0.125384	0.000111156		0.00564972	0.0446464	2.80266e-05		0.00361446	0.0309724	1.24387e-05		0.002574	0.0111913	2.88065e-06		0.00414863	0.0126013	0
0.0104167	0.288317	0		0.0076087	0.216216	0		0.00620567	0.127194	0		0.00564972	0.0482023	0		0.00361446	0.0316927	0		0.002574	0.0115523	0		0.00541126	0.0126013	1.59107e-05
0.0119048	0.288317	0.000429043		0.00869565	0.216216	0.000235018		0.0070922	0.127194	0.00011276		0.00627746	0.0482023	3.02588e-05		0.00401606	0.0316927	1.2728e-05		0.0030888	0.0115523	5.94715e-06		0.00541126	0.0153015	0
0.0119048	0.306034	0		0.00869565	0.222842	0		0.0070922	0.133164	0		0.00627746	0.0513631	0		0.00401606	0.0319328	0		0.0030888	0.0129964	0		0.00595238	0.0153015	8.28005e-06
0.0133929	0.306034	0.000455407		0.0108696	0.222842	0.00048444		0.00797872	0.133164	0.000118054		0.00690521	0.0513631	3.2243e-05		0.00441767	0.0319328	1.28244e-05		0.0033462	0.0129964	3.34527e-06		0.00595238	0.0162016	0
0.0133929	0.308374	0		0.0108696	0.246207	0		0.00797872	0.144201	0		0.00690521	0.0626235	0		0.00441767	0.035054	0		0.0033462	0.0144404	0		0.00649351	0.0162016	8.76711e-06
0.014881	0.308374	0.000458889		0.0119565	0.246207	0.000267617		0.00886525	0.144201	0.000127838		0.00753296	0.0626235	3.93117e-05		0.00522088	0.035054	2.81558e-05		0.0036036	0.0144404	3.71697e-06		0.00649351	0.0180018	0
0.014881	0.343473	0		0.0119565	0.259459	0		0.00886525	0.144382	0		0.00753296	0.0651916	0		0.00522088	0.0355342	0		0.0036036	0.0151625	0		0.00721501	0.0180018	1.29883e-05
0.016369	0.343473	0.000511121		0.0130435	0.259459	0.000282021		0.00975177	0.144382	0.000127998		0.0081607	0.0651916	4.09238e-05		0.00562249	0.0355342	1.42708e-05		0.0041184	0.0151625	7.80564e-06		0.00721501	0.0189019	0
0.016369	0.343975	0		0.0130435	0.264167	0		0.00975177	0.165732	0		0.0081607	0.0671671	0		0.00562249	0.0379352	0		0.0041184	0.0155235	0		0.00739538	0.0189019	3.40943e-06
0.0178571	0.343975	0.000511867		0.0141304	0.264167	0.000287138		0.0106383	0.165732	0.000146925		0.00878845	0.0671671	4.21639e-05		0.0060241	0.0379352	1.5235e-05		0.0043758	0.0155235	3.99574e-06		0.00739538	0.019802	0
0.0178571	0.377904	0		0.0141304	0.265737	0		0.0106383	0.173331	0		0.00878845	0.0679573	0		0.0060241	0.0415366	0		0.0043758	0.0176895	0		0.00829726	0.019802	1.78589e-05
0.0193452	0.377904	0.000562357		0.0152174	0.265737	0.000288844		0.0115248	0.173331	0.000153662		0.0094162	0.0679573	4.266e-05		0.0064257	0.0415366	1.66814e-05		0.0046332	0.0176895	4.55329e-06		0.00829726	0.0234023	0
0.0193452	0.38225	0		0.0152174	0.281081	0		0.0115248	0.184549	0		0.0094162	0.0715132	0		0.0064257	0.0441777	0		0.0046332	0.0198556	0		0.00955988	0.0234023	2.95484e-05
0.0208333	0.38225	0.000568824		0.0163043	0.281081	0.000305523		0.0124113	0.184549	0.000163607		0.0094162	0.0719083	0		0.00682731	0.0441777	1.7742e-05		0.0048906	0.0198556	5.11084e-06		0.00955988	0.0261026	0
0.0208333	0.382751	0		0.0163043	0.286138	0		0.0124113	0.195043	0		0.0094162	0.0734887	0		0.00682731	0.0458583	0		0.0048906	0.0209386	0		0.010101	0.0261026	1.41248e-05
0.0223214	0.382751	0.00056957		0.0173913	0.286138	0.000311019		0.0132979	0.195043	0.00017291		0.0100439	0.0734887	4.61323e-05		0.00722892	0.0458583	1.8417e-05		0.00514801	0.0209386	5.38961e-06		0.010101	0.0279028	0
0.0223214	0.392445	0		0.0173913	0.286661	0		0.0132979	0.196309	0		0.0100439	0.0750691	0		0.00722892	0.0482593	0		0.00514801	0.0223827	0		0.0102814	0.0279028	5.03297e-06
0.0238095	0.392445	0.000583996		0.0184783	0.286661	0.000311588		0.0141844	0.196309	0.000174033		0.0106717	0.0750691	4.71244e-05		0.00763052	0.0482593	1.93812e-05		0.00592021	0.0223827	1.72839e-05		0.0102814	0.0288029	0
0.0238095	0.392947	0		0.0184783	0.294159	0		0.0141844	0.212231	0		0.0106717	0.0855393	0		0.00763052	0.0487395	0		0.00592021	0.0231047	0		0.0104618	0.0288029	5.19532e-06
0.0252976	0.392947	0.000584742		0.0195652	0.294159	0.000319738		0.0150709	0.212231	0.000188148		0.0112994	0.0855393	5.3697e-05		0.00803213	0.0487395	1.95741e-05		0.00617761	0.0231047	5.94715e-06		0.0104618	0.029703	0
0.0252976	0.400468	0		0.0195652	0.298867	0		0.0150709	0.222544	0		0.0112994	0.0912683	0		0.00803213	0.0494598	0		0.00617761	0.0234657	0		0.0106421	0.029703	5.35768e-06
0.0267857	0.400468	0.000595935		0.0206522	0.298867	0.000324855		0.0159574	0.222544	0.000197291		0.0119272	0.0912683	5.72933e-05		0.00843373	0.0494598	1.98634e-05		0.00643501	0.0234657	6.04008e-06		0.0106421	0.0306031	0
0.0267857	0.401805	0		0.0206522	0.31735	0		0.0159574	0.229419	0		0.0119272	0.0967997	0		0.00843373	0.0511405	0		0.00643501	0.0252708	0		0.0113636	0.0306031	2.20801e-05
0.0282738	0.401805	0.000597924		0.0217391	0.31735	0.000344945		0.0177305	0.229419	0.000406772		0.0125549	0.0967997	6.07657e-05		0.00883534	0.0511405	2.05383e-05		0.00694981	0.0252708	1.30094e-05		0.0113636	0.0315032	0
0.0282738	0.403309	0		0.0217391	0.319791	0		0.0177305	0.238828	0		0.0125549	0.0987752	0		0.00883534	0.0516206	0		0.00694981	0.0274368	0		0.011544	0.0315032	5.68239e-06
0.0297619	0.403309	0.000600163		0.0228261	0.319791	0.000347599		0.018617	0.238828	0.000211727		0.0131827	0.0987752	6.20058e-05		0.00923695	0.0516206	2.07312e-05		0.00746461	0.0274368	1.41245e-05		0.011544	0.0333033	0
0.0297619	0.413839	0		0.0228261	0.325196	0		0.018617	0.253483	0		0.0131827	0.100751	0		0.00923695	0.0537815	0		0.00746461	0.0277978	0		0.0117244	0.0333033	6.00709e-06
0.03125	0.413839	0.000615832		0.023913	0.325196	0.000353474		0.0195035	0.253483	0.000224719		0.0138104	0.100751	6.32459e-05		0.00963855	0.0537815	2.1599e-05		0.00797941	0.0277978	1.43103e-05		0.0117244	0.0342034	0
0.03125	0.418018	0		0.023913	0.333566	0		0.0195035	0.26651	0		0.0138104	0.106085	0		0.00963855	0.054982	0		0.00797941	0.0281588	0		0.0120851	0.0342034	1.23389e-05
0.0327381	0.418018	0.00062205		0.025	0.333566	0.000362572		0.0203901	0.26651	0.000236268		0.0144382	0.106085	6.65942e-05		0.0100402	0.054982	2.20811e-05		0.00849421	0.0281588	1.44962e-05		0.0120851	0.0351035	0
0.0327381	0.422865	0		0.025	0.336704	0		0.0203901	0.267053	0		0.0144382	0.113591	0		0.0100402	0.0557023	0		0.00849421	0.0292419	0		0.0124459	0.0351035	1.26636e-05
0.0342262	0.422865	0.000629263		0.026087	0.336704	0.000365983		0.0212766	0.267053	0.000236749		0.0150659	0.113591	7.13066e-05		0.0104418	0.0557023	2.23704e-05		0.00875161	0.0292419	7.52687e-06		0.0124459	0.0360036	0
0.0342262	0.42721	0		0.026087	0.355711	0		0.0212766	0.267415	0		0.0150659	0.114777	0		0.0104418	0.0571429	0		0.00875161	0.0296029	0		0.012987	0.0360036	1.94825e-05
0.0357143	0.42721	0.00063573		0.0282609	0.355711	0.000773284		0.0221631	0.267415	0.00023707		0.0156937	0.114777	7.20507e-05		0.0108434	0.0571429	2.29489e-05		0.00900901	0.0296029	7.61979e-06		0.012987	0.0378038	0
0.0357143	0.433227	0		0.0282609	0.356234	0		0.0221631	0.271757	0		0.0156937	0.119518	0		0.0108434	0.0583433	0		0.00900901	0.0299639	0		0.0140693	0.0378038	4.09132e-05
0.0372024	0.433227	0.000644684		0.0293478	0.356234	0.00038721		0.0230496	0.271757	0.000240919		0.0163214	0.119518	7.5027e-05		0.011245	0.0583433	2.34311e-05		0.00926641	0.0299639	7.71272e-06		0.0140693	0.039604	0
0.0372024	0.436403	0		0.0293478	0.370706	0		0.0230496	0.273385	0		0.0163214	0.121691	0		0.011245	0.0621849	0		0.00926641	0.032491	0		0.01443	0.039604	1.42871e-05
0.0386905	0.436403	0.000649409		0.0304348	0.370706	0.000402942		0.0239362	0.273385	0.000242363		0.0169492	0.121691	7.63911e-05		0.0116466	0.0621849	2.49738e-05		0.00952381	0.032491	8.36319e-06		0.01443	0.0405041	0
0.0386905	0.437072	0		0.0304348	0.37245	0		0.0239362	0.280441	0		0.0169492	0.123074	0		0.0116466	0.0641056	0		0.00952381	0.033935	0		0.0147908	0.0405041	1.46119e-05
0.0401786	0.437072	0.000650404		0.0315217	0.37245	0.000404837		0.0248227	0.280441	0.000248618		0.0175769	0.123074	7.72592e-05		0.0120482	0.0641056	2.57452e-05		0.00978121	0.033935	8.73488e-06		0.0147908	0.0441044	0
0.0401786	0.438576	0		0.0315217	0.391282	0		0.0248227	0.284241	0		0.0175769	0.128605	0		0.0120482	0.0648259	0		0.00978121	0.034657	0		0.0156926	0.0441044	3.97767e-05
0.0416667	0.438576	0.000652643		0.0326087	0.391282	0.000425306		0.0257092	0.284241	0.000251987		0.0182046	0.128605	8.07315e-05		0.0124498	0.0648259	2.60345e-05		0.0100386	0.034657	8.92073e-06		0.0156926	0.0450045	0
0.0416667	0.443757	0		0.0326087	0.395815	0		0.0257092	0.288945	0		0.0182046	0.129198	0		0.0124498	0.0681873	0		0.0100386	0.0353791	0		0.015873	0.0450045	8.11769e-06
0.0431548	0.443757	0.000660353		0.0336957	0.395815	0.000430234		0.0265957	0.288945	0.000256157		0.0188324	0.129198	8.11035e-05		0.0128514	0.0681873	2.73844e-05		0.010296	0.0353791	9.10658e-06		0.015873	0.0468047	0
0.0431548	0.446097	0		0.0336957	0.396338	0		0.0265957	0.292202	0		0.0188324	0.132161	0		0.0128514	0.0696279	0		0.010296	0.0361011	0		0.0162338	0.0468047	1.68848e-05
0.0446429	0.446097	0.000663835		0.0347826	0.396338	0.000430802		0.0274823	0.292202	0.000259044		0.0194601	0.132161	8.29637e-05		0.013253	0.0696279	2.7963e-05		0.0108108	0.0361011	1.85849e-05		0.0162338	0.0477048	0
0.0446429	0.460137	0		0.0347826	0.40279	0		0.0274823	0.294011	0		0.0194601	0.134137	0		0.013253	0.0705882	0		0.0108108	0.0364621	0		0.0164141	0.0477048	8.60476e-06
0.046131	0.460137	0.000684728		0.0358696	0.40279	0.000437815		0.0283688	0.294011	0.000260648		0.0200879	0.134137	8.42038e-05		0.0140562	0.0705882	5.66974e-05		0.0110682	0.0364621	9.38535e-06		0.0164141	0.0486049	0
0.046131	0.469163	0		0.0358696	0.406277	0		0.0283688	0.294554	0		0.0200879	0.135322	0		0.0140562	0.0737095	0		0.0110682	0.0368231	0		0.0169553	0.0486049	2.63013e-05
0.047619	0.469163	0.000698159		0.0369565	0.406277	0.000441606		0.0292553	0.294554	0.000261129		0.0207156	0.135322	8.49479e-05		0.0144578	0.0737095	2.96022e-05		0.0113256	0.0368231	9.47828e-06		0.0169553	0.049505	0
0.047619	0.473843	0		0.0369565	0.4068	0		0.0292553	0.302334	0		0.0207156	0.137298	0		0.0144578	0.0761104	0		0.0113256	0.0371841	0		0.017316	0.049505	1.78589e-05
0.0491071	0.473843	0.000705123		0.0380435	0.4068	0.000442174		0.0301418	0.302334	0.000268027		0.0213434	0.137298	8.6188e-05		0.0148594	0.0761104	3.05664e-05		0.011583	0.0371841	9.5712e-06		0.017316	0.050405	0
0.0491071	0.475514	0		0.0380435	0.412031	0		0.0301418	0.307219	0		0.0213434	0.140261	0		0.0148594	0.0770708	0		0.011583	0.0379061	0		0.0174964	0.050405	9.09182e-06
0.0505952	0.475514	0.00070761		0.0391304	0.412031	0.00044786		0.0310284	0.307219	0.000272357		0.0219711	0.140261	8.80482e-05		0.015261	0.0770708	3.09521e-05		0.0118404	0.0379061	9.75705e-06		0.0174964	0.0513051	0
0.0505952	0.486378	0		0.0391304	0.414473	0		0.0310284	0.313371	0		0.0219711	0.141249	0		0.015261	0.0792317	0		0.0118404	0.0393502	0		0.0178571	0.0513051	1.85083e-05
0.0520833	0.486378	0.000723777		0.0402174	0.414473	0.000450514		0.0319149	0.313371	0.000277811		0.0225989	0.141249	8.86682e-05		0.0156627	0.0792317	3.182e-05		0.0120978	0.0393502	1.01287e-05		0.0178571	0.0522052	0
0.0520833	0.488718	0		0.0402174	0.415867	0		0.0319149	0.320246	0		0.0225989	0.142434	0		0.0156627	0.0804322	0		0.0120978	0.0397112	0		0.0196609	0.0522052	9.41653e-05
0.0535714	0.488718	0.000727259		0.0413043	0.415867	0.00045203		0.0328014	0.320246	0.000283906		0.0232266	0.142434	8.94123e-05		0.0160643	0.0804322	3.23021e-05		0.0133848	0.0397112	5.11084e-05		0.0196609	0.0531053	0
0.0535714	0.492729	0		0.0413043	0.417437	0		0.0328014	0.323684	0		0.0232266	0.14599	0		0.0160643	0.0809124	0		0.0133848	0.0400722	0		0.020202	0.0531053	2.87366e-05
0.0550595	0.492729	0.000733228		0.0423913	0.417437	0.000453736		0.0336879	0.323684	0.000286954		0.0238544	0.14599	9.16445e-05		0.0160643	0.0813926	0		0.0136422	0.0400722	1.03146e-05		0.020202	0.0540054	0
0.0550595	0.497576	0		0.0423913	0.425109	0		0.0336879	0.324588	0		0.0238544	0.151719	0		0.0160643	0.082593	0		0.0136422	0.0404332	0		0.0203824	0.0540054	9.74123e-06
0.0565476	0.497576	0.000740441		0.0434783	0.425109	0.000462075		0.0345745	0.324588	0.000287756		0.0244821	0.151719	9.52409e-05		0.0168675	0.082593	6.63398e-05		0.0138996	0.0404332	1.04075e-05		0.0203824	0.0549055	0
0.0565476	0.498914	0		0.0434783	0.428248	0		0.0345745	0.325674	0		0.0244821	0.151916	0		0.0168675	0.0828331	0		0.0138996	0.0411552	0		0.0207431	0.0549055	1.98072e-05
0.0580357	0.498914	0.000742431		0.0445652	0.428248	0.000465487		0.035461	0.325674	0.000288718		0.0251099	0.151916	9.53649e-05		0.0172691	0.0828331	3.32663e-05		0.014157	0.0411552	1.05934e-05		0.0207431	0.0576058	0
0.0580357	0.508106	0		0.0445652	0.430863	0		0.035461	0.328207	0		0.0251099	0.167918	0		0.0172691	0.0847539	0		0.014157	0.0415162	0		0.0212843	0.0576058	3.11719e-05
0.0595238	0.508106	0.000756111		0.0456522	0.430863	0.000468329		0.0363475	0.328207	0.000290964		0.0257376	0.167918	0.00010541		0.0176707	0.0847539	3.40377e-05		0.0144144	0.0415162	1.06863e-05		0.0212843	0.0585059	0
0.0595238	0.513789	0		0.0456522	0.432432	0		0.0363475	0.332368	0		0.0257376	0.174635	0		0.0176707	0.0881152	0		0.0144144	0.0418773	0		0.0220058	0.0585059	4.2212e-05
0.0610119	0.513789	0.000764567		0.0467391	0.432432	0.000470035		0.037234	0.332368	0.000294653		0.0263653	0.174635	0.000109626		0.0180723	0.0881152	3.53876e-05		0.0146718	0.0418773	1.07792e-05		0.0220058	0.0594059	0
0.0610119	0.515795	0		0.0467391	0.435222	0		0.037234	0.333635	0		0.0263653	0.174832	0		0.0180723	0.0905162	0		0.0146718	0.0444043	0		0.0227273	0.0594059	4.28614e-05
0.0625	0.515795	0.000767552		0.0478261	0.435222	0.000473068		0.0381206	0.333635	0.000295776		0.0269931	0.174832	0.00010975		0.0184739	0.0905162	3.63519e-05		0.0149292	0.0444043	1.14297e-05		0.0227273	0.060306	0
0.0625	0.519138	0		0.0478261	0.437315	0		0.0381206	0.34232	0		0.0269931	0.177598	0		0.0184739	0.0936375	0		0.0149292	0.0451264	0		0.0236291	0.060306	5.43886e-05
0.0639881	0.519138	0.000772526		0.048913	0.437315	0.000475342		0.0390071	0.34232	0.000303475		0.0276208	0.177598	0.000111486		0.0188755	0.0936375	3.76054e-05		0.0151866	0.0451264	1.16155e-05		0.0236291	0.0621062	0
0.0639881	0.521812	0		0.048913	0.440453	0		0.0390071	0.345576	0		0.0276208	0.177993	0		0.0188755	0.0967587	0		0.0151866	0.0465704	0		0.0239899	0.0621062	2.24048e-05
0.0654762	0.521812	0.000776506		0.05	0.440453	0.000478754		0.0398936	0.345576	0.000306362		0.0282486	0.177993	0.000111734		0.0192771	0.0967587	3.88589e-05		0.015444	0.0465704	1.19872e-05		0.0239899	0.0630063	0
0.0654762	0.527495	0		0.05	0.440628	0		0.0398936	0.345757	0		0.0282486	0.182734	0		0.0192771	0.0977191	0		0.015444	0.0483755	0		0.024531	0.0630063	3.40943e-05
0.0669643	0.527495	0.000784962		0.051087	0.440628	0.000478943		0.0407801	0.345757	0.000306522		0.0288763	0.182734	0.000114711		0.0196787	0.0977191	3.92446e-05		0.0157014	0.0483755	1.24519e-05		0.024531	0.0639064	0
0.0669643	0.528163	0		0.051087	0.4415	0		0.0407801	0.353175	0		0.0288763	0.189451	0		0.0196787	0.0993998	0		0.0157014	0.0490975	0		0.0248918	0.0639064	2.30543e-05
0.0684524	0.528163	0.000785957		0.0521739	0.4415	0.000479891		0.0416667	0.353175	0.000313099		0.0295041	0.189451	0.000118927		0.0200803	0.0993998	3.99196e-05		0.0159588	0.0490975	1.26377e-05		0.0248918	0.0657066	0
0.0684524	0.529667	0		0.0521739	0.447777	0		0.0416667	0.361679	0		0.0295041	0.193204	0		0.0200803	0.103241	0		0.0159588	0.0498195	0		0.0250722	0.0657066	1.18518e-05
0.0699405	0.529667	0.000788196		0.0532609	0.447777	0.000486714		0.0425532	0.361679	0.000320637		0.0301318	0.193204	0.000121283		0.0208835	0.103241	8.29247e-05		0.0164736	0.0498195	2.56471e-05		0.0250722	0.0684068	0
0.0699405	0.530837	0		0.0532609	0.4483	0		0.0425532	0.364755	0		0.0301318	0.194587	0		0.0208835	0.103962	0		0.0164736	0.0505415	0		0.0254329	0.0684068	2.46778e-05
0.0714286	0.530837	0.000789937		0.0543478	0.4483	0.000487283		0.0443262	0.364755	0.000646728		0.0307596	0.194587	0.000122151		0.0212851	0.103962	4.17516e-05		0.016731	0.0505415	1.30094e-05		0.0254329	0.0693069	0
0.0714286	0.532174	0		0.0543478	0.450915	0		0.0443262	0.365298	0		0.0307596	0.194785	0		0.0212851	0.108523	0		0.016731	0.0516245	0		0.025974	0.0693069	3.75038e-05
0.0729167	0.532174	0.000791926		0.0554348	0.450915	0.000490125		0.0452128	0.365298	0.000323845		0.0313873	0.194785	0.000122275		0.0220884	0.108523	8.71674e-05		0.0169884	0.0516245	1.32882e-05		0.025974	0.070207	0
0.0729167	0.539194	0		0.0554348	0.451613	0		0.0452128	0.366564	0		0.0313873	0.195377	0		0.0220884	0.109004	0		0.0169884	0.0523466	0		0.0265152	0.070207	3.79908e-05
0.0744048	0.539194	0.000802373		0.0565217	0.451613	0.000490884		0.0460993	0.366564	0.000324968		0.0320151	0.195377	0.000122647		0.02249	0.109004	4.37765e-05		0.0172458	0.0523466	1.3474e-05		0.0265152	0.0711071	0
0.0744048	0.54822	0		0.0565217	0.453182	0		0.0460993	0.372173	0		0.0320151	0.20565	0		0.02249	0.111405	0		0.0172458	0.0545126	0		0.0266955	0.0711071	1.2826e-05
0.0758929	0.54822	0.000815804		0.0576087	0.453182	0.000492589		0.0469858	0.372173	0.000329941		0.0326428	0.20565	0.000129096		0.0228916	0.111405	4.47408e-05		0.0177606	0.0545126	2.80631e-05		0.0266955	0.0720072	0
0.0758929	0.551396	0		0.0576087	0.457716	0		0.0469858	0.379953	0		0.0326428	0.20644	0		0.0228916	0.113806	0		0.0177606	0.0552347	0		0.0272367	0.0720072	3.89649e-05
0.077381	0.551396	0.000820529		0.0586957	0.457716	0.000497517		0.0478723	0.379953	0.000336838		0.0332706	0.20644	0.000129592		0.0232932	0.113806	4.5705e-05		0.018018	0.0552347	1.42174e-05		0.0272367	0.0729073	0
0.077381	0.553234	0		0.0586957	0.458413	0		0.0478723	0.381762	0		0.0332706	0.206835	0		0.0232932	0.114286	0		0.018018	0.0555957	0		0.0284993	0.0729073	9.20547e-05
0.0803571	0.553234	0.00164653		0.0597826	0.458413	0.000498275		0.0487589	0.381762	0.000338442		0.0338983	0.206835	0.00012984		0.0236948	0.114286	4.58979e-05		0.0182754	0.0555957	1.43103e-05		0.0284993	0.0738074	0
0.0803571	0.555407	0		0.0597826	0.460854	0		0.0487589	0.395332	0		0.0338983	0.20723	0		0.0236948	0.116206	0		0.0182754	0.0559567	0		0.0290404	0.0738074	3.99391e-05
0.0818452	0.555407	0.000826498		0.0608696	0.460854	0.000500929		0.0496454	0.395332	0.000350472		0.0345261	0.20723	0.000130088		0.0240964	0.116206	4.66693e-05		0.0185328	0.0559567	1.44033e-05		0.0290404	0.0756076	0
0.0818452	0.558583	0		0.0608696	0.462424	0		0.0496454	0.396418	0		0.0345261	0.211379	0		0.0240964	0.118367	0		0.0185328	0.0581227	0		0.0295815	0.0756076	4.09132e-05
0.0833333	0.558583	0.000831224		0.0619565	0.462424	0.000502634		0.0505319	0.396418	0.000351434		0.0351538	0.211379	0.000132692		0.024498	0.118367	4.75371e-05		0.0198198	0.0581227	7.4804e-05		0.0295815	0.0774077	0
0.0833333	0.559418	0		0.0619565	0.47306	0		0.0505319	0.396599	0		0.0351538	0.212762	0		0.024498	0.119568	0		0.0198198	0.0588448	0		0.0297619	0.0774077	1.39624e-05
0.0848214	0.559418	0.000832468		0.0630435	0.47306	0.000514196		0.0514184	0.396599	0.000351594		0.0357815	0.212762	0.00013356		0.0248996	0.119568	4.80192e-05		0.0200772	0.0588448	1.51467e-05		0.0297619	0.0783078	0
0.0848214	0.560087	0		0.0630435	0.475153	0		0.0514184	0.39877	0		0.0357815	0.222442	0		0.0248996	0.120528	0		0.0200772	0.0592058	0		0.0301227	0.0783078	2.82496e-05
0.0863095	0.560087	0.000833463		0.0641304	0.475153	0.00051647		0.052305	0.39877	0.000353519		0.0364093	0.222442	0.000139637		0.0253012	0.120528	4.84049e-05		0.0203346	0.0592058	1.52396e-05		0.0301227	0.080108	0
0.0863095	0.56343	0		0.0641304	0.484568	0		0.052305	0.400579	0		0.0364093	0.223232	0		0.0253012	0.120768	0		0.0203346	0.0599278	0		0.0312049	0.080108	8.6697e-05
0.0877976	0.56343	0.000838437		0.0652174	0.484568	0.000526705		0.0531915	0.400579	0.000355123		0.0376648	0.223232	0.000280266		0.0257028	0.120768	4.85013e-05		0.020592	0.0599278	1.54254e-05		0.0312049	0.0810081	0
0.0877976	0.566605	0		0.0652174	0.489451	0		0.0531915	0.402388	0		0.0376648	0.225998	0		0.0257028	0.122449	0		0.020592	0.0602888	0		0.0319264	0.0810081	5.84474e-05
0.0892857	0.566605	0.000843163		0.0663043	0.489451	0.000532012		0.054078	0.402388	0.000356727		0.0382925	0.225998	0.000141869		0.0261044	0.122449	4.91763e-05		0.0208494	0.0602888	1.55184e-05		0.0319264	0.0819082	0
0.0892857	0.569447	0		0.0663043	0.490323	0		0.054078	0.405102	0		0.0382925	0.228961	0		0.0261044	0.127971	0		0.0208494	0.0620939	0		0.0328283	0.0819082	7.3871e-05
0.0907738	0.569447	0.000847391		0.0673913	0.490323	0.000532959		0.0549645	0.405102	0.000359133		0.0389203	0.228961	0.000143729		0.0269076	0.127971	0.000102788		0.0211068	0.0620939	1.5983e-05		0.0328283	0.0828083	0
0.0907738	0.570282	0		0.0673913	0.49102	0		0.0549645	0.405645	0		0.0389203	0.234097	0		0.0269076	0.129172	0		0.0211068	0.0628159	0		0.0337302	0.0828083	7.46828e-05
0.0922619	0.570282	0.000848635		0.0684783	0.49102	0.000533717		0.0567376	0.405645	0.000719229		0.039548	0.234097	0.000146954		0.0273092	0.129172	5.18762e-05		0.0216216	0.0628159	3.23376e-05		0.0337302	0.0837084	0
0.0922619	0.571285	0		0.0684783	0.502354	0		0.0567376	0.412158	0		0.039548	0.241604	0		0.0273092	0.131092	0		0.0216216	0.0638989	0		0.0340909	0.0837084	3.01978e-05
0.09375	0.571285	0.000850127		0.0695652	0.502354	0.000546037		0.0576241	0.412158	0.000365389		0.0408035	0.241604	0.000303332		0.0281124	0.131092	0.000105295		0.021879	0.0638989	1.64476e-05		0.0340909	0.0846085	0
0.09375	0.571787	0		0.0695652	0.502703	0		0.0576241	0.415777	0		0.0408035	0.242789	0		0.0281124	0.134214	0		0.021879	0.0646209	0		0.0344517	0.0846085	3.05225e-05
0.0952381	0.571787	0.000850873		0.0706522	0.502703	0.000546416		0.0585106	0.415777	0.000368597		0.0414313	0.242789	0.00015241		0.0289157	0.134214	0.000107802		0.0221364	0.0646209	1.66334e-05		0.0344517	0.0855086	0
0.0952381	0.575631	0		0.0706522	0.503226	0		0.0585106	0.41632	0		0.0414313	0.243777	0		0.0289157	0.136855	0		0.0221364	0.065704	0		0.0348124	0.0855086	3.08472e-05
0.0967262	0.575631	0.000856594		0.0717391	0.503226	0.000546985		0.0593972	0.41632	0.000369078		0.042059	0.243777	0.00015303		0.0301205	0.136855	0.000164885		0.0223938	0.065704	1.69122e-05		0.0348124	0.0864086	0
0.0967262	0.579642	0		0.0717391	0.504446	0		0.0593972	0.417586	0		0.042059	0.251482	0		0.0301205	0.138055	0		0.0223938	0.066065	0		0.0357143	0.0864086	7.79299e-05
0.0982143	0.579642	0.000862563		0.0728261	0.504446	0.000548311		0.0602837	0.417586	0.000370201		0.0426868	0.251482	0.000157867		0.0305221	0.138055	5.54439e-05		0.0226512	0.066065	1.70051e-05		0.0357143	0.0882088	0
0.0982143	0.580812	0		0.0728261	0.508282	0		0.0602837	0.421567	0		0.0426868	0.252667	0		0.0305221	0.138776	0		0.0226512	0.066426	0		0.0367965	0.0882088	9.54641e-05
0.0997024	0.580812	0.000864304		0.073913	0.508282	0.000552481		0.0611702	0.421567	0.000373729		0.0433145	0.252667	0.000158611		0.0313253	0.138776	0.000111466		0.0229086	0.066426	1.70981e-05		0.0367965	0.0909091	0
0.0997024	0.583654	0		0.073913	0.508457	0		0.0611702	0.4241	0		0.0433145	0.267286	0		0.0313253	0.141176	0		0.0229086	0.067148	0		0.0373377	0.0909091	4.91932e-05
0.10119	0.583654	0.000868532		0.075	0.508457	0.00055267		0.0620567	0.4241	0.000375975		0.0439422	0.267286	0.000167788		0.0317269	0.141176	5.66974e-05		0.023166	0.067148	1.72839e-05		0.0373377	0.0918092	0
0.10119	0.585158	0		0.075	0.512293	0		0.0620567	0.425547	0		0.0439422	0.271237	0		0.0317269	0.141657	0		0.023166	0.0689531	0		0.0376984	0.0918092	3.31202e-05
0.102679	0.585158	0.000870771		0.076087	0.512293	0.00055684		0.0629433	0.425547	0.000377258		0.04457	0.271237	0.000170268		0.0325301	0.141657	0.00011378		0.0234234	0.0689531	1.77485e-05		0.0376984	0.0927093	0
0.102679	0.586495	0		0.076087	0.513339	0		0.0629433	0.427176	0		0.04457	0.272027	0		0.0325301	0.141897	0		0.0234234	0.0693141	0		0.0396825	0.0927093	0.000183947
0.104167	0.586495	0.000872761		0.0771739	0.513339	0.000557977		0.0638298	0.427176	0.000378702		0.0451977	0.272027	0.000170764		0.0329317	0.141897	5.69867e-05		0.0236808	0.0693141	1.78415e-05		0.0396825	0.0936094	0
0.104167	0.586996	0		0.0771739	0.513514	0		0.0638298	0.435137	0		0.0451977	0.277558	0		0.0329317	0.143337	0		0.0236808	0.0700361	0		0.0398629	0.0936094	1.68848e-05
0.105655	0.586996	0.000873507		0.0782609	0.513514	0.000558167		0.0647163	0.435137	0.000385759		0.0458255	0.277558	0.000174236		0.0333333	0.143337	5.75652e-05		0.0241956	0.0700361	3.60546e-05		0.0398629	0.0954095	0
0.105655	0.587164	0		0.0782609	0.51456	0		0.0647163	0.436946	0		0.0458255	0.279534	0		0.0333333	0.144058	0		0.0241956	0.0703971	0		0.0402237	0.0954095	3.4419e-05
0.107143	0.587164	0.000873755		0.0793478	0.51456	0.000559304		0.0656028	0.436946	0.000387363		0.0464532	0.279534	0.000175476		0.0337349	0.144058	5.78545e-05		0.024453	0.0703971	1.81202e-05		0.0402237	0.0963096	0
0.107143	0.587665	0		0.0793478	0.515955	0		0.0656028	0.438212	0		0.0464532	0.280719	0		0.0337349	0.146939	0		0.024453	0.0711191	0		0.040404	0.0963096	1.73719e-05
0.108631	0.587665	0.000874502		0.0804348	0.515955	0.00056082		0.0664894	0.438212	0.000388486		0.047081	0.280719	0.00017622		0.0341365	0.146939	5.90116e-05		0.0247104	0.0711191	1.83061e-05		0.040404	0.0972097	0
0.108631	0.588166	0		0.0804348	0.519965	0		0.0664894	0.440926	0		0.047081	0.281312	0		0.0341365	0.147419	0		0.0247104	0.0722022	0		0.0409452	0.0972097	5.26027e-05
0.110119	0.588166	0.000875248		0.0815217	0.519965	0.000565179		0.0673759	0.440926	0.000390892		0.0477087	0.281312	0.000176592		0.0345382	0.147419	5.92044e-05		0.0249678	0.0722022	1.85849e-05		0.0409452	0.0981098	0
0.110119	0.588668	0		0.0815217	0.520663	0		0.0673759	0.442555	0		0.0477087	0.281707	0		0.0345382	0.148379	0		0.0249678	0.0732852	0		0.0414863	0.0981098	5.30897e-05
0.111607	0.588668	0.000875994		0.0826087	0.520663	0.000565938		0.0682624	0.442555	0.000392336		0.0483365	0.281707	0.00017684		0.0349398	0.148379	5.95901e-05		0.0254826	0.0732852	3.77273e-05		0.0414863	0.09991	0
0.111607	0.591509	0		0.0826087	0.523627	0		0.0682624	0.44545	0		0.0483365	0.281904	0		0.0349398	0.1491	0		0.0254826	0.0750903	0		0.0422078	0.09991	7.20851e-05
0.114583	0.591509	0.00176044		0.0836957	0.523627	0.00056916		0.0691489	0.44545	0.000394902		0.0489642	0.281904	0.000176964		0.0353414	0.1491	5.98794e-05		0.02574	0.0750903	1.93283e-05		0.0422078	0.10081	0
0.114583	0.592178	0		0.0836957	0.529555	0		0.0691489	0.44744	0		0.0489642	0.28467	0		0.0353414	0.14934	0		0.02574	0.0754513	0		0.0425685	0.10081	3.63673e-05
0.116071	0.592178	0.000881217		0.0847826	0.529555	0.000575604		0.070922	0.44744	0.000793333		0.049592	0.28467	0.000178701		0.035743	0.14934	5.99758e-05		0.0262548	0.0754513	3.88423e-05		0.0425685	0.10171	0
0.116071	0.594351	0		0.0847826	0.531648	0		0.070922	0.450697	0		0.049592	0.286053	0		0.035743	0.1503	0		0.0262548	0.0768953	0		0.0427489	0.10171	1.8346e-05
0.119048	0.594351	0.0017689		0.0858696	0.531648	0.000577878		0.0718085	0.450697	0.000399554		0.0502197	0.286053	0.000179569		0.0361446	0.1503	6.03615e-05		0.0265122	0.0768953	1.97929e-05		0.0427489	0.10261	0
0.119048	0.595186	0		0.0858696	0.535135	0		0.0718085	0.450878	0		0.0502197	0.287633	0		0.0361446	0.15054	0		0.0265122	0.0772563	0		0.04329	0.10261	5.5525e-05
0.120536	0.595186	0.000885694		0.0869565	0.535135	0.000581669		0.072695	0.450878	0.000399714		0.0514752	0.287633	0.000361122		0.0365462	0.15054	6.04579e-05		0.027027	0.0772563	3.97716e-05		0.04329	0.105311	0
0.120536	0.597192	0		0.0869565	0.537925	0		0.072695	0.451601	0		0.0514752	0.295338	0		0.0365462	0.152941	0		0.027027	0.0783394	0		0.0440115	0.105311	7.59816e-05
0.123512	0.597192	0.00177736		0.0880435	0.537925	0.000584701		0.0744681	0.451601	0.000800711		0.0527307	0.295338	0.000370794		0.0373494	0.152941	0.000122844		0.0272844	0.0783394	2.01646e-05		0.0440115	0.106211	0
0.123512	0.599866	0		0.0880435	0.543854	0		0.0744681	0.453953	0		0.0527307	0.296326	0		0.0373494	0.153181	0		0.0272844	0.0797834	0		0.0454545	0.106211	0.000153262
0.125	0.599866	0.000892658		0.0891304	0.543854	0.000591145		0.0753546	0.453953	0.000402441		0.0533584	0.296326	0.000186017		0.037751	0.153181	6.15186e-05		0.0277992	0.0797834	4.10725e-05		0.0454545	0.107111	0
0.125	0.601371	0		0.0891304	0.544551	0		0.0753546	0.457572	0		0.0533584	0.298301	0		0.037751	0.153902	0		0.0277992	0.0808664	0		0.046176	0.107111	7.72805e-05
0.126488	0.601371	0.000894897		0.0902174	0.544551	0.000591903		0.0762411	0.457572	0.000405649		0.0539862	0.298301	0.000187257		0.0381526	0.153902	6.18079e-05		0.028314	0.0808664	4.16301e-05		0.046176	0.108011	0
0.126488	0.602708	0		0.0902174	0.54612	0		0.0762411	0.457753	0		0.0539862	0.298894	0		0.0381526	0.155582	0		0.028314	0.0815884	0		0.0463564	0.108011	1.94825e-05
0.127976	0.602708	0.000896886		0.0913043	0.54612	0.000593609		0.0771277	0.457753	0.000405809		0.0546139	0.298894	0.000187629		0.0389558	0.155582	0.000124966		0.0285714	0.0815884	2.10009e-05		0.0467172	0.108011	3.89649e-05
0.127976	0.603711	0		0.0913043	0.547341	0		0.0771277	0.458296	0		0.0546139	0.299486	0		0.0389558	0.156783	0		0.0285714	0.0830325	0		0.0467172	0.108911	0
0.129464	0.603711	0.000898379		0.0923913	0.547341	0.000594936		0.0780142	0.458296	0.00040629		0.0552417	0.299486	0.000188001		0.0393574	0.156783	6.29649e-05		0.0293436	0.0830325	6.41178e-05		0.0468975	0.108911	1.96448e-05
0.129464	0.605382	0		0.0923913	0.54769	0		0.0780142	0.46101	0		0.0552417	0.299881	0		0.0393574	0.157023	0		0.0293436	0.0841155	0		0.0468975	0.109811	0
0.130952	0.605382	0.000900866		0.0934783	0.54769	0.000595315		0.0789007	0.46101	0.000408696		0.0558694	0.299881	0.00018825		0.039759	0.157023	6.30614e-05		0.029601	0.0841155	2.16514e-05		0.0470779	0.109811	1.98072e-05
0.130952	0.609059	0		0.0934783	0.548213	0		0.0789007	0.461733	0		0.0558694	0.303635	0		0.039759	0.157983	0		0.029601	0.0844765	0		0.0470779	0.110711	0
0.13244	0.609059	0.000906338		0.0945652	0.548213	0.000595883		0.0797872	0.461733	0.000409338		0.0564972	0.303635	0.000190606		0.0409639	0.157983	0.000190341		0.0298584	0.0844765	2.17443e-05		0.0477994	0.110711	7.98781e-05
0.13244	0.612736	0		0.0945652	0.548387	0		0.0797872	0.463	0		0.0564972	0.307191	0		0.0409639	0.159424	0		0.0298584	0.0848375	0		0.0477994	0.111611	0
0.133929	0.612736	0.00091181		0.0956522	0.548387	0.000596073		0.0806738	0.463	0.000410461		0.0571249	0.307191	0.000192838		0.0413655	0.159424	6.40256e-05		0.0306306	0.0848375	6.55116e-05		0.0481602	0.111611	4.02638e-05
0.133929	0.615243	0		0.0956522	0.555711	0		0.0806738	0.463181	0		0.0571249	0.308179	0		0.0413655	0.161585	0		0.0306306	0.0862816	0		0.0481602	0.113411	0
0.135417	0.615243	0.00091554		0.0967391	0.555711	0.000604033		0.0815603	0.463181	0.000410621		0.0577527	0.308179	0.000193458		0.0417671	0.161585	6.48934e-05		0.0311454	0.0862816	4.44178e-05		0.0483405	0.113411	2.04566e-05
0.135417	0.620257	0		0.0967391	0.559547	0		0.0815603	0.464809	0		0.0577527	0.308969	0		0.0417671	0.165666	0		0.0311454	0.0891697	0		0.0483405	0.115212	0
0.136905	0.620257	0.000923002		0.0978261	0.559547	0.000608203		0.0824468	0.464809	0.000412065		0.0583804	0.308969	0.000193954		0.0421687	0.165666	6.65326e-05		0.0316602	0.0891697	4.59046e-05		0.0485209	0.115212	2.07813e-05
0.136905	0.621093	0		0.0978261	0.564255	0		0.0824468	0.467704	0		0.0583804	0.309561	0		0.0421687	0.168307	0		0.0316602	0.0902527	0		0.0485209	0.117912	0
0.141369	0.621093	0.00277274		0.098913	0.564255	0.00061332		0.0833333	0.467704	0.000414631		0.0590082	0.309561	0.000194326		0.0433735	0.168307	0.00020278		0.032175	0.0902527	4.64621e-05		0.0487013	0.117912	2.12684e-05
0.141369	0.623767	0		0.098913	0.564778	0		0.0833333	0.468428	0		0.0590082	0.311734	0		0.0433735	0.176711	0		0.032175	0.0906137	0		0.0487013	0.120612	0
0.142857	0.623767	0.000928225		0.1	0.564778	0.000613889		0.0842199	0.468428	0.000415273		0.0596359	0.311734	0.00019569		0.0437751	0.176711	7.09681e-05		0.0324324	0.0906137	2.3324e-05		0.0492424	0.120612	6.52663e-05
0.142857	0.62594	0		0.1	0.565824	0		0.0842199	0.469151	0		0.0596359	0.317463	0		0.0437751	0.177191	0		0.0324324	0.0913357	0		0.0492424	0.122412	0
0.144345	0.62594	0.000931459		0.101087	0.565824	0.000615026		0.0851064	0.469151	0.000415914		0.0602637	0.317463	0.000199287		0.0441767	0.177191	7.1161e-05		0.0324324	0.0931408	0		0.0497835	0.122412	6.62404e-05
0.144345	0.62828	0		0.101087	0.567916	0		0.0851064	0.47078	0		0.0602637	0.317661	0		0.0441767	0.182953	0		0.0329472	0.0931408	4.79489e-05		0.0497835	0.123312	0
0.145833	0.62828	0.000934941		0.102174	0.567916	0.0006173		0.0859929	0.47078	0.000417358		0.0615191	0.317661	0.000398821		0.0445783	0.182953	7.34752e-05		0.0329472	0.0935018	0		0.0501443	0.123312	4.4485e-05
0.145833	0.632459	0		0.102174	0.569486	0		0.0859929	0.471504	0		0.0615191	0.317859	0		0.0445783	0.183914	0		0.0332046	0.0935018	2.40674e-05		0.0501443	0.124212	0
0.147321	0.632459	0.000941159		0.103261	0.569486	0.000619006		0.0868794	0.471504	0.000418		0.0627746	0.317859	0.000399069		0.0453815	0.183914	0.000147722		0.0332046	0.0938628	0		0.0506854	0.124212	6.72145e-05
0.147321	0.634464	0		0.103261	0.56966	0		0.0868794	0.472227	0		0.0627746	0.318649	0		0.0453815	0.186074	0		0.0337194	0.0938628	4.83206e-05		0.0506854	0.125113	0
0.14881	0.634464	0.000944143		0.106522	0.56966	0.00185759		0.087766	0.472227	0.000418641		0.0634024	0.318649	0.000200031		0.0457831	0.186074	7.47287e-05		0.0337194	0.0945848	0		0.0514069	0.125113	9.02688e-05
0.14881	0.634631	0		0.106522	0.571752	0		0.087766	0.473132	0		0.0634024	0.320822	0		0.0457831	0.186315	0		0.0339768	0.0945848	2.43462e-05		0.0514069	0.126013	0
0.150298	0.634631	0.000944392		0.107609	0.571752	0.00062147		0.0886525	0.473132	0.000419443		0.0640301	0.320822	0.000201395		0.0461847	0.186315	7.48251e-05		0.0339768	0.0953069	0		0.0517677	0.126013	4.54591e-05
0.150298	0.634799	0		0.107609	0.574019	0		0.0886525	0.483083	0		0.0640301	0.321019	0		0.0461847	0.188956	0		0.0342342	0.0953069	2.4532e-05		0.0517677	0.126913	0
0.151786	0.634799	0.000944641		0.108696	0.574019	0.000623934		0.089539	0.483083	0.000428265		0.0646579	0.321019	0.000201519		0.0465863	0.188956	7.58858e-05		0.0342342	0.098556	0		0.0533911	0.126913	0.000206027
0.151786	0.635801	0		0.108696	0.574542	0		0.089539	0.485254	0		0.0646579	0.32181	0		0.0465863	0.191116	0		0.0344916	0.098556	2.53683e-05		0.0533911	0.127813	0
0.153274	0.635801	0.000946133		0.109783	0.574542	0.000624502		0.0904255	0.485254	0.00043019		0.0652856	0.32181	0.000202015		0.046988	0.191116	7.67536e-05		0.0344916	0.1	0		0.0551948	0.127813	0.000230543
0.153274	0.636136	0		0.109783	0.574717	0		0.0904255	0.488149	0		0.0652856	0.322995	0		0.046988	0.191837	0		0.034749	0.1	2.574e-05		0.0551948	0.128713	0
0.154762	0.636136	0.000946631		0.11087	0.574717	0.000624692		0.0913121	0.488149	0.000432756		0.0659134	0.322995	0.000202759		0.0473896	0.191837	7.70429e-05		0.034749	0.101805	0		0.0560967	0.128713	0.000116083
0.154762	0.638309	0		0.11087	0.574891	0		0.0913121	0.48833	0		0.0659134	0.325958	0		0.0473896	0.193277	0		0.0350064	0.101805	2.62046e-05		0.0560967	0.129613	0
0.15625	0.638309	0.000949864		0.111957	0.574891	0.000624882		0.0921986	0.48833	0.000432917		0.0665411	0.325958	0.000204619		0.0477912	0.193277	7.76214e-05		0.0350064	0.102888	0		0.0564574	0.129613	4.67579e-05
0.15625	0.638476	0		0.111957	0.575414	0		0.0921986	0.493215	0		0.0665411	0.326353	0		0.0477912	0.193517	0		0.0355212	0.102888	5.29668e-05		0.0564574	0.131413	0
0.157738	0.638476	0.000950113		0.11413	0.575414	0.0012509		0.0930851	0.493215	0.000437247		0.0671689	0.326353	0.000204867		0.0481928	0.193517	7.77178e-05		0.0355212	0.106498	0		0.0566378	0.131413	2.37037e-05
0.157738	0.640983	0		0.11413	0.575937	0		0.0930851	0.494482	0		0.0671689	0.327934	0		0.0481928	0.193758	0		0.0357786	0.106498	2.74127e-05		0.0566378	0.132313	0
0.159226	0.640983	0.000953843		0.115217	0.575937	0.000626019		0.0939716	0.494482	0.00043837		0.0677966	0.327934	0.000205859		0.0485944	0.193758	7.78143e-05		0.0357786	0.10722	0		0.0577201	0.132313	0.000143196
0.159226	0.641818	0		0.115217	0.576286	0		0.0939716	0.499548	0		0.0677966	0.328921	0		0.0485944	0.197119	0		0.036036	0.10722	2.75985e-05		0.0577201	0.134113	0
0.160714	0.641818	0.000955087		0.116304	0.576286	0.000626398		0.0948582	0.499548	0.000442861		0.0684244	0.328921	0.000206479		0.048996	0.197119	7.91642e-05		0.036036	0.108664	0		0.0579004	0.134113	2.41907e-05
0.160714	0.643156	0		0.116304	0.577507	0		0.0948582	0.500452	0		0.0684244	0.330107	0		0.048996	0.197599	0		0.0362934	0.108664	2.79702e-05		0.0579004	0.135914	0
0.162202	0.643156	0.000957077		0.117391	0.577507	0.000627724		0.0957447	0.500452	0.000443663		0.0690521	0.330107	0.000207223		0.0493976	0.197599	7.9357e-05		0.0362934	0.109386	0		0.0582612	0.135914	4.90309e-05
0.162202	0.646498	0		0.117391	0.579076	0		0.0957447	0.501176	0		0.0690521	0.335045	0		0.0493976	0.198079	0		0.0365508	0.109386	2.81561e-05		0.0582612	0.136814	0
0.16369	0.646498	0.000962051		0.118478	0.579076	0.00062943		0.0966312	0.501176	0.000444305		0.0696798	0.335045	0.000210324		0.0497992	0.198079	7.95499e-05		0.0365508	0.109747	0		0.0586219	0.136814	4.93556e-05
0.16369	0.647167	0		0.118478	0.579773	0		0.0966312	0.505699	0		0.0696798	0.336033	0		0.0497992	0.203121	0		0.0368082	0.109747	2.8249e-05		0.0586219	0.138614	0
0.166667	0.647167	0.00192609		0.119565	0.579773	0.000630188		0.0975177	0.505699	0.000448315		0.0703076	0.336033	0.000210944		0.0502008	0.203121	8.15748e-05		0.0368082	0.110469	0		0.0600649	0.138614	0.00020002
0.166667	0.649507	0		0.119565	0.582214	0		0.0975177	0.507328	0		0.0703076	0.336428	0		0.0502008	0.203601	0		0.037323	0.110469	5.68697e-05		0.0600649	0.140414	0
0.169643	0.649507	0.00193306		0.120652	0.582214	0.000632842		0.0984043	0.507328	0.000449759		0.0709353	0.336428	0.000211192		0.0506024	0.203601	8.17676e-05		0.037323	0.111913	0		0.0602453	0.140414	2.53272e-05
0.169643	0.650343	0		0.120652	0.585179	0		0.0984043	0.512575	0		0.0709353	0.336626	0		0.0506024	0.204322	0		0.0375804	0.111913	2.88065e-05		0.0602453	0.143114	0
0.172619	0.650343	0.00193554		0.121739	0.585179	0.000636064		0.0992908	0.512575	0.00045441		0.0715631	0.336626	0.000211316		0.051004	0.204322	8.20569e-05		0.0375804	0.113718	0		0.0606061	0.143114	5.16285e-05
0.172619	0.651847	0		0.121739	0.585702	0		0.0992908	0.512936	0		0.0715631	0.338009	0		0.051004	0.205282	0		0.0378378	0.113718	2.92711e-05		0.0606061	0.144914	0
0.174107	0.651847	0.00097001		0.122826	0.585702	0.000636632		0.100177	0.512936	0.000454731		0.0728186	0.338009	0.000424367		0.0514056	0.205282	8.24426e-05		0.0378378	0.114079	0		0.0607864	0.144914	2.6139e-05
0.174107	0.655023	0		0.122826	0.585876	0		0.100177	0.513479	0		0.0728186	0.338996	0		0.0514056	0.206483	0		0.0380952	0.114079	2.93641e-05		0.0607864	0.145815	0
0.177083	0.655023	0.00194947		0.123913	0.585876	0.000636822		0.101064	0.513479	0.000455212		0.0734463	0.338996	0.000212804		0.0518072	0.206483	8.29247e-05		0.0380952	0.11444	0		0.0611472	0.145815	5.26027e-05
0.177083	0.655524	0		0.123913	0.586922	0		0.101064	0.514746	0		0.0734463	0.340182	0		0.0518072	0.208643	0		0.0383526	0.11444	2.9457e-05		0.0611472	0.147615	0
0.178571	0.655524	0.000975482		0.125	0.586922	0.000637959		0.10195	0.514746	0.000456335		0.0740741	0.340182	0.000213548		0.0522088	0.208643	8.37926e-05		0.0383526	0.119134	0		0.0625902	0.147615	0.000213008
0.178571	0.656861	0		0.125	0.587446	0		0.10195	0.517279	0		0.0740741	0.342947	0		0.0522088	0.210084	0		0.0391248	0.119134	9.1995e-05		0.0625902	0.148515	0
0.181548	0.656861	0.00195494		0.126087	0.587446	0.000638528		0.102837	0.517279	0.000458581		0.0747018	0.342947	0.000215284		0.0526104	0.210084	8.43711e-05		0.0391248	0.119495	0		0.0627706	0.148515	2.67884e-05
0.181548	0.658031	0		0.126087	0.589538	0		0.102837	0.518545	0		0.0747018	0.347491	0		0.0526104	0.211044	0		0.0401544	0.119495	0.000123032		0.0627706	0.149415	0
0.183036	0.658031	0.000979213		0.127174	0.589538	0.000640802		0.103723	0.518545	0.000459703		0.0753296	0.347491	0.000218136		0.053012	0.211044	8.47568e-05		0.0401544	0.120217	0		0.0633117	0.149415	8.08522e-05
0.183036	0.658533	0		0.127174	0.591282	0		0.103723	0.518726	0		0.0753296	0.348874	0		0.053012	0.212485	0		0.0404118	0.120217	3.09438e-05		0.0633117	0.150315	0
0.184524	0.658533	0.000979959		0.128261	0.591282	0.000642697		0.10461	0.518726	0.000459864		0.0759573	0.348874	0.000219004		0.0538153	0.212485	0.000170671		0.0404118	0.121661	0		0.0634921	0.150315	2.71131e-05
0.184524	0.658867	0		0.128261	0.594943	0		0.10461	0.522707	0		0.0759573	0.356974	0		0.0538153	0.213926	0		0.0406692	0.121661	3.13155e-05		0.0634921	0.151215	0
0.1875	0.658867	0.00196091		0.129348	0.594943	0.000646678		0.105496	0.522707	0.000463392		0.0765851	0.356974	0.000224089		0.0542169	0.213926	8.59139e-05		0.0406692	0.122383	0		0.0642136	0.151215	0.000109102
0.1875	0.660371	0		0.129348	0.595292	0		0.105496	0.523792	0		0.0765851	0.357764	0		0.0542169	0.214886	0		0.0409266	0.122383	3.15013e-05		0.0642136	0.152115	0
0.188988	0.660371	0.000982695		0.130435	0.595292	0.000647057		0.106383	0.523792	0.000464355		0.0772128	0.357764	0.000224585		0.0546185	0.214886	8.62996e-05		0.0409266	0.122744	0		0.0643939	0.152115	2.74378e-05
0.188988	0.660538	0		0.130435	0.596513	0		0.106383	0.523973	0		0.0772128	0.357961	0		0.0546185	0.215366	0		0.041184	0.122744	3.15943e-05		0.0643939	0.153015	0
0.191964	0.660538	0.00196589		0.131522	0.596513	0.000648383		0.10727	0.523973	0.000464515		0.0778406	0.357961	0.000224709		0.0550201	0.215366	8.64924e-05		0.041184	0.123827	0		0.0645743	0.153015	2.76002e-05
0.191964	0.661541	0		0.131522	0.599477	0		0.10727	0.525059	0		0.0778406	0.358159	0		0.0550201	0.215606	0		0.0414414	0.123827	3.1873e-05		0.0645743	0.153915	0
0.193452	0.661541	0.000984436		0.132609	0.599477	0.000651605		0.108156	0.525059	0.000465478		0.079096	0.358159	0.000449666		0.0554217	0.215606	8.65889e-05		0.0414414	0.124188	0		0.0651154	0.153915	8.32875e-05
0.193452	0.661875	0		0.132609	0.601046	0		0.108156	0.526506	0		0.079096	0.358554	0		0.0554217	0.216327	0		0.0419562	0.124188	6.39319e-05		0.0651154	0.154815	0
0.19494	0.661875	0.000984934		0.133696	0.601046	0.000653311		0.109043	0.526506	0.000466761		0.0797238	0.358554	0.000225081		0.0558233	0.216327	8.68781e-05		0.0419562	0.12491	0		0.0654762	0.154815	5.58497e-05
0.19494	0.66455	0		0.133696	0.601395	0		0.109043	0.530668	0		0.0797238	0.358949	0		0.0558233	0.217287	0		0.0422136	0.12491	3.21518e-05		0.0654762	0.155716	0
0.196429	0.66455	0.000988913		0.134783	0.601395	0.00065369		0.109929	0.530668	0.00047045		0.0803515	0.358949	0.000225329		0.0562249	0.217287	8.72638e-05		0.0422136	0.125632	0		0.0658369	0.155716	5.61744e-05
0.196429	0.667892	0		0.134783	0.602267	0		0.109929	0.531391	0		0.0803515	0.359937	0		0.0562249	0.218727	0		0.042471	0.125632	3.23376e-05		0.0658369	0.156616	0
0.197917	0.667892	0.000993887		0.13587	0.602267	0.000654638		0.110816	0.531391	0.000471092		0.0809793	0.359937	0.000225949		0.0566265	0.218727	8.78424e-05		0.042471	0.125993	0		0.0661977	0.156616	5.64992e-05
0.197917	0.668394	0		0.13587	0.60279	0		0.110816	0.534467	0		0.0809793	0.360529	0		0.0566265	0.220648	0		0.0427284	0.125993	3.24306e-05		0.0661977	0.157516	0
0.199405	0.668394	0.000994634		0.136957	0.60279	0.000655206		0.111702	0.534467	0.000473818		0.081607	0.360529	0.000226321		0.0570281	0.220648	8.86138e-05		0.0427284	0.127798	0		0.0676407	0.157516	0.000227295
0.199405	0.671904	0		0.136957	0.602964	0		0.111702	0.540619	0		0.081607	0.360727	0		0.0570281	0.22377	0		0.0429858	0.127798	3.28952e-05		0.0676407	0.158416	0
0.200893	0.671904	0.000999857		0.138043	0.602964	0.000655396		0.112589	0.540619	0.000479272		0.0822348	0.360727	0.000226445		0.0574297	0.22377	8.98673e-05		0.0429858	0.129242	0		0.0687229	0.158416	0.000171446
0.200893	0.672405	0		0.138043	0.603487	0		0.112589	0.54279	0		0.0822348	0.362505	0		0.0574297	0.227851	0		0.0432432	0.129242	3.32669e-05		0.0687229	0.159316	0
0.202381	0.672405	0.0010006		0.13913	0.603487	0.000655965		0.113475	0.54279	0.000481197		0.0828625	0.362505	0.000227561		0.0578313	0.227851	9.15065e-05		0.0432432	0.129603	0		0.0690837	0.159316	5.74733e-05
0.202381	0.673909	0		0.13913	0.60401	0		0.113475	0.546409	0		0.0828625	0.363098	0		0.0578313	0.228091	0		0.0435006	0.129603	3.33598e-05		0.0690837	0.160216	0
0.203869	0.673909	0.00100284		0.140217	0.60401	0.000656533		0.114362	0.546409	0.000484405		0.0834903	0.363098	0.000227933		0.0586345	0.228091	0.000183206		0.0435006	0.130325	0		0.0698052	0.160216	0.000115596
0.203869	0.674244	0		0.140217	0.604534	0		0.114362	0.549303	0		0.0834903	0.363493	0		0.0586345	0.228331	0		0.0440154	0.130325	6.70913e-05		0.0698052	0.161116	0
0.205357	0.674244	0.00100334		0.141304	0.604534	0.000657102		0.115248	0.549303	0.000486971		0.084118	0.363493	0.000228181		0.0590361	0.228331	9.16993e-05		0.0440154	0.131047	0		0.0714286	0.161116	0.000261552
0.205357	0.675748	0		0.141304	0.607498	0		0.115248	0.555455	0		0.084118	0.365073	0		0.0590361	0.228812	0		0.0442728	0.131047	3.37315e-05		0.0714286	0.162016	0
0.206845	0.675748	0.00100558		0.143478	0.607498	0.00132065		0.116135	0.555455	0.000492425		0.0847458	0.365073	0.000229173		0.0594378	0.228812	9.18922e-05		0.0442728	0.131769	0		0.0721501	0.162016	0.000116895
0.206845	0.677754	0		0.143478	0.608195	0		0.116135	0.556179	0		0.0847458	0.368036	0		0.0594378	0.229292	0		0.0445302	0.131769	3.39174e-05		0.0721501	0.163816	0
0.208333	0.677754	0.00100856		0.144565	0.608195	0.000661082		0.117021	0.556179	0.000493066		0.0853735	0.368036	0.000231033		0.0598394	0.229292	9.2085e-05		0.0445302	0.133574	0		0.0723304	0.163816	2.95484e-05
0.208333	0.677921	0		0.144565	0.610462	0		0.117021	0.557807	0		0.0853735	0.374358	0		0.0598394	0.229532	0		0.0447876	0.133574	3.4382e-05		0.0723304	0.164716	0
0.209821	0.677921	0.00100881		0.146739	0.610462	0.00132709		0.117908	0.557807	0.00049451		0.0860013	0.374358	0.000235002		0.0606426	0.229532	0.000184363		0.0447876	0.133935	0		0.0725108	0.164716	2.97108e-05
0.209821	0.678756	0		0.146739	0.611334	0		0.117908	0.557988	0		0.0860013	0.374753	0		0.0606426	0.230972	0		0.045045	0.133935	3.44749e-05		0.0725108	0.165617	0
0.21131	0.678756	0.00101005		0.147826	0.611334	0.000664493		0.118794	0.557988	0.00049467		0.0872567	0.374753	0.0004705		0.0610442	0.230972	9.276e-05		0.045045	0.134296	0		0.0726912	0.165617	2.98731e-05
0.21131	0.678924	0		0.147826	0.613426	0		0.118794	0.558893	0		0.0872567	0.375543	0		0.0610442	0.231693	0		0.0453024	0.134296	3.45678e-05		0.0726912	0.168317	0
0.212798	0.678924	0.0010103		0.15	0.613426	0.00133354		0.119681	0.558893	0.000495472		0.0878845	0.375543	0.000235746		0.0614458	0.231693	9.30493e-05		0.0453024	0.136101	0		0.0728716	0.168317	3.03602e-05
0.212798	0.679258	0		0.15	0.613949	0		0.119681	0.559255	0		0.0878845	0.376136	0		0.0614458	0.232173	0		0.0455598	0.136101	3.50325e-05		0.0728716	0.169217	0
0.214286	0.679258	0.0010108		0.151087	0.613949	0.000667336		0.120567	0.559255	0.000495793		0.0885122	0.376136	0.000236118		0.0618474	0.232173	9.32421e-05		0.0455598	0.136462	0		0.0732323	0.169217	6.10451e-05
0.214286	0.679425	0		0.151087	0.616042	0		0.120567	0.559797	0		0.0885122	0.376333	0		0.0618474	0.232653	0		0.0458172	0.136462	3.51254e-05		0.0732323	0.171017	0
0.215774	0.679425	0.00101105		0.152174	0.616042	0.000669611		0.121454	0.559797	0.000496274		0.08914	0.376333	0.000236242		0.062249	0.232653	9.3435e-05		0.0458172	0.137545	0		0.0739538	0.171017	0.000123389
0.215774	0.680428	0		0.152174	0.617611	0		0.121454	0.559978	0		0.08914	0.376729	0		0.062249	0.232893	0		0.0460746	0.137545	3.54042e-05		0.0739538	0.172817	0
0.217262	0.680428	0.00101254		0.153261	0.617611	0.000671316		0.12234	0.559978	0.000496435		0.0897677	0.376729	0.00023649		0.0626506	0.232893	9.35314e-05		0.0460746	0.138989	0		0.0741342	0.172817	3.11719e-05
0.217262	0.681431	0		0.153261	0.618483	0		0.12234	0.564502	0		0.0897677	0.379494	0		0.0626506	0.234334	0		0.046332	0.138989	3.57758e-05		0.0741342	0.173717	0
0.21875	0.681431	0.00101403		0.154348	0.618483	0.000672264		0.123227	0.564502	0.000500445		0.091651	0.379494	0.000714678		0.0634538	0.234334	0.00018822		0.046332	0.13935	0		0.0744949	0.173717	6.26686e-05
0.21875	0.682601	0		0.154348	0.618832	0		0.123227	0.567396	0		0.091651	0.379889	0		0.0634538	0.236014	0		0.0465894	0.13935	3.58688e-05		0.0744949	0.174617	0
0.220238	0.682601	0.00101577		0.155435	0.618832	0.000672643		0.124113	0.567396	0.000503011		0.0922787	0.379889	0.000238474		0.064257	0.236014	0.00018957		0.0465894	0.140433	0		0.0746753	0.174617	3.14967e-05
0.220238	0.686612	0		0.155435	0.619878	0		0.124113	0.570653	0		0.0922787	0.381272	0		0.064257	0.237695	0		0.0468468	0.140433	3.61475e-05		0.0746753	0.177318	0
0.221726	0.686612	0.00102174		0.156522	0.619878	0.00067378		0.125	0.570653	0.000505898		0.0929065	0.381272	0.000239342		0.0646586	0.237695	9.54599e-05		0.0468468	0.141155	0		0.0755772	0.177318	0.000159919
0.221726	0.688952	0		0.156522	0.621622	0		0.125	0.571196	0		0.0929065	0.384631	0		0.0646586	0.237935	0		0.0473616	0.141155	7.26668e-05		0.0755772	0.178218	0
0.223214	0.688952	0.00102523		0.159783	0.621622	0.00202703		0.125887	0.571196	0.000506379		0.0935342	0.384631	0.00024145		0.0650602	0.237935	9.55563e-05		0.0473616	0.141516	0		0.075938	0.178218	6.42921e-05
0.223214	0.690958	0		0.159783	0.622493	0		0.125887	0.573548	0		0.0935342	0.387199	0		0.0650602	0.239856	0		0.0483912	0.141516	0.000145705		0.075938	0.179118	0
0.224702	0.690958	0.00102821		0.16087	0.622493	0.000676623		0.126773	0.573548	0.000508465		0.094162	0.387199	0.000243063		0.0654618	0.239856	9.63277e-05		0.0483912	0.145126	0		0.0761183	0.179118	3.23084e-05
0.224702	0.691459	0		0.16087	0.624935	0		0.126773	0.575176	0		0.094162	0.391742	0		0.0654618	0.242977	0		0.0486486	0.145126	3.73556e-05		0.0761183	0.180018	0
0.227679	0.691459	0.00205791		0.161957	0.624935	0.000679277		0.12766	0.575176	0.000509908		0.0947897	0.391742	0.000245915		0.0658635	0.242977	9.75812e-05		0.0486486	0.145848	0		0.0762987	0.180018	3.24708e-05
0.227679	0.692128	0		0.161957	0.625981	0		0.12766	0.575719	0		0.0947897	0.393323	0		0.0658635	0.244658	0		0.048906	0.145848	3.75414e-05		0.0762987	0.182718	0
0.229167	0.692128	0.00102995		0.163043	0.625981	0.000680414		0.128546	0.575719	0.000510389		0.0954175	0.393323	0.000246907		0.0662651	0.244658	9.82562e-05		0.048906	0.147292	0		0.0772006	0.182718	0.000164789
0.229167	0.692629	0		0.163043	0.626504	0		0.128546	0.576262	0		0.0954175	0.395298	0		0.0662651	0.245618	0		0.0494208	0.147292	7.58262e-05		0.0772006	0.183618	0
0.230655	0.692629	0.0010307		0.16413	0.626504	0.000680983		0.129433	0.576262	0.000510871		0.0960452	0.395298	0.000248147		0.0670683	0.245618	0.000197284		0.0494208	0.148014	0		0.0775613	0.183618	6.62404e-05
0.230655	0.693465	0		0.16413	0.628422	0		0.129433	0.577348	0		0.0960452	0.396089	0		0.0670683	0.247779	0		0.0496782	0.148014	3.8099e-05		0.0775613	0.185419	0
0.232143	0.693465	0.00103194		0.165217	0.628422	0.000683067		0.130319	0.577348	0.000511833		0.0966729	0.396089	0.000248643		0.0674699	0.247779	9.95097e-05		0.0496782	0.148736	0		0.0781025	0.185419	0.000100335
0.232143	0.695805	0		0.165217	0.628945	0		0.130319	0.578614	0		0.0966729	0.397076	0		0.0674699	0.248739	0		0.0499356	0.148736	3.82848e-05		0.0781025	0.187219	0
0.233631	0.695805	0.00103542		0.166304	0.628945	0.000683636		0.131206	0.578614	0.000512956		0.0979284	0.397076	0.000498526		0.0678715	0.248739	9.98954e-05		0.0499356	0.150903	0		0.078824	0.187219	0.000135078
0.233631	0.69664	0		0.166304	0.629119	0		0.131206	0.579338	0		0.0979284	0.401225	0		0.0678715	0.252341	0		0.0501931	0.150903	3.88423e-05		0.078824	0.188119	0
0.235119	0.69664	0.00103667		0.167391	0.629119	0.000683825		0.132092	0.579338	0.000513597		0.0985562	0.401225	0.000251867		0.0682731	0.252341	0.000101342		0.0501931	0.151264	0		0.0790043	0.188119	3.3932e-05
0.235119	0.699148	0		0.167391	0.630689	0		0.132092	0.580966	0		0.0985562	0.402608	0		0.0682731	0.258343	0		0.0507079	0.151264	7.78705e-05		0.0790043	0.189019	0
0.236607	0.699148	0.0010404		0.168478	0.630689	0.000685531		0.132979	0.580966	0.000515041		0.0991839	0.402608	0.000252736		0.0690763	0.258343	0.000207505		0.0507079	0.151625	0		0.0804473	0.189019	0.000272755
0.236607	0.700485	0		0.168478	0.63592	0		0.132979	0.581147	0		0.0991839	0.403793	0		0.0690763	0.258824	0		0.0512227	0.151625	7.80564e-05		0.0804473	0.189919	0
0.238095	0.700485	0.00104239		0.169565	0.63592	0.000691217		0.135638	0.581147	0.0015456		0.0998117	0.403793	0.00025348		0.0694779	0.258824	0.000103945		0.0512227	0.152708	0		0.0815296	0.189919	0.00020554
0.238095	0.701989	0		0.169565	0.636792	0		0.135638	0.583318	0		0.0998117	0.410115	0		0.0694779	0.260024	0		0.0514801	0.152708	3.9307e-05		0.0815296	0.191719	0
0.239583	0.701989	0.00104463		0.172826	0.636792	0.00207649		0.136525	0.583318	0.000517126		0.100439	0.410115	0.000257448		0.0698795	0.260024	0.000104427		0.0514801	0.153791	0		0.0835137	0.191719	0.000380395
0.239583	0.70366	0		0.172826	0.639582	0		0.136525	0.58567	0		0.100439	0.410905	0		0.0698795	0.261705	0		0.0519949	0.153791	7.91715e-05		0.0835137	0.194419	0
0.241071	0.70366	0.00104711		0.173913	0.639582	0.000695197		0.137411	0.58567	0.000519211		0.101067	0.410905	0.000257944		0.0702811	0.261705	0.000105102		0.0519949	0.154152	0		0.0836941	0.194419	3.50684e-05
0.241071	0.703995	0		0.173913	0.641848	0		0.137411	0.586213	0		0.101067	0.41209	0		0.0702811	0.261945	0		0.0525097	0.154152	7.93573e-05		0.0836941	0.19532	0
0.24256	0.703995	0.00104761		0.176087	0.641848	0.00139532		0.138298	0.586213	0.000519692		0.10295	0.41209	0.000776064		0.0706827	0.261945	0.000105199		0.0525097	0.154874	0		0.0849567	0.19532	0.000246616
0.24256	0.704329	0		0.176087	0.642023	0		0.138298	0.586394	0		0.10295	0.413473	0		0.0706827	0.263145	0		0.0527671	0.154874	3.98645e-05		0.0849567	0.19712	0
0.244048	0.704329	0.00104811		0.177174	0.642023	0.000697851		0.139184	0.586394	0.000519853		0.103578	0.413473	0.000259556		0.0710843	0.263145	0.000105681		0.0527671	0.157762	0		0.0856782	0.19712	0.000142222
0.244048	0.704496	0		0.177174	0.643941	0		0.139184	0.586575	0		0.103578	0.414263	0		0.0710843	0.266267	0		0.0535393	0.157762	0.000121824		0.0856782	0.19892	0
0.247024	0.704496	0.00209671		0.178261	0.643941	0.000699936		0.140071	0.586575	0.000520013		0.104206	0.414263	0.000260052		0.0718876	0.266267	0.000213869		0.0535393	0.158845	0		0.0867605	0.19892	0.000215281
0.247024	0.705666	0		0.178261	0.648126	0		0.140071	0.587118	0		0.104206	0.415251	0		0.0718876	0.266747	0		0.0537967	0.158845	4.08867e-05		0.0867605	0.19982	0
0.248512	0.705666	0.0010501		0.180435	0.648126	0.00140897		0.141844	0.587118	0.00104099		0.104834	0.415251	0.000260672		0.0722892	0.266747	0.000107127		0.0537967	0.159206	0		0.087482	0.19982	0.00014417
0.248512	0.707505	0		0.180435	0.6483	0		0.141844	0.587661	0		0.104834	0.416041	0		0.0722892	0.267467	0		0.0540541	0.159206	4.09796e-05		0.087482	0.20072	0
0.25	0.707505	0.00105283		0.181522	0.6483	0.000704674		0.14273	0.587661	0.000520976		0.105461	0.416041	0.000261168		0.0726908	0.267467	0.000107416		0.0540541	0.160289	0		0.0880231	0.20072	0.000108615
0.25	0.707672	0		0.181522	0.648474	0		0.14273	0.588022	0		0.105461	0.418017	0		0.0726908	0.268667	0		0.0545689	0.160289	8.25168e-05		0.0880231	0.20432	0
0.252976	0.707672	0.00210617		0.182609	0.648474	0.000704863		0.143617	0.588022	0.000521296		0.106089	0.418017	0.000262408		0.0730924	0.268667	0.000107899		0.0545689	0.16065	0		0.0885642	0.20432	0.000110563
0.252976	0.707839	0		0.182609	0.649695	0		0.143617	0.589289	0		0.106089	0.42098	0		0.0730924	0.269628	0		0.0548263	0.16065	4.13513e-05		0.0885642	0.206121	0
0.254464	0.707839	0.00105333		0.184783	0.649695	0.00141238		0.144504	0.589289	0.000522419		0.106717	0.42098	0.000264269		0.073494	0.269628	0.000108284		0.0548263	0.161372	0		0.0892857	0.206121	0.000148716
0.254464	0.709343	0		0.184783	0.649869	0		0.144504	0.590917	0		0.106717	0.421573	0		0.073494	0.271068	0		0.0550837	0.161372	4.15372e-05		0.0892857	0.207021	0
0.255952	0.709343	0.00105557		0.18587	0.649869	0.00070638		0.14539	0.590917	0.000523863		0.107972	0.421573	0.000529281		0.0738956	0.271068	0.000108863		0.0550837	0.163177	0		0.0896465	0.207021	7.46828e-05
0.255952	0.709677	0		0.18587	0.650044	0		0.14539	0.591641	0		0.107972	0.428684	0		0.0738956	0.276351	0		0.0553411	0.163177	4.20018e-05		0.0896465	0.207921	0
0.25744	0.709677	0.00105607		0.186957	0.650044	0.000706569		0.146277	0.591641	0.000524504		0.1086	0.428684	0.000269105		0.0742972	0.276351	0.000110984		0.0553411	0.163538	0		0.0916306	0.207921	0.000412541
0.25744	0.710847	0		0.186957	0.65109	0		0.146277	0.594174	0		0.1086	0.43224	0		0.0742972	0.276591	0		0.0561133	0.163538	0.000126284		0.0916306	0.208821	0
0.258929	0.710847	0.00105781		0.188043	0.65109	0.000707706		0.147163	0.594174	0.00052675		0.109228	0.43224	0.000271337		0.0746988	0.276591	0.000111081		0.0561133	0.163899	0		0.0930736	0.208821	0.000301329
0.258929	0.711015	0		0.188043	0.651439	0		0.147163	0.59725	0		0.109228	0.432438	0		0.0746988	0.277071	0		0.0568855	0.163899	0.000126563		0.0930736	0.210621	0
0.260417	0.711015	0.00105806		0.18913	0.651439	0.000708085		0.14805	0.59725	0.000529477		0.109856	0.432438	0.000271461		0.075502	0.277071	0.000222547		0.0568855	0.165343	0		0.09614	0.210621	0.000645844
0.260417	0.71185	0		0.18913	0.652485	0		0.14805	0.597793	0		0.109856	0.43303	0		0.075502	0.278271	0		0.0571429	0.165343	4.25593e-05		0.09614	0.213321	0
0.261905	0.71185	0.0010593		0.190217	0.652485	0.000709223		0.148936	0.597793	0.000529958		0.110483	0.43303	0.000271833		0.0759036	0.278271	0.000111756		0.0571429	0.166065	0		0.0966811	0.213321	0.000115434
0.261905	0.712686	0		0.190217	0.653531	0		0.148936	0.597974	0		0.110483	0.434413	0		0.0759036	0.280672	0		0.0581725	0.166065	0.000170981		0.0966811	0.214221	0
0.263393	0.712686	0.00106054		0.191304	0.653531	0.00071036		0.149823	0.597974	0.000530118		0.111111	0.434413	0.000272701		0.0763052	0.280672	0.00011272		0.0581725	0.167509	0		0.0968615	0.214221	3.86402e-05
0.263393	0.714357	0		0.191304	0.653705	0		0.149823	0.599059	0		0.111111	0.435994	0		0.0763052	0.280912	0		0.0584299	0.167509	4.31169e-05		0.0968615	0.215122	0
0.264881	0.714357	0.00106303		0.192391	0.653705	0.000710549		0.150709	0.599059	0.000531081		0.111739	0.435994	0.000273693		0.0767068	0.280912	0.000112816		0.0584299	0.169314	0		0.097583	0.215122	0.00015521
0.264881	0.714692	0		0.192391	0.654926	0		0.150709	0.599602	0		0.111739	0.436784	0		0.0767068	0.282833	0		0.0586873	0.169314	4.35815e-05		0.097583	0.216022	0
0.266369	0.714692	0.00106353		0.193478	0.654926	0.000711876		0.151596	0.599602	0.000531562		0.112367	0.436784	0.00027419		0.0779116	0.282833	0.000340763		0.0586873	0.169675	0		0.0986652	0.216022	0.00023379
0.266369	0.714859	0		0.193478	0.656146	0		0.151596	0.601773	0		0.112367	0.438364	0		0.0779116	0.284514	0		0.0592021	0.169675	8.73488e-05		0.0986652	0.216922	0
0.267857	0.714859	0.00106378		0.194565	0.656146	0.000713203		0.152482	0.601773	0.000533487		0.112994	0.438364	0.000275182		0.0787149	0.284514	0.000228525		0.0592021	0.170758	0		0.099026	0.216922	7.82546e-05
0.267857	0.715694	0		0.194565	0.657018	0		0.152482	0.603582	0		0.112994	0.440142	0		0.0787149	0.289076	0		0.0597169	0.170758	8.79064e-05		0.099026	0.218722	0
0.269345	0.715694	0.00106502		0.195652	0.657018	0.00071415		0.153369	0.603582	0.000535091		0.113622	0.440142	0.000276298		0.0795181	0.289076	0.000232189		0.0597169	0.171841	0		0.0992063	0.218722	3.9452e-05
0.269345	0.716864	0		0.195652	0.658413	0		0.153369	0.60503	0		0.113622	0.440932	0		0.0795181	0.289796	0		0.0604891	0.171841	0.000132696		0.0992063	0.219622	0
0.270833	0.716864	0.00106676		0.196739	0.658413	0.000715667		0.154255	0.60503	0.000536374		0.11425	0.440932	0.000276794		0.0799197	0.289796	0.000116384		0.0604891	0.173285	0		0.0995671	0.219622	7.92287e-05
0.270833	0.717366	0		0.196739	0.660157	0		0.154255	0.607201	0		0.11425	0.442513	0		0.0799197	0.292677	0		0.0607465	0.173285	4.46037e-05		0.0995671	0.220522	0
0.272321	0.717366	0.00106751		0.197826	0.660157	0.000717562		0.155142	0.607201	0.000538299		0.114878	0.442513	0.000277786		0.0803213	0.292677	0.000117541		0.0607465	0.173646	0		0.100649	0.220522	0.00023866
0.272321	0.718536	0		0.197826	0.661726	0		0.155142	0.607563	0		0.114878	0.444291	0		0.0803213	0.293157	0		0.0610039	0.173646	4.46966e-05		0.100649	0.223222	0
0.275298	0.718536	0.0021385		0.198913	0.661726	0.000719268		0.156028	0.607563	0.00053862		0.115505	0.444291	0.000278902		0.0811245	0.293157	0.000235468		0.0610039	0.174368	0		0.10119	0.223222	0.000120791
0.275298	0.720207	0		0.198913	0.662424	0		0.156028	0.607744	0		0.115505	0.447649	0		0.0811245	0.293637	0		0.0615187	0.174368	8.97649e-05		0.10119	0.225923	0
0.276786	0.720207	0.00107174		0.201087	0.662424	0.00144005		0.156915	0.607744	0.00053878		0.116133	0.447649	0.00028101		0.0819277	0.293637	0.000235853		0.0615187	0.176534	0		0.101912	0.225923	0.000163003
0.276786	0.72121	0		0.201087	0.664865	0		0.156915	0.608648	0		0.116133	0.448439	0		0.0819277	0.294118	0		0.0620335	0.176534	9.08799e-05		0.101912	0.226823	0
0.278274	0.72121	0.00107323		0.203261	0.664865	0.00144536		0.157801	0.608648	0.000539582		0.116761	0.448439	0.000281506		0.0823293	0.294118	0.00011812		0.0620335	0.176895	0		0.102994	0.226823	0.000245479
0.278274	0.724219	0		0.203261	0.665737	0		0.157801	0.611362	0		0.116761	0.450415	0		0.0823293	0.295318	0		0.0628057	0.176895	0.000136599		0.102994	0.227723	0
0.279762	0.724219	0.00107771		0.205435	0.665737	0.00144725		0.158688	0.611362	0.000541988		0.118016	0.450415	0.000565493		0.0827309	0.295318	0.000118602		0.0628057	0.177256	0		0.103716	0.227723	0.000164302
0.279762	0.726391	0		0.205435	0.666085	0		0.158688	0.611543	0		0.118016	0.452193	0		0.0827309	0.296038	0		0.0630631	0.177256	4.56258e-05		0.103716	0.228623	0
0.28125	0.726391	0.00108094		0.206522	0.666085	0.000724006		0.159574	0.611543	0.000542148		0.118644	0.452193	0.000283862		0.0831325	0.296038	0.000118891		0.0630631	0.177617	0		0.104257	0.228623	0.000123714
0.28125	0.727561	0		0.206522	0.667132	0		0.159574	0.613172	0		0.118644	0.452588	0		0.0831325	0.296759	0		0.0633205	0.177617	4.57187e-05		0.104257	0.229523	0
0.282738	0.727561	0.00108268		0.207609	0.667132	0.000725143		0.160461	0.613172	0.000543592		0.119272	0.452588	0.00028411		0.0835341	0.296759	0.00011918		0.0633205	0.178339	0		0.104618	0.229523	8.28005e-05
0.282738	0.727896	0		0.207609	0.668527	0		0.160461	0.613534	0		0.119272	0.453576	0		0.0835341	0.297479	0		0.0635779	0.178339	4.59046e-05		0.104618	0.230423	0
0.284226	0.727896	0.00108318		0.208696	0.668527	0.000726659		0.161348	0.613534	0.000543913		0.1199	0.453576	0.00028473		0.084739	0.297479	0.000358408		0.0635779	0.179061	0		0.104798	0.230423	4.15626e-05
0.284226	0.72823	0		0.208696	0.669747	0		0.161348	0.614438	0		0.1199	0.453773	0		0.084739	0.2994	0		0.0640927	0.179061	9.21809e-05		0.104798	0.231323	0
0.285714	0.72823	0.00108368		0.209783	0.669747	0.000727986		0.162234	0.614438	0.000544715		0.120527	0.453773	0.000284854		0.0859438	0.2994	0.000360723		0.0640927	0.179783	0		0.106241	0.231323	0.0003338
0.285714	0.7294	0		0.209783	0.669922	0		0.162234	0.614981	0		0.120527	0.455156	0		0.0859438	0.30036	0		0.0643501	0.179783	4.62763e-05		0.106241	0.232223	0
0.287202	0.7294	0.00108542		0.213043	0.669922	0.00218453		0.163121	0.614981	0.000545196		0.121155	0.455156	0.000285723		0.0863454	0.30036	0.000120627		0.0643501	0.180505	0		0.107504	0.232223	0.000293211
0.287202	0.73057	0		0.213043	0.670445	0		0.163121	0.615162	0		0.121155	0.456539	0		0.0863454	0.302521	0		0.0651223	0.180505	0.000139386		0.107504	0.233123	0
0.28869	0.73057	0.00108716		0.21413	0.670445	0.000728744		0.164007	0.615162	0.000545356		0.121783	0.456539	0.000286591		0.086747	0.302521	0.000121494		0.0651223	0.181949	0		0.107864	0.233123	8.40993e-05
0.28869	0.73174	0		0.21413	0.671142	0		0.164007	0.615705	0		0.121783	0.457724	0		0.086747	0.302761	0		0.0661519	0.181949	0.000187335		0.107864	0.234023	0
0.290179	0.73174	0.0010889		0.215217	0.671142	0.000729502		0.164894	0.615705	0.000545838		0.123038	0.457724	0.000574669		0.0871486	0.302761	0.000121591		0.0661519	0.18231	0		0.109307	0.234023	0.000337696
0.290179	0.73291	0		0.215217	0.671491	0		0.164894	0.616248	0		0.123038	0.459502	0		0.0871486	0.303001	0		0.0666667	0.18231	9.38535e-05		0.109307	0.234923	0
0.291667	0.73291	0.00109064		0.218478	0.671491	0.00218964		0.16578	0.616248	0.000546319		0.123666	0.459502	0.000288451		0.0875502	0.303001	0.000121687		0.0666667	0.183032	0		0.109848	0.234923	0.000127123
0.291667	0.735417	0		0.218478	0.672188	0		0.16578	0.61679	0		0.123666	0.462663	0		0.0875502	0.303241	0		0.0669241	0.183032	4.71126e-05		0.109848	0.235824	0
0.293155	0.735417	0.00109437		0.219565	0.672188	0.000730639		0.166667	0.61679	0.0005468		0.124294	0.462663	0.000290435		0.0879518	0.303241	0.000121784		0.0669241	0.184116	0		0.111472	0.235824	0.00038283
0.293155	0.73759	0		0.219565	0.672537	0		0.166667	0.617152	0		0.124294	0.462861	0		0.0879518	0.304202	0		0.0671815	0.184116	4.73914e-05		0.111472	0.236724	0
0.294643	0.73759	0.0010976		0.220652	0.672537	0.000731019		0.167553	0.617152	0.000547121		0.124922	0.462861	0.000290559		0.0883534	0.304202	0.000122169		0.0671815	0.185921	0		0.111833	0.236724	8.53982e-05
0.294643	0.73993	0		0.220652	0.67306	0		0.167553	0.617876	0		0.124922	0.464243	0		0.0883534	0.304442	0		0.0676963	0.185921	9.5712e-05		0.111833	0.238524	0
0.296131	0.73993	0.00110109		0.221739	0.67306	0.000731587		0.16844	0.617876	0.000547762		0.125549	0.464243	0.000291427		0.088755	0.304442	0.000122266		0.0676963	0.186282	0		0.112554	0.238524	0.000172095
0.296131	0.740598	0		0.221739	0.673409	0		0.16844	0.619504	0		0.125549	0.464441	0		0.088755	0.305882	0		0.0679537	0.186282	4.79489e-05		0.112554	0.239424	0
0.299107	0.740598	0.00220416		0.223913	0.673409	0.00146393		0.170213	0.619504	0.00109841		0.126805	0.464441	0.000583102		0.0891566	0.305882	0.000122844		0.0679537	0.186643	0		0.112734	0.239424	4.31861e-05
0.299107	0.7411	0		0.223913	0.674978	0		0.170213	0.620228	0		0.126805	0.467997	0		0.0891566	0.306603	0		0.0682111	0.186643	4.80419e-05		0.112734	0.241224	0
0.300595	0.7411	0.00110283		0.225	0.674978	0.000733672		0.171099	0.620228	0.000549847		0.127433	0.467997	0.000293783		0.0895582	0.306603	0.000123134		0.0682111	0.187004	0		0.113456	0.241224	0.000174043
0.300595	0.742437	0		0.225	0.675153	0		0.171099	0.62258	0		0.127433	0.468194	0		0.0895582	0.307083	0		0.0687259	0.187004	9.62696e-05		0.113456	0.242124	0
0.302083	0.742437	0.00110482		0.227174	0.675153	0.00146772		0.172872	0.62258	0.00110387		0.12806	0.468194	0.000293907		0.0899598	0.307083	0.000123326		0.0687259	0.188448	0		0.117424	0.242124	0.00096081
0.302083	0.743105	0		0.227174	0.67585	0		0.172872	0.623485	0		0.12806	0.468985	0		0.0899598	0.307323	0		0.0689833	0.188448	4.85065e-05		0.117424	0.243924	0
0.303571	0.743105	0.00110581		0.228261	0.67585	0.00073462		0.173759	0.623485	0.000552735		0.129316	0.468985	0.000588807		0.0903614	0.307323	0.000123423		0.0689833	0.189892	0		0.118146	0.243924	0.000175992
0.303571	0.743273	0		0.228261	0.676024	0		0.173759	0.624028	0		0.129316	0.471553	0		0.0903614	0.307803	0		0.0692407	0.189892	4.88782e-05		0.118146	0.244824	0
0.30506	0.743273	0.00110606		0.229348	0.676024	0.000734809		0.174645	0.624028	0.000553216		0.130571	0.471553	0.000592031		0.0907631	0.307803	0.000123616		0.0692407	0.190614	0		0.118687	0.244824	0.000132481
0.30506	0.744108	0		0.229348	0.676373	0		0.174645	0.625475	0		0.130571	0.475306	0		0.0907631	0.308043	0		0.0694981	0.190614	4.9064e-05		0.118687	0.245725	0
0.306548	0.744108	0.0011073		0.230435	0.676373	0.000735188		0.176418	0.625475	0.001109		0.131199	0.475306	0.000298372		0.0911647	0.308043	0.000123712		0.0694981	0.191336	0		0.119048	0.245725	8.86452e-05
0.306548	0.746281	0		0.230435	0.677419	0		0.176418	0.626018	0		0.131199	0.475504	0		0.0911647	0.309244	0		0.0697555	0.191336	4.92499e-05		0.119048	0.247525	0
0.308036	0.746281	0.00111054		0.231522	0.677419	0.000736325		0.177305	0.626018	0.00055498		0.131827	0.475504	0.000298496		0.0915663	0.309244	0.000124194		0.0697555	0.193141	0		0.119228	0.247525	4.46473e-05
0.308036	0.746783	0		0.231522	0.678989	0		0.177305	0.628189	0		0.131827	0.475701	0		0.0915663	0.309964	0		0.0705277	0.193141	0.000149143		0.119228	0.249325	0
0.309524	0.746783	0.00111128		0.232609	0.678989	0.000738031		0.179078	0.628189	0.00111381		0.132454	0.475701	0.00029862		0.0919679	0.309964	0.000124484		0.0705277	0.194224	0		0.119769	0.249325	0.000134916
0.309524	0.747117	0		0.232609	0.680209	0		0.179078	0.628551	0		0.132454	0.475899	0		0.0919679	0.311645	0		0.0707851	0.194224	4.99933e-05		0.119769	0.250225	0
0.3125	0.747117	0.00222356		0.233696	0.680209	0.000739358		0.179965	0.628551	0.000557226		0.133082	0.475899	0.000298744		0.0923695	0.311645	0.000125158		0.0707851	0.194585	0		0.121032	0.250225	0.000315941
0.3125	0.747451	0		0.233696	0.682302	0		0.179965	0.629455	0		0.133082	0.477874	0		0.0923695	0.312365	0		0.0710425	0.194585	5.00862e-05		0.121032	0.252025	0
0.313988	0.747451	0.00111228		0.234783	0.682302	0.000741632		0.180851	0.629455	0.000558028		0.13371	0.477874	0.000299984		0.0927711	0.312365	0.000125448		0.0710425	0.196751	0		0.121212	0.252025	4.54591e-05
0.313988	0.747785	0		0.234783	0.682825	0		0.180851	0.630179	0		0.13371	0.478665	0		0.0927711	0.313325	0		0.0712999	0.196751	5.06437e-05		0.121212	0.253825	0
0.316964	0.747785	0.00222555		0.23587	0.682825	0.000742201		0.182624	0.630179	0.00111734		0.134338	0.478665	0.00030048		0.0935743	0.313325	0.000251667		0.0712999	0.198195	0		0.121934	0.253825	0.000183135
0.316964	0.748621	0		0.23587	0.686486	0		0.182624	0.630541	0		0.134338	0.479455	0		0.0935743	0.317887	0		0.0715573	0.198195	5.10154e-05		0.121934	0.254725	0
0.318452	0.748621	0.00111402		0.236957	0.686486	0.000746181		0.183511	0.630541	0.00055899		0.134965	0.479455	0.000300976		0.0943775	0.317887	0.000255331		0.0715573	0.198917	0		0.122294	0.254725	9.18923e-05
0.318452	0.74929	0		0.236957	0.68701	0		0.183511	0.631627	0		0.134965	0.480838	0		0.0943775	0.319808	0		0.0718147	0.198917	5.12013e-05		0.122294	0.255626	0
0.321429	0.74929	0.00223003		0.238043	0.68701	0.00074675		0.184397	0.631627	0.000559953		0.135593	0.480838	0.000301844		0.0947791	0.319808	0.000128437		0.0718147	0.199278	0		0.122655	0.255626	9.2217e-05
0.321429	0.749457	0		0.238043	0.68823	0		0.184397	0.633074	0		0.135593	0.481035	0		0.0947791	0.321489	0		0.0720721	0.199278	5.12942e-05		0.122655	0.256526	0
0.322917	0.749457	0.00111526		0.23913	0.68823	0.000748076		0.185284	0.633074	0.000561236		0.136221	0.481035	0.000301968		0.0951807	0.321489	0.000129112		0.0720721	0.199639	0		0.123918	0.256526	0.000323896
0.322917	0.749958	0		0.23913	0.688405	0		0.185284	0.633255	0		0.136221	0.48143	0		0.0951807	0.321729	0		0.0723295	0.199639	5.13871e-05		0.123918	0.257426	0
0.324405	0.749958	0.00111601		0.240217	0.688405	0.000748266		0.187943	0.633255	0.00168419		0.136849	0.48143	0.000302216		0.0967871	0.321729	0.000516833		0.0723295	0.200361	0		0.124278	0.257426	9.28664e-05
0.324405	0.750292	0		0.240217	0.688753	0		0.187943	0.63416	0		0.136849	0.48222	0		0.0967871	0.322449	0		0.0725869	0.200361	5.1573e-05		0.124278	0.259226	0
0.325893	0.750292	0.00111651		0.241304	0.688753	0.000748645		0.18883	0.63416	0.000562198		0.137476	0.48222	0.000302712		0.0975904	0.322449	0.000258995		0.0725869	0.201805	0		0.125722	0.259226	0.000374063
0.325893	0.75046	0		0.241304	0.690323	0		0.18883	0.635245	0		0.137476	0.482418	0		0.0975904	0.323169	0		0.0731017	0.201805	0.000103889		0.125722	0.260126	0
0.327381	0.75046	0.00111676		0.242391	0.690323	0.000750351		0.189716	0.635245	0.000563161		0.138104	0.482418	0.000302836		0.0983936	0.323169	0.000259574		0.0731017	0.202166	0		0.128788	0.260126	0.000797645
0.327381	0.75163	0		0.242391	0.692415	0		0.189716	0.63615	0		0.138104	0.484394	0		0.0983936	0.32413	0		0.0736165	0.202166	0.000104075		0.128788	0.261026	0
0.328869	0.75163	0.0011185		0.243478	0.692415	0.000752625		0.190603	0.63615	0.000563963		0.138732	0.484394	0.000304076		0.0987952	0.32413	0.000130173		0.0736165	0.202527	0		0.129329	0.261026	0.000141248
0.328869	0.752131	0		0.243478	0.692589	0		0.190603	0.636331	0		0.138732	0.485381	0		0.0987952	0.32485	0		0.0741313	0.202527	0.000104261		0.129329	0.262826	0
0.331845	0.752131	0.00223849		0.244565	0.692589	0.000752815		0.191489	0.636331	0.000564123		0.13936	0.485381	0.000304696		0.0991968	0.32485	0.000130462		0.0741313	0.202888	0		0.12987	0.262826	0.000142222
0.331845	0.752967	0		0.244565	0.693461	0		0.191489	0.637416	0		0.13936	0.486171	0		0.0991968	0.32557	0		0.0743887	0.202888	5.22234e-05		0.12987	0.263726	0
0.333333	0.752967	0.00112049		0.245652	0.693461	0.000753762		0.192376	0.637416	0.000565085		0.139987	0.486171	0.000305192		0.0995984	0.32557	0.000130751		0.0743887	0.204332	0		0.131133	0.263726	0.000332988
0.333333	0.75514	0		0.245652	0.693636	0		0.192376	0.637959	0		0.139987	0.486962	0		0.0995984	0.32605	0		0.0749035	0.204332	0.00010519		0.131133	0.264626	0
0.334821	0.75514	0.00112372		0.246739	0.693636	0.000753952		0.193262	0.637959	0.000565567		0.140615	0.486962	0.000305688		0.1	0.32605	0.000130944		0.0749035	0.205054	0		0.131494	0.264626	9.54641e-05
0.334821	0.755975	0		0.246739	0.693984	0		0.193262	0.639949	0		0.140615	0.48874	0		0.1	0.327491	0		0.0754183	0.205054	0.000105562		0.131494	0.266427	0
0.33631	0.755975	0.00112496		0.247826	0.693984	0.000754331		0.194149	0.639949	0.000567331		0.141243	0.48874	0.000306805		0.100402	0.327491	0.000131522		0.0754183	0.205776	0		0.132035	0.266427	0.00014417
0.33631	0.756142	0		0.247826	0.694159	0		0.194149	0.640492	0		0.141243	0.489135	0		0.100402	0.328451	0		0.0756757	0.205776	5.29668e-05		0.132035	0.268227	0
0.339286	0.756142	0.00225042		0.248913	0.694159	0.00075452		0.195035	0.640492	0.000567812		0.141871	0.489135	0.000307053		0.100803	0.328451	0.000131908		0.0756757	0.206859	0		0.132395	0.268227	9.67629e-05
0.339286	0.757312	0		0.248913	0.695205	0		0.195035	0.640673	0		0.141871	0.489332	0		0.100803	0.330132	0		0.0761905	0.206859	0.000106491		0.132395	0.269127	0
0.340774	0.757312	0.00112695		0.25	0.695205	0.000755657		0.195922	0.640673	0.000567973		0.142498	0.489332	0.000307177		0.101205	0.330132	0.000132583		0.0761905	0.207581	0		0.132576	0.269127	4.85438e-05
0.340774	0.75748	0		0.25	0.696251	0		0.195922	0.642301	0		0.142498	0.490122	0		0.101205	0.332293	0		0.0772201	0.207581	0.000213726		0.132576	0.270027	0
0.342262	0.75748	0.0011272		0.252174	0.696251	0.00151359		0.196809	0.642301	0.000569416		0.143126	0.490122	0.000307673		0.101606	0.332293	0.000133451		0.0772201	0.208303	0		0.132756	0.270027	4.87062e-05
0.342262	0.758984	0		0.252174	0.697297	0		0.196809	0.647729	0		0.143126	0.49032	0		0.101606	0.334214	0		0.0777349	0.208303	0.000107235		0.132756	0.270927	0
0.345238	0.758984	0.00225888		0.253261	0.697297	0.000757932		0.197695	0.647729	0.000574228		0.144382	0.49032	0.000615593		0.102008	0.334214	0.000134222		0.0777349	0.210469	0		0.133838	0.270927	0.000293211
0.345238	0.759151	0		0.253261	0.700785	0		0.197695	0.64791	0		0.144382	0.490715	0		0.102008	0.335414	0		0.0779923	0.210469	5.41749e-05		0.133838	0.271827	0
0.346726	0.759151	0.00112969		0.254348	0.700785	0.000761722		0.198582	0.64791	0.000574389		0.145009	0.490715	0.000308045		0.10241	0.335414	0.000134704		0.0779923	0.21083	0		0.135642	0.271827	0.000490309
0.346726	0.761491	0		0.254348	0.701308	0		0.198582	0.648453	0		0.145009	0.492493	0		0.10241	0.336375	0		0.0785071	0.21083	0.000108536		0.135642	0.273627	0
0.349702	0.761491	0.00226634		0.255435	0.701308	0.000762291		0.201241	0.648453	0.00172461		0.146265	0.492493	0.000618322		0.102811	0.336375	0.00013509		0.0785071	0.211191	0		0.137085	0.273627	0.000394845
0.349702	0.761992	0		0.255435	0.703226	0		0.201241	0.650081	0		0.146265	0.497037	0		0.102811	0.337095	0		0.0787645	0.211191	5.43607e-05		0.137085	0.275428	0
0.35119	0.761992	0.00113392		0.256522	0.703226	0.000764376		0.202128	0.650081	0.000576313		0.146893	0.497037	0.000312013		0.103213	0.337095	0.000135379		0.0787645	0.211913	0		0.137987	0.275428	0.000248401
0.35119	0.762159	0		0.256522	0.703575	0		0.202128	0.650986	0		0.146893	0.497629	0		0.103213	0.338055	0		0.0790219	0.211913	5.45466e-05		0.137987	0.276328	0
0.352679	0.762159	0.00113417		0.257609	0.703575	0.000764755		0.203901	0.650986	0.00115423		0.14752	0.497629	0.000312385		0.103614	0.338055	0.000135765		0.0790219	0.213357	0		0.140693	0.276328	0.00074764
0.352679	0.762494	0		0.257609	0.705493	0		0.203901	0.653338	0		0.14752	0.50079	0		0.103614	0.338776	0		0.0795367	0.213357	0.000109836		0.140693	0.277228	0
0.355655	0.762494	0.00226933		0.259783	0.705493	0.00153368		0.205674	0.653338	0.0011584		0.148148	0.50079	0.000314369		0.104016	0.338776	0.000136054		0.0795367	0.214079	0		0.141053	0.277228	0.00010001
0.355655	0.764165	0		0.259783	0.706016	0		0.205674	0.653519	0		0.148148	0.503161	0		0.104016	0.339016	0		0.0800515	0.214079	0.000110208		0.141053	0.278128	0
0.358631	0.764165	0.0022743		0.261957	0.706016	0.00153482		0.20656	0.653519	0.000579361		0.148776	0.503161	0.000315857		0.104819	0.339016	0.000272302		0.0800515	0.21444	0		0.141955	0.278128	0.000250837
0.358631	0.764332	0		0.261957	0.706713	0		0.20656	0.654062	0		0.148776	0.504346	0		0.104819	0.339256	0		0.0803089	0.21444	5.5197e-05		0.141955	0.279028	0
0.360119	0.764332	0.0011374		0.263043	0.706713	0.000768166		0.208333	0.654062	0.00115968		0.149404	0.504346	0.000316601		0.105622	0.339256	0.000272495		0.0803089	0.215162	0		0.142857	0.279028	0.000251649
0.360119	0.765001	0		0.263043	0.707236	0		0.208333	0.654243	0		0.149404	0.506124	0		0.105622	0.340216	0		0.0805663	0.215162	5.53829e-05		0.142857	0.279928	0
0.363095	0.765001	0.00227679		0.26413	0.707236	0.000768735		0.20922	0.654243	0.000580002		0.150031	0.506124	0.000317718		0.106426	0.340216	0.000273266		0.0805663	0.216245	0		0.143579	0.279928	0.000201968
0.363095	0.765168	0		0.26413	0.708108	0		0.20922	0.654424	0		0.150031	0.506322	0		0.106426	0.341657	0		0.0813385	0.216245	0.000166985		0.143579	0.281728	0
0.364583	0.765168	0.00113864		0.265217	0.708108	0.000769683		0.210106	0.654424	0.000580163		0.150659	0.506322	0.000317842		0.106827	0.341657	0.000137212		0.0813385	0.216606	0		0.143759	0.281728	5.08168e-05
0.364583	0.766171	0		0.265217	0.708457	0		0.210106	0.654786	0		0.150659	0.506519	0		0.106827	0.342617	0		0.0815959	0.216606	5.57546e-05		0.143759	0.282628	0
0.366071	0.766171	0.00114014		0.266304	0.708457	0.000770062		0.210993	0.654786	0.000580484		0.151287	0.506519	0.000317966		0.107229	0.342617	0.000137597		0.0815959	0.217329	0		0.1443	0.282628	0.000152937
0.366071	0.766505	0		0.266304	0.710375	0		0.210993	0.65569	0		0.151287	0.506717	0		0.107229	0.342857	0		0.0818533	0.217329	5.59404e-05		0.1443	0.284428	0
0.370536	0.766505	0.0034219		0.267391	0.710375	0.000772147		0.211879	0.65569	0.000581286		0.151915	0.506717	0.00031809		0.107631	0.342857	0.000137694		0.0818533	0.218412	0		0.145202	0.284428	0.000256519
0.370536	0.766839	0		0.267391	0.711247	0		0.211879	0.656776	0		0.151915	0.51126	0		0.107631	0.343337	0		0.0821107	0.218412	5.62192e-05		0.145202	0.285329	0
0.372024	0.766839	0.00114113		0.268478	0.711247	0.000773094		0.212766	0.656776	0.000582248		0.152542	0.51126	0.000320942		0.108032	0.343337	0.000137886		0.0821107	0.218773	0		0.145563	0.285329	0.000102932
0.372024	0.767508	0		0.268478	0.713862	0		0.212766	0.65768	0		0.152542	0.512643	0		0.108032	0.344058	0		0.0823681	0.218773	5.63121e-05		0.145563	0.286229	0
0.373512	0.767508	0.00114212		0.269565	0.713862	0.000775937		0.213652	0.65768	0.00058305		0.15317	0.512643	0.00032181		0.108434	0.344058	0.000138176		0.0823681	0.219134	0		0.145924	0.286229	0.000103257
0.373512	0.768177	0		0.269565	0.715257	0		0.213652	0.658585	0		0.15317	0.513236	0		0.108434	0.344298	0		0.0826255	0.219134	5.6405e-05		0.145924	0.287129	0
0.375	0.768177	0.00114312		0.270652	0.715257	0.000777453		0.215426	0.658585	0.0011677		0.153798	0.513236	0.000322182		0.109237	0.344298	0.000276544		0.0826255	0.219495	0		0.147908	0.287129	0.0005697
0.375	0.768511	0		0.270652	0.716129	0		0.215426	0.658766	0		0.153798	0.514026	0		0.109237	0.344538	0		0.0828829	0.219495	5.6498e-05		0.147908	0.288029	0
0.377976	0.768511	0.00228723		0.271739	0.716129	0.000778401		0.216312	0.658766	0.000584012		0.154426	0.514026	0.000322678		0.11004	0.344538	0.000276737		0.0828829	0.219856	0		0.148629	0.288029	0.000207813
0.377976	0.769012	0		0.271739	0.716652	0		0.216312	0.658947	0		0.154426	0.515804	0		0.11004	0.345498	0		0.0831403	0.219856	5.65909e-05		0.148629	0.288929	0
0.379464	0.769012	0.00114436		0.272826	0.716652	0.00077897		0.217199	0.658947	0.000584173		0.156309	0.515804	0.000971382		0.111245	0.345498	0.000416263		0.0831403	0.222383	0		0.14881	0.288929	5.21156e-05
0.379464	0.769848	0		0.272826	0.718396	0		0.217199	0.65949	0		0.156309	0.516792	0		0.111245	0.347659	0		0.0833977	0.222383	5.72414e-05		0.14881	0.289829	0
0.380952	0.769848	0.00114561		0.273913	0.718396	0.000780865		0.218085	0.65949	0.000584654		0.156937	0.516792	0.000324414		0.111647	0.347659	0.000139622		0.0833977	0.223105	0		0.14899	0.289829	5.2278e-05
0.380952	0.770182	0		0.273913	0.718745	0		0.218085	0.660033	0		0.156937	0.516989	0		0.111647	0.347899	0		0.0836551	0.223105	5.74272e-05		0.14899	0.290729	0
0.38244	0.770182	0.0011461		0.275	0.718745	0.000781244		0.219858	0.660033	0.00117027		0.157564	0.516989	0.000324538		0.112048	0.347899	0.000139719		0.0836551	0.223466	0		0.149351	0.290729	0.000104881
0.38244	0.772689	0		0.275	0.719093	0		0.219858	0.660213	0		0.157564	0.517384	0		0.112048	0.348379	0		0.0841699	0.223466	0.00011504		0.149351	0.291629	0
0.383929	0.772689	0.00114984		0.276087	0.719093	0.000781623		0.220745	0.660213	0.000585296		0.158192	0.517384	0.000324786		0.11245	0.348379	0.000139911		0.0841699	0.223827	0		0.149531	0.291629	5.26027e-05
0.383929	0.772856	0		0.276087	0.719268	0		0.220745	0.660394	0		0.158192	0.51778	0		0.11245	0.348619	0		0.0846847	0.223827	0.000115226		0.149531	0.293429	0
0.385417	0.772856	0.00115008		0.278261	0.719268	0.00156363		0.221631	0.660394	0.000585456		0.15882	0.51778	0.000325034		0.112851	0.348619	0.000140008		0.0846847	0.225993	0		0.149711	0.293429	5.29274e-05
0.385417	0.773024	0		0.278261	0.720488	0		0.221631	0.66148	0		0.15882	0.51857	0		0.112851	0.3491	0		0.0849421	0.225993	5.81706e-05		0.149711	0.29523	0
0.386905	0.773024	0.00115033		0.280435	0.720488	0.00156628		0.222518	0.66148	0.000586418		0.159448	0.51857	0.00032553		0.113253	0.3491	0.000140201		0.0849421	0.226354	0		0.150433	0.29523	0.000213008
0.386905	0.773525	0		0.280435	0.722232	0		0.222518	0.661842	0		0.159448	0.519557	0		0.113253	0.34982	0		0.0851995	0.226354	5.82635e-05		0.150433	0.29613	0
0.389881	0.773525	0.00230216		0.281522	0.722232	0.000785035		0.223404	0.661842	0.000586739		0.160075	0.519557	0.00032615		0.113655	0.34982	0.00014049		0.0851995	0.226715	0		0.150613	0.29613	5.34144e-05
0.389881	0.775364	0		0.281522	0.722406	0		0.223404	0.662747	0		0.160075	0.52094	0		0.113655	0.35078	0		0.0857143	0.226715	0.000116713		0.150613	0.29793	0
0.391369	0.775364	0.00115381		0.283696	0.722406	0.00157045		0.225177	0.662747	0.00117508		0.160703	0.52094	0.000327018		0.114056	0.35078	0.000140876		0.0857143	0.22852	0		0.151515	0.29793	0.000268696
0.391369	0.776534	0		0.283696	0.722581	0		0.225177	0.663832	0		0.160703	0.522916	0		0.114056	0.352461	0		0.0862291	0.22852	0.000117642		0.151515	0.30063	0
0.392857	0.776534	0.00115556		0.284783	0.722581	0.000785414		0.226064	0.663832	0.000588504		0.161959	0.522916	0.000656517		0.114458	0.352461	0.000141551		0.0862291	0.228881	0		0.151876	0.30063	0.000108452
0.392857	0.777871	0		0.284783	0.72415	0		0.226064	0.664013	0		0.161959	0.524101	0		0.114458	0.352941	0		0.0867439	0.228881	0.000117828		0.151876	0.30153	0
0.394345	0.777871	0.00115755		0.28587	0.72415	0.00078712		0.22695	0.664013	0.000588664		0.162586	0.524101	0.000329003		0.114859	0.352941	0.000141743		0.0867439	0.229603	0		0.152056	0.30153	5.43886e-05
0.394345	0.778205	0		0.28587	0.724499	0		0.22695	0.66528	0		0.162586	0.524496	0		0.114859	0.353181	0		0.0872587	0.229603	0.0001182		0.152056	0.30243	0
0.395833	0.778205	0.00115804		0.286957	0.724499	0.000787499		0.227837	0.66528	0.000589787		0.163214	0.524496	0.000329251		0.115663	0.353181	0.00028368		0.0872587	0.230325	0		0.152597	0.30243	0.000163653
0.395833	0.778372	0		0.286957	0.725719	0		0.227837	0.666546	0		0.163214	0.525286	0		0.115663	0.353661	0		0.0880309	0.230325	0.000177857		0.152597	0.30333	0
0.397321	0.778372	0.00115829		0.288043	0.725719	0.000788825		0.228723	0.666546	0.00059091		0.163842	0.525286	0.000329747		0.116064	0.353661	0.000142033		0.0880309	0.231047	0		0.152778	0.30333	5.47133e-05
0.397321	0.779542	0		0.288043	0.725894	0		0.228723	0.666727	0		0.163842	0.530028	0		0.116064	0.354862	0		0.0888031	0.231047	0.000178415		0.152778	0.306031	0
0.400298	0.779542	0.00232007		0.28913	0.725894	0.000789015		0.22961	0.666727	0.00059107		0.16447	0.530028	0.000332723		0.116466	0.354862	0.000142515		0.0888031	0.231769	0		0.15404	0.306031	0.000386402
0.400298	0.781046	0		0.28913	0.726765	0		0.22961	0.66727	0		0.16447	0.530423	0		0.116466	0.355822	0		0.0900901	0.231769	0.000298287		0.15404	0.306931	0
0.401786	0.781046	0.00116227		0.290217	0.726765	0.000789962		0.230496	0.66727	0.000591551		0.165097	0.530423	0.000332971		0.117269	0.355822	0.000285801		0.0900901	0.233574	0		0.154401	0.306931	0.000110725
0.401786	0.783052	0		0.290217	0.727637	0		0.230496	0.668174	0		0.165097	0.531015	0		0.117269	0.356062	0		0.0906049	0.233574	0.000120244		0.154401	0.308731	0
0.403274	0.783052	0.00116526		0.291304	0.727637	0.00079091		0.231383	0.668174	0.000592353		0.165725	0.531015	0.000333343		0.117671	0.356062	0.000142997		0.0906049	0.23574	0		0.154582	0.308731	5.56874e-05
0.403274	0.783219	0		0.291304	0.729381	0		0.231383	0.668536	0		0.165725	0.532398	0		0.117671	0.357023	0		0.0908623	0.23574	6.06796e-05		0.154582	0.311431	0
0.404762	0.783219	0.0011655		0.292391	0.729381	0.000792805		0.23227	0.668536	0.000592674		0.166353	0.532398	0.000334211		0.118072	0.357023	0.000143383		0.0908623	0.236823	0		0.154942	0.311431	0.000112349
0.404762	0.783553	0		0.292391	0.72973	0		0.23227	0.670346	0		0.166353	0.535164	0		0.118072	0.360624	0		0.0913771	0.236823	0.000121917		0.154942	0.313231	0
0.40625	0.783553	0.001166		0.295652	0.72973	0.00237955		0.233156	0.670346	0.000594278		0.166981	0.535164	0.000335947		0.118876	0.360624	0.000289658		0.0913771	0.238628	0		0.155123	0.313231	5.64992e-05
0.40625	0.786729	0		0.295652	0.730602	0		0.233156	0.670888	0		0.166981	0.536547	0		0.118876	0.362545	0		0.0921493	0.238628	0.000184269		0.155123	0.315932	0
0.407738	0.786729	0.00117073		0.296739	0.730602	0.000794132		0.234043	0.670888	0.000594759		0.167608	0.536547	0.000336815		0.119277	0.362545	0.0001456		0.0921493	0.23935	0		0.156025	0.315932	0.000284931
0.407738	0.787398	0		0.296739	0.731822	0		0.234043	0.671793	0		0.167608	0.536744	0		0.119277	0.363745	0		0.0926641	0.23935	0.000123218		0.156025	0.316832	0
0.410714	0.787398	0.00234345		0.297826	0.731822	0.000795459		0.234929	0.671793	0.000595561		0.168236	0.536744	0.000336939		0.119679	0.363745	0.000146083		0.0926641	0.240072	0		0.156205	0.316832	5.71486e-05
0.410714	0.787565	0		0.297826	0.732345	0		0.234929	0.672517	0		0.168236	0.540893	0		0.119679	0.364226	0		0.0929215	0.240072	6.17946e-05		0.156205	0.317732	0
0.412202	0.787565	0.00117197		0.298913	0.732345	0.000796027		0.236702	0.672517	0.00119241		0.170119	0.540893	0.00101863		0.12008	0.364226	0.000146275		0.0929215	0.240433	0		0.156566	0.317732	0.000114622
0.412202	0.787899	0		0.298913	0.733566	0		0.236702	0.67505	0		0.170119	0.541683	0		0.12008	0.364466	0		0.0931789	0.240433	6.18876e-05		0.156566	0.318632	0
0.41369	0.787899	0.00117247		0.301087	0.733566	0.00159471		0.238475	0.67505	0.0011969		0.171375	0.541683	0.000680079		0.120482	0.364466	0.000146372		0.0931789	0.241155	0		0.156926	0.318632	0.000114947
0.41369	0.790239	0		0.301087	0.73531	0		0.238475	0.675954	0		0.171375	0.541881	0		0.120482	0.365666	0		0.0934363	0.241155	6.20734e-05		0.156926	0.319532	0
0.416667	0.790239	0.0023519		0.303261	0.73531	0.0015985		0.240248	0.675954	0.0011985		0.172003	0.541881	0.000340164		0.120884	0.365666	0.000146854		0.0934363	0.241877	0		0.157648	0.319532	0.000230543
0.416667	0.790406	0		0.303261	0.736181	0		0.240248	0.676135	0		0.172003	0.542078	0		0.120884	0.365906	0		0.0936937	0.241877	6.22593e-05		0.157648	0.320432	0
0.418155	0.790406	0.0011762		0.304348	0.736181	0.000800197		0.242021	0.676135	0.00119882		0.17263	0.542078	0.000340288		0.122088	0.365906	0.000440851		0.0936937	0.242238	0		0.158009	0.320432	0.000115596
0.418155	0.79074	0		0.304348	0.736356	0		0.242021	0.677221	0		0.17263	0.542276	0		0.122088	0.366387	0		0.0939511	0.242238	6.23522e-05		0.158009	0.322232	0
0.419643	0.79074	0.0011767		0.305435	0.736356	0.000800387		0.242908	0.677221	0.000600373		0.173258	0.542276	0.000340412		0.12249	0.366387	0.000147143		0.0939511	0.243321	0		0.159091	0.322232	0.000348736
0.419643	0.790908	0		0.305435	0.738274	0		0.242908	0.678487	0		0.173258	0.542671	0		0.12249	0.366627	0		0.0944659	0.243321	0.000125262		0.159091	0.323132	0
0.421131	0.790908	0.00117695		0.306522	0.738274	0.000802471		0.244681	0.678487	0.00120299		0.173886	0.542671	0.00034066		0.122892	0.366627	0.00014724		0.0944659	0.244404	0		0.159452	0.323132	0.00011657
0.421131	0.792412	0		0.306522	0.738971	0		0.244681	0.679754	0		0.173886	0.544251	0		0.122892	0.368067	0		0.0947233	0.244404	6.29097e-05		0.159452	0.324932	0
0.424107	0.792412	0.00235837		0.307609	0.738971	0.00080323		0.245567	0.679754	0.000602619		0.174513	0.544251	0.000341652		0.123293	0.368067	0.000147818		0.0947233	0.24657	0		0.160534	0.324932	0.000351659
0.424107	0.79308	0		0.307609	0.741238	0		0.245567	0.679935	0		0.174513	0.544449	0		0.123293	0.370948	0		0.0949807	0.24657	6.34673e-05		0.160534	0.325833	0
0.425595	0.79308	0.00118018		0.308696	0.741238	0.000805693		0.248227	0.679935	0.00180834		0.175141	0.544449	0.000341776		0.123695	0.370948	0.000148975		0.0949807	0.248014	0		0.160895	0.325833	0.000117544
0.425595	0.793749	0		0.308696	0.742459	0		0.248227	0.680478	0		0.175141	0.5484	0		0.123695	0.371188	0		0.0954955	0.248014	0.000127678		0.160895	0.326733	0
0.427083	0.793749	0.00118117		0.309783	0.742459	0.00080702		0.249113	0.680478	0.00060326		0.176397	0.5484	0.000688512		0.124498	0.371188	0.000298143		0.0954955	0.248736	0		0.161255	0.326733	0.000117869
0.427083	0.795253	0		0.309783	0.742807	0		0.249113	0.681201	0		0.176397	0.54919	0		0.124498	0.371429	0		0.0962677	0.248736	0.000192074		0.161255	0.327633	0
0.428571	0.795253	0.00118341		0.31087	0.742807	0.000807399		0.25	0.681201	0.000603902		0.177024	0.54919	0.000344752		0.125301	0.371429	0.000298336		0.0962677	0.249819	0		0.161436	0.327633	5.90968e-05
0.428571	0.795755	0		0.31087	0.743156	0		0.25	0.681563	0		0.177024	0.552548	0		0.125301	0.371909	0		0.0965251	0.249819	6.43036e-05		0.161436	0.331233	0
0.43006	0.795755	0.00118416		0.311957	0.743156	0.000807778		0.25266	0.681563	0.00181267		0.177652	0.552548	0.00034686		0.125703	0.371909	0.000149361		0.0965251	0.250542	0		0.161797	0.331233	0.000119492
0.43006	0.796089	0		0.311957	0.744377	0		0.25266	0.682287	0		0.177652	0.554721	0		0.125703	0.37383	0		0.0967825	0.250542	6.44895e-05		0.161797	0.332133	0
0.431548	0.796089	0.00118466		0.313043	0.744377	0.000809105		0.253546	0.682287	0.000604864		0.17828	0.554721	0.000348224		0.126104	0.37383	0.000150132		0.0967825	0.251625	0		0.162157	0.332133	0.000119817
0.431548	0.796423	0		0.313043	0.7449	0		0.253546	0.682649	0		0.17828	0.555907	0		0.126104	0.37527	0		0.0975547	0.251625	0.000194305		0.162157	0.333033	0
0.433036	0.796423	0.00118515		0.31413	0.7449	0.000809674		0.254433	0.682649	0.000605185		0.178908	0.555907	0.000348968		0.126908	0.37527	0.000301422		0.0975547	0.251986	0		0.16342	0.333033	0.000420497
0.433036	0.79659	0		0.31413	0.745423	0		0.254433	0.683192	0		0.178908	0.556895	0		0.126908	0.37575	0		0.0978121	0.251986	6.48611e-05		0.16342	0.334833	0
0.434524	0.79659	0.0011854		0.315217	0.745423	0.000810242		0.255319	0.683192	0.000605666		0.179535	0.556895	0.000349589		0.127309	0.37575	0.000150904		0.0978121	0.252347	0		0.1636	0.334833	6.03956e-05
0.434524	0.798596	0		0.315217	0.746643	0		0.255319	0.683553	0		0.179535	0.557092	0		0.127309	0.376711	0		0.0980695	0.252347	6.49541e-05		0.1636	0.335734	0
0.436012	0.798596	0.00118839		0.316304	0.746643	0.000811569		0.257092	0.683553	0.00121197		0.180163	0.557092	0.000349713		0.127711	0.376711	0.000151289		0.0980695	0.254152	0		0.163781	0.335734	6.0558e-05
0.436012	0.79893	0		0.316304	0.747864	0		0.257092	0.685182	0		0.180163	0.558475	0		0.127711	0.379832	0		0.0983269	0.254152	6.54187e-05		0.163781	0.337534	0
0.4375	0.79893	0.00118888		0.317391	0.747864	0.000812896		0.257979	0.685182	0.000607431		0.180791	0.558475	0.000350581		0.128112	0.379832	0.000152543		0.0983269	0.254874	0		0.163961	0.337534	6.08827e-05
0.4375	0.800267	0		0.317391	0.75048	0		0.257979	0.685363	0		0.180791	0.560846	0		0.128112	0.381513	0		0.0988417	0.254874	0.000131209		0.163961	0.339334	0
0.440476	0.800267	0.00238175		0.318478	0.75048	0.000815739		0.259752	0.685363	0.00121518		0.181419	0.560846	0.000352069		0.128514	0.381513	0.000153218		0.0988417	0.255596	0		0.164863	0.339334	0.000306037
0.440476	0.800435	0		0.318478	0.751351	0		0.259752	0.686086	0		0.181419	0.563809	0		0.128514	0.382473	0		0.0998713	0.255596	0.000263162		0.164863	0.340234	0
0.441964	0.800435	0.00119112		0.319565	0.751351	0.000816686		0.262411	0.686086	0.0018247		0.182046	0.563809	0.000353929		0.128916	0.382473	0.000153604		0.0998713	0.255957	0		0.165043	0.340234	6.13698e-05
0.441964	0.800936	0		0.319565	0.752572	0		0.262411	0.686448	0		0.182046	0.564599	0		0.128916	0.385834	0		0.100129	0.255957	6.58833e-05		0.165043	0.341134	0
0.443452	0.800936	0.00119187		0.320652	0.752572	0.000818013		0.263298	0.686448	0.000608553		0.182674	0.564599	0.000354425		0.129317	0.385834	0.000154954		0.100129	0.256318	0		0.165404	0.341134	0.000123064
0.443452	0.80244	0		0.320652	0.753095	0		0.263298	0.687534	0		0.182674	0.56776	0		0.129317	0.386795	0		0.100644	0.256318	0.000131952		0.165404	0.342034	0
0.446429	0.80244	0.00238822		0.321739	0.753095	0.000818582		0.264184	0.687534	0.000609516		0.183302	0.56776	0.000356409		0.129719	0.386795	0.000155339		0.100644	0.25704	0		0.165765	0.342034	0.000123389
0.446429	0.802607	0		0.321739	0.753444	0		0.264184	0.689162	0		0.183302	0.568748	0		0.129719	0.387035	0		0.100901	0.25704	6.61621e-05		0.165765	0.342934	0
0.447917	0.802607	0.00119436		0.323913	0.753444	0.00163792		0.265071	0.689162	0.000610959		0.18393	0.568748	0.000357029		0.13012	0.387035	0.000155436		0.100901	0.257401	0		0.166126	0.342934	0.000123714
0.447917	0.802775	0		0.323913	0.75449	0		0.265071	0.690429	0		0.18393	0.569538	0		0.13012	0.387275	0		0.101416	0.257401	0.00013251		0.166126	0.343834	0
0.449405	0.802775	0.0011946		0.325	0.75449	0.000820098		0.265957	0.690429	0.000612082		0.184557	0.569538	0.000357525		0.131325	0.387275	0.000466596		0.101416	0.258845	0		0.167027	0.343834	0.000310096
0.449405	0.804112	0		0.325	0.755187	0		0.265957	0.6926	0		0.184557	0.569735	0		0.131325	0.387515	0		0.101673	0.258845	6.66267e-05		0.167027	0.344734	0
0.450893	0.804112	0.00119659		0.327174	0.755187	0.00164171		0.26773	0.6926	0.00122801		0.185813	0.569735	0.000715299		0.131727	0.387515	0.000155629		0.101673	0.259206	0		0.167208	0.344734	6.21815e-05
0.450893	0.804446	0		0.327174	0.755711	0		0.26773	0.692962	0		0.185813	0.570723	0		0.131727	0.387995	0		0.101931	0.259206	6.67196e-05		0.167208	0.346535	0
0.452381	0.804446	0.00119709		0.328261	0.755711	0.000821425		0.268617	0.692962	0.000614328		0.186441	0.570723	0.000358269		0.132129	0.387995	0.000155821		0.101931	0.260289	0		0.167388	0.346535	6.25063e-05
0.452381	0.805114	0		0.328261	0.756931	0		0.268617	0.696761	0		0.186441	0.572896	0		0.132129	0.389196	0		0.10296	0.260289	0.000267994		0.167388	0.347435	0
0.455357	0.805114	0.00239617		0.330435	0.756931	0.0016455		0.269504	0.696761	0.000617696		0.187068	0.572896	0.000359633		0.13253	0.389196	0.000156303		0.10296	0.261011	0		0.168831	0.347435	0.000501349
0.455357	0.805783	0		0.330435	0.757629	0		0.269504	0.697304	0		0.187068	0.573291	0		0.13253	0.389916	0		0.103218	0.261011	6.71843e-05		0.168831	0.348335	0
0.456845	0.805783	0.00119908		0.333696	0.757629	0.00247053		0.27039	0.697304	0.000618177		0.187696	0.573291	0.000359881		0.132932	0.389916	0.000156593		0.103218	0.261372	0		0.169192	0.348335	0.000125662
0.456845	0.806284	0		0.333696	0.7585	0		0.27039	0.698028	0		0.187696	0.574081	0		0.132932	0.390156	0		0.103732	0.261372	0.000134554		0.169192	0.349235	0
0.458333	0.806284	0.00119983		0.334783	0.7585	0.000824457		0.271277	0.698028	0.000618819		0.188324	0.574081	0.000360378		0.133333	0.390156	0.000156689		0.103732	0.262816	0		0.169553	0.349235	0.000125987
0.458333	0.806452	0		0.334783	0.760767	0		0.271277	0.69839	0		0.188324	0.575069	0		0.133333	0.392077	0		0.104505	0.262816	0.000202947		0.169553	0.350135	0
0.46131	0.806452	0.00240015		0.33587	0.760767	0.000826921		0.272163	0.69839	0.00061914		0.188952	0.575069	0.000360998		0.134137	0.392077	0.000314921		0.104505	0.263899	0		0.171356	0.350135	0.000631557
0.46131	0.807454	0		0.33587	0.76129	0		0.272163	0.698571	0		0.188952	0.575662	0		0.134137	0.392797	0		0.104762	0.263899	6.79276e-05		0.171356	0.351035	0
0.462798	0.807454	0.00120157		0.341304	0.76129	0.00413745		0.27305	0.698571	0.0006193		0.189579	0.575662	0.00036137		0.134538	0.392797	0.00015775		0.104762	0.264621	0		0.171717	0.351035	0.000126636
0.462798	0.808123	0		0.341304	0.761639	0		0.27305	0.698933	0		0.189579	0.575859	0		0.134538	0.393277	0		0.105534	0.264621	0.00020434		0.171717	0.351935	0
0.464286	0.808123	0.00120256		0.342391	0.761639	0.000827869		0.273936	0.698933	0.000619621		0.190207	0.575859	0.000361494		0.13494	0.393277	0.000157943		0.105534	0.266065	0		0.171898	0.351935	6.34804e-05
0.464286	0.808457	0		0.342391	0.761988	0		0.273936	0.699656	0		0.190207	0.576847	0		0.13494	0.393517	0		0.105792	0.266065	6.84852e-05		0.171898	0.352835	0
0.465774	0.808457	0.00120306		0.344565	0.761988	0.0016565		0.275709	0.699656	0.00124053		0.190835	0.576847	0.000362114		0.135341	0.393517	0.000158039		0.105792	0.266426	0		0.172619	0.352835	0.000254571
0.465774	0.809293	0		0.344565	0.762511	0		0.275709	0.699837	0		0.190835	0.577242	0		0.135341	0.394718	0		0.106306	0.266426	0.000137156		0.172619	0.353735	0
0.467262	0.809293	0.00120431		0.345652	0.762511	0.000828816		0.276596	0.699837	0.000620423		0.19209	0.577242	0.000724723		0.136145	0.394718	0.000317042		0.106306	0.266787	0		0.173882	0.353735	0.000446636
0.467262	0.810129	0		0.345652	0.762685	0		0.276596	0.700018	0		0.19209	0.577637	0		0.136145	0.396399	0		0.106564	0.266787	6.8671e-05		0.173882	0.354635	0
0.470238	0.810129	0.0024111		0.346739	0.762685	0.000829006		0.277482	0.700018	0.000620583		0.192718	0.577637	0.00036261		0.136948	0.396399	0.000318392		0.106564	0.269675	0		0.174062	0.354635	6.39674e-05
0.470238	0.810964	0		0.346739	0.763383	0		0.277482	0.702189	0		0.192718	0.577835	0		0.136948	0.397839	0		0.106821	0.269675	6.94144e-05		0.174062	0.355536	0
0.471726	0.810964	0.00120679		0.348913	0.763383	0.00165953		0.278369	0.702189	0.000622508		0.193346	0.577835	0.000362734		0.137349	0.397839	0.000159775		0.106821	0.271119	0		0.175505	0.355536	0.000513038
0.471726	0.812469	0		0.348913	0.763557	0		0.278369	0.70237	0		0.193346	0.578625	0		0.137349	0.40024	0		0.107336	0.271119	0.000139572		0.175505	0.356436	0
0.47619	0.812469	0.00362709		0.35	0.763557	0.000829953		0.279255	0.70237	0.000622669		0.193974	0.578625	0.00036323		0.137751	0.40024	0.000160739		0.107336	0.27148	0		0.176227	0.356436	0.000257169
0.47619	0.812636	0		0.35	0.763906	0		0.279255	0.703275	0		0.193974	0.578823	0		0.137751	0.4012	0		0.107593	0.27148	6.98791e-05		0.176227	0.358236	0
0.477679	0.812636	0.00120928		0.352174	0.763906	0.00166066		0.280142	0.703275	0.000623471		0.194601	0.578823	0.000363354		0.138153	0.4012	0.000161125		0.107593	0.273285	0		0.17767	0.358236	0.000516935
0.477679	0.81414	0		0.352174	0.764255	0		0.280142	0.703456	0		0.194601	0.580008	0		0.138153	0.401441	0		0.107851	0.273285	7.03437e-05		0.17767	0.359136	0
0.479167	0.81414	0.00121152		0.353261	0.764255	0.000830711		0.281028	0.703456	0.000623631		0.195857	0.580008	0.000728196		0.138554	0.401441	0.000161221		0.107851	0.273646	0		0.17803	0.359136	0.000129558
0.479167	0.816146	0		0.353261	0.764429	0		0.281028	0.703818	0		0.195857	0.581983	0		0.138554	0.401921	0		0.108108	0.273646	7.04366e-05		0.17803	0.360936	0
0.480655	0.816146	0.0012145		0.354348	0.764429	0.000830901		0.283688	0.703818	0.00187186		0.196485	0.581983	0.000365338		0.138956	0.401921	0.000161414		0.108108	0.275451	0		0.178571	0.360936	0.000195312
0.480655	0.816313	0		0.354348	0.76565	0		0.283688	0.704179	0		0.196485	0.583169	0		0.138956	0.403121	0		0.108366	0.275451	7.09012e-05		0.178571	0.361836	0
0.482143	0.816313	0.00121475		0.355435	0.76565	0.000832228		0.284574	0.704179	0.000624273		0.197112	0.583169	0.000366082		0.139357	0.403121	0.000161896		0.108366	0.276895	0		0.179293	0.361836	0.000261065
0.482143	0.81648	0		0.355435	0.766173	0		0.284574	0.70436	0		0.197112	0.584552	0		0.139357	0.403842	0		0.10888	0.276895	0.000142546		0.179293	0.362736	0
0.483631	0.81648	0.001215		0.357609	0.766173	0.00166559		0.285461	0.70436	0.000624433		0.19774	0.584552	0.00036695		0.139759	0.403842	0.000162185		0.10888	0.2787	0		0.180375	0.362736	0.000392572
0.483631	0.816647	0		0.357609	0.767044	0		0.285461	0.704541	0		0.19774	0.584749	0		0.139759	0.404082	0		0.109395	0.2787	0.000143475		0.180375	0.363636	0
0.486607	0.816647	0.0024305		0.358696	0.767044	0.000833744		0.286348	0.704541	0.000624593		0.198368	0.584749	0.000367074		0.140562	0.404082	0.000324564		0.109395	0.279422	0		0.181277	0.363636	0.000327955
0.486607	0.817149	0		0.358696	0.769311	0		0.286348	0.705627	0		0.198368	0.585737	0		0.140562	0.404322	0		0.109653	0.279422	7.19234e-05		0.181277	0.364536	0
0.488095	0.817149	0.00121599		0.359783	0.769311	0.000836208		0.288121	0.705627	0.00125111		0.198996	0.585737	0.000367694		0.141365	0.404322	0.000324756		0.109653	0.280866	0		0.182179	0.364536	0.000328767
0.488095	0.817817	0		0.359783	0.770183	0		0.288121	0.706351	0		0.198996	0.586132	0		0.141365	0.405282	0		0.10991	0.280866	7.22951e-05		0.182179	0.365437	0
0.491071	0.817817	0.00243398		0.36087	0.770183	0.000837156		0.289007	0.706351	0.000626197		0.199623	0.586132	0.000367942		0.141767	0.405282	0.000162764		0.10991	0.281588	0		0.1829	0.365437	0.000263663
0.491071	0.819489	0		0.36087	0.770357	0		0.289007	0.706532	0		0.199623	0.58712	0		0.141767	0.405762	0		0.110167	0.281588	7.24809e-05		0.1829	0.366337	0
0.494048	0.819489	0.00243895		0.363043	0.770357	0.00167469		0.289894	0.706532	0.000626358		0.200251	0.58712	0.000368562		0.14257	0.405762	0.000325913		0.110167	0.283394	0		0.184163	0.366337	0.000462546
0.494048	0.822831	0		0.363043	0.771578	0		0.289894	0.71015	0		0.200251	0.587712	0		0.14257	0.406002	0		0.110682	0.283394	0.000145891		0.184163	0.367237	0
0.495536	0.822831	0.00122445		0.36413	0.771578	0.000838672		0.29078	0.71015	0.000629566		0.200879	0.587712	0.000368934		0.142972	0.406002	0.000163053		0.110682	0.285199	0		0.184885	0.367237	0.000264962
0.495536	0.823166	0		0.36413	0.771752	0		0.29078	0.710693	0		0.200879	0.588305	0		0.142972	0.406483	0		0.11094	0.285199	7.34102e-05		0.184885	0.369037	0
0.497024	0.823166	0.00122495		0.365217	0.771752	0.000838861		0.291667	0.710693	0.000630047		0.201507	0.588305	0.000369306		0.143373	0.406483	0.000163246		0.11094	0.28556	0		0.185786	0.369037	0.000332825
0.497024	0.824837	0		0.365217	0.773322	0		0.291667	0.712683	0		0.201507	0.590873	0		0.143373	0.409844	0		0.111197	0.28556	7.35031e-05		0.185786	0.370837	0
0.498512	0.824837	0.00122744		0.367391	0.773322	0.00168113		0.292553	0.712683	0.000631811		0.202134	0.590873	0.000370919		0.144578	0.409844	0.000493788		0.111197	0.286282	0		0.186328	0.370837	0.000200669
0.498512	0.825506	0		0.367391	0.773496	0		0.292553	0.713045	0		0.202134	0.592058	0		0.144578	0.410324	0		0.111454	0.286282	7.3689e-05		0.186328	0.371737	0
0.5	0.825506	0.00122843		0.369565	0.773496	0.00168151		0.29344	0.713045	0.000632132		0.202762	0.592058	0.000371663		0.14498	0.410324	0.000164789		0.111454	0.286643	0		0.18759	0.371737	0.000469365
0.5	0.82701	0		0.369565	0.775763	0		0.29344	0.714854	0		0.202762	0.592454	0		0.14498	0.411765	0		0.111712	0.286643	7.37819e-05		0.18759	0.373537	0
0.501488	0.82701	0.00123067		0.371739	0.775763	0.00168644		0.296099	0.714854	0.00190121		0.20339	0.592454	0.000371911		0.145783	0.411765	0.000330735		0.111712	0.287365	0		0.187771	0.373537	6.73769e-05
0.501488	0.827344	0		0.371739	0.776286	0		0.296099	0.715216	0		0.20339	0.593046	0		0.145783	0.412005	0		0.111969	0.287365	7.39677e-05		0.187771	0.374437	0
0.502976	0.827344	0.00123117		0.372826	0.776286	0.000843789		0.298759	0.715216	0.00190217		0.204018	0.593046	0.000372283		0.146586	0.412005	0.000330928		0.111969	0.288448	0		0.188492	0.374437	0.000270157
0.502976	0.827678	0		0.372826	0.77646	0		0.298759	0.71594	0		0.204018	0.593639	0		0.146586	0.412245	0		0.112741	0.288448	0.00022274		0.188492	0.375338	0
0.504464	0.827678	0.00123166		0.373913	0.77646	0.000843979		0.299645	0.71594	0.000634699		0.204645	0.593639	0.000372655		0.146988	0.412245	0.00016556		0.112741	0.28917	0		0.190115	0.375338	0.000609314
0.504464	0.827846	0		0.373913	0.776809	0		0.299645	0.716483	0		0.204645	0.594824	0		0.146988	0.415126	0		0.112999	0.28917	7.44323e-05		0.190115	0.376238	0
0.505952	0.827846	0.00123191		0.376087	0.776809	0.00168872		0.300532	0.716483	0.00063518		0.205273	0.594824	0.000373399		0.148193	0.415126	0.000500152		0.112999	0.289531	0		0.190837	0.376238	0.000271456
0.505952	0.828013	0		0.376087	0.778553	0		0.300532	0.717206	0		0.205273	0.595417	0		0.148193	0.417767	0		0.113514	0.289531	0.000149051		0.190837	0.377138	0
0.50744	0.828013	0.00123216		0.378261	0.778553	0.00169251		0.302305	0.717206	0.00127164		0.205901	0.595417	0.000373771		0.148594	0.417767	0.000167778		0.113514	0.290614	0		0.191378	0.377138	0.000204079
0.50744	0.828681	0		0.378261	0.778727	0		0.302305	0.717568	0		0.205901	0.596009	0		0.148594	0.418007	0		0.114028	0.290614	0.000149608		0.191378	0.378038	0
0.511905	0.828681	0.00369947		0.379348	0.778727	0.000846443		0.303191	0.717568	0.000636142		0.206529	0.596009	0.000374143		0.148996	0.418007	0.000167874		0.114028	0.291336	0		0.191558	0.378038	6.81886e-05
0.511905	0.830186	0		0.379348	0.779425	0		0.303191	0.719559	0		0.206529	0.596405	0		0.148996	0.419208	0		0.114286	0.291336	7.49899e-05		0.191558	0.379838	0
0.513393	0.830186	0.0012354		0.383696	0.779425	0.0033888		0.304078	0.719559	0.000637906		0.207156	0.596405	0.000374391		0.149398	0.419208	0.000168356		0.114286	0.291697	0		0.19246	0.379838	0.000342567
0.513393	0.830854	0		0.383696	0.779599	0		0.304078	0.720101	0		0.207156	0.596602	0		0.149398	0.420648	0		0.114543	0.291697	7.50828e-05		0.19246	0.380738	0
0.514881	0.830854	0.00123639		0.386957	0.779599	0.00254217		0.304965	0.720101	0.000638388		0.208412	0.596602	0.00074903		0.149799	0.420648	0.000168935		0.114543	0.292419	0		0.193723	0.380738	0.00048073
0.514881	0.831523	0		0.386957	0.779948	0		0.304965	0.720282	0		0.208412	0.597195	0		0.149799	0.420888	0		0.115058	0.292419	0.000150537		0.193723	0.382538	0
0.517857	0.831523	0.00247477		0.388043	0.779948	0.000847769		0.305851	0.720282	0.000638548		0.20904	0.597195	0.000374887		0.150201	0.420888	0.000169031		0.115058	0.29278	0		0.195346	0.382538	0.000621004
0.517857	0.832525	0		0.388043	0.780122	0		0.305851	0.722996	0		0.20904	0.597985	0		0.150201	0.422089	0		0.115315	0.29278	7.53616e-05		0.195346	0.383438	0
0.522321	0.832525	0.00371663		0.392391	0.780122	0.00339184		0.306738	0.722996	0.000640954		0.209667	0.597985	0.000375383		0.151004	0.422089	0.000339027		0.115315	0.294585	0		0.195707	0.383438	0.000138326
0.522321	0.833695	0		0.392391	0.780471	0		0.306738	0.724082	0		0.209667	0.598183	0		0.151004	0.422809	0		0.115573	0.294585	7.58262e-05		0.195707	0.384338	0
0.52381	0.833695	0.00124062		0.393478	0.780471	0.000848338		0.307624	0.724082	0.000641916		0.211551	0.598183	0.00112652		0.151406	0.422809	0.000169803		0.115573	0.294946	0		0.195887	0.384338	6.93251e-05
0.52381	0.834865	0		0.393478	0.781168	0		0.307624	0.724263	0		0.211551	0.600158	0		0.151406	0.42377	0		0.11583	0.294946	7.59191e-05		0.195887	0.385239	0
0.525298	0.834865	0.00124236		0.395652	0.781168	0.00169819		0.308511	0.724263	0.000642077		0.212178	0.600158	0.000376747		0.151807	0.42377	0.000170189		0.11583	0.295668	0		0.196248	0.385239	0.000138975
0.525298	0.8352	0		0.395652	0.781691	0		0.308511	0.725167	0		0.212178	0.600356	0		0.151807	0.42401	0		0.116345	0.295668	0.00015221		0.196248	0.386139	0
0.526786	0.8352	0.00124286		0.396739	0.781691	0.000849665		0.309397	0.725167	0.000642879		0.212806	0.600356	0.000376871		0.152209	0.42401	0.000170285		0.116345	0.296029	0		0.197691	0.386139	0.000557199
0.526786	0.835701	0		0.396739	0.78204	0		0.309397	0.72571	0		0.212806	0.602924	0		0.152209	0.42593	0		0.11686	0.296029	0.000152396		0.197691	0.387039	0
0.528274	0.835701	0.0012436		0.398913	0.78204	0.00170009		0.310284	0.72571	0.00064336		0.213434	0.602924	0.000378483		0.15261	0.42593	0.000171056		0.11686	0.298195	0		0.199315	0.387039	0.00062831
0.528274	0.836203	0		0.398913	0.782563	0		0.310284	0.727519	0		0.213434	0.603516	0		0.15261	0.426891	0		0.117117	0.298195	7.67555e-05		0.199315	0.387939	0
0.53125	0.836203	0.0024887		0.4	0.782563	0.000850612		0.31117	0.727519	0.000644964		0.214062	0.603516	0.000378855		0.153012	0.426891	0.000171442		0.117117	0.3	0		0.200216	0.387939	0.000349873
0.53125	0.837038	0		0.4	0.783435	0		0.31117	0.727881	0		0.214062	0.603714	0		0.153012	0.427131	0		0.117632	0.3	0.00015444		0.200216	0.388839	0
0.532738	0.837038	0.00124559		0.401087	0.783435	0.00085156		0.312057	0.727881	0.000645285		0.214689	0.603714	0.000378979		0.153414	0.427131	0.000171538		0.117632	0.300361	0		0.201118	0.388839	0.000350684
0.532738	0.837874	0		0.401087	0.783784	0		0.312057	0.728243	0		0.214689	0.603911	0		0.153414	0.427851	0		0.118147	0.300361	0.000154626		0.201118	0.389739	0
0.534226	0.837874	0.00124684		0.402174	0.783784	0.000851939		0.312943	0.728243	0.000645606		0.215317	0.603911	0.000379103		0.154217	0.427851	0.000343656		0.118147	0.301444	0		0.201299	0.389739	7.02992e-05
0.534226	0.838375	0		0.402174	0.785876	0		0.312943	0.728424	0		0.215317	0.604307	0		0.154217	0.428091	0		0.118662	0.301444	0.000155184		0.201299	0.390639	0
0.535714	0.838375	0.00124758		0.403261	0.785876	0.000854213		0.314716	0.728424	0.00129153		0.2172	0.604307	0.00113805		0.154618	0.428091	0.000171924		0.118662	0.302166	0		0.202201	0.390639	0.000352308
0.535714	0.84105	0		0.403261	0.786225	0		0.314716	0.729691	0		0.2172	0.604899	0		0.154618	0.428331	0		0.118919	0.302166	7.77776e-05		0.202201	0.391539	0
0.537202	0.84105	0.00125156		0.404348	0.786225	0.000854592		0.316489	0.729691	0.00129378		0.217828	0.604899	0.000379723		0.15502	0.428331	0.000172021		0.118919	0.302527	0		0.203824	0.391539	0.000635616
0.537202	0.842554	0		0.404348	0.786399	0		0.316489	0.7315	0		0.217828	0.605294	0		0.15502	0.429292	0		0.119434	0.302527	0.000155741		0.203824	0.393339	0
0.540179	0.842554	0.0025076		0.405435	0.786399	0.000854782		0.317376	0.7315	0.000648493		0.218456	0.605294	0.000379971		0.155422	0.429292	0.000172406		0.119434	0.302888	0		0.204365	0.393339	0.000212846
0.540179	0.842721	0		0.405435	0.786574	0		0.317376	0.731681	0		0.218456	0.605492	0		0.155422	0.432173	0		0.119691	0.302888	7.79635e-05		0.204365	0.39604	0
0.541667	0.842721	0.00125405		0.406522	0.786574	0.000854971		0.319149	0.731681	0.00129731		0.219083	0.605492	0.000380095		0.156225	0.432173	0.000347127		0.119691	0.303249	0		0.205808	0.39604	0.000571486
0.541667	0.843055	0		0.406522	0.787097	0		0.319149	0.731862	0		0.219083	0.60648	0		0.156225	0.432653	0		0.119949	0.303249	7.80564e-05		0.205808	0.39784	0
0.544643	0.843055	0.00250909		0.408696	0.787097	0.00171108		0.320035	0.731862	0.000648814		0.219711	0.60648	0.000380715		0.156627	0.432653	0.000173756		0.119949	0.30361	0		0.207792	0.39784	0.000789365
0.544643	0.843557	0		0.408696	0.787794	0		0.320035	0.732224	0		0.219711	0.608258	0		0.156627	0.433373	0		0.120206	0.30361	7.81493e-05		0.207792	0.39874	0
0.546131	0.843557	0.00125529		0.409783	0.787794	0.000856298		0.320922	0.732224	0.000649134		0.220339	0.608258	0.000381832		0.157028	0.433373	0.000174046		0.120206	0.305054	0		0.207973	0.39874	7.19228e-05
0.546131	0.844894	0		0.409783	0.78884	0		0.320922	0.733309	0		0.220339	0.609048	0		0.157028	0.433854	0		0.120463	0.305054	7.8521e-05		0.207973	0.39964	0
0.547619	0.844894	0.00125728		0.41087	0.78884	0.000857435		0.321809	0.733309	0.000650097		0.220967	0.609048	0.000382328		0.15743	0.433854	0.000174238		0.120463	0.306137	0		0.208874	0.39964	0.000360426
0.547619	0.845897	0		0.41087	0.790061	0		0.321809	0.733671	0		0.220967	0.609443	0		0.15743	0.434574	0		0.120978	0.306137	0.0001576		0.208874	0.40054	0
0.549107	0.845897	0.00125877		0.411957	0.790061	0.000858762		0.322695	0.733671	0.000650418		0.221594	0.609443	0.000382576		0.157831	0.434574	0.000174528		0.120978	0.306859	0		0.209235	0.40054	0.000144495
0.549107	0.846064	0		0.411957	0.790584	0		0.322695	0.733852	0		0.221594	0.610036	0		0.157831	0.434814	0		0.121236	0.306859	7.89856e-05		0.209235	0.40144	0
0.550595	0.846064	0.00125902		0.413043	0.790584	0.000859331		0.323582	0.733852	0.000650578		0.222222	0.610036	0.000382948		0.158233	0.434814	0.000174624		0.121236	0.307942	0		0.209596	0.40144	0.00014482
0.550595	0.846732	0		0.413043	0.791282	0		0.323582	0.734757	0		0.222222	0.610431	0		0.158233	0.439136	0		0.121493	0.307942	7.92644e-05		0.209596	0.40234	0
0.55506	0.846732	0.00378006		0.41413	0.791282	0.000860089		0.324468	0.734757	0.00065138		0.22285	0.610431	0.000383196		0.158635	0.439136	0.00017636		0.121493	0.308303	0		0.210498	0.40234	0.000362861
0.55506	0.847234	0		0.41413	0.791456	0		0.324468	0.734938	0		0.22285	0.611221	0		0.158635	0.439616	0		0.12175	0.308303	7.93573e-05		0.210498	0.40324	0
0.556548	0.847234	0.00126076		0.416304	0.791456	0.00172056		0.325355	0.734938	0.00065154		0.224105	0.611221	0.000767383		0.159438	0.439616	0.000353105		0.12175	0.310108	0		0.211941	0.40324	0.000581876
0.556548	0.848738	0		0.416304	0.79163	0		0.325355	0.735842	0		0.224105	0.611814	0		0.159438	0.440336	0		0.122008	0.310108	7.9822e-05		0.211941	0.405941	0
0.558036	0.848738	0.001263		0.418478	0.79163	0.00172094		0.326241	0.735842	0.000652342		0.225989	0.611814	0.00115219		0.159839	0.440336	0.000176842		0.122008	0.31083	0		0.213023	0.405941	0.00043933
0.558036	0.849407	0		0.418478	0.792328	0		0.326241	0.736747	0		0.225989	0.612801	0		0.159839	0.441056	0		0.122265	0.31083	8.00078e-05		0.213023	0.406841	0
0.563988	0.849407	0.00505599		0.419565	0.792328	0.000861226		0.327128	0.736747	0.000653144		0.226616	0.612801	0.000384684		0.160643	0.441056	0.000354262		0.122265	0.311191	0		0.213203	0.406841	7.3384e-05
0.563988	0.849741	0		0.419565	0.792502	0		0.327128	0.737832	0		0.226616	0.613591	0		0.160643	0.441537	0		0.122523	0.311191	8.01007e-05		0.213203	0.407741	0
0.566964	0.849741	0.00252899		0.421739	0.792502	0.00172283		0.328014	0.737832	0.000654107		0.227244	0.613591	0.00038518		0.161446	0.441537	0.000354648		0.122523	0.311913	0		0.213564	0.407741	0.000147093
0.566964	0.850409	0		0.421739	0.792677	0		0.328014	0.738375	0		0.227244	0.614184	0		0.161446	0.441777	0		0.123037	0.311913	0.000160573		0.213564	0.408641	0
0.568452	0.850409	0.00126549		0.422826	0.792677	0.000861605		0.328901	0.738375	0.000654588		0.227872	0.614184	0.000385552		0.161847	0.441777	0.00017742		0.123037	0.312996	0		0.215729	0.408641	0.000884504
0.568452	0.851412	0		0.422826	0.793723	0		0.328901	0.738737	0		0.227872	0.614382	0		0.161847	0.442017	0		0.123295	0.312996	8.05654e-05		0.215729	0.409541	0
0.56994	0.851412	0.00126698		0.425	0.793723	0.00172548		0.33156	0.738737	0.00196473		0.229127	0.614382	0.000771352		0.162249	0.442017	0.000177517		0.123295	0.313357	0		0.21645	0.409541	0.000295484
0.56994	0.851747	0		0.425	0.795815	0		0.33156	0.739642	0		0.229127	0.615369	0		0.162249	0.442497	0		0.123552	0.313357	8.06583e-05		0.21645	0.410441	0
0.571429	0.851747	0.00126748		0.426087	0.795815	0.000865016		0.332447	0.739642	0.000655711		0.229755	0.615369	0.000386296		0.163855	0.442497	0.000710839		0.123552	0.31444	0		0.216811	0.410441	0.000148067
0.571429	0.851914	0		0.426087	0.79599	0		0.332447	0.740185	0		0.229755	0.615962	0		0.163855	0.443938	0		0.12381	0.31444	8.0937e-05		0.216811	0.411341	0
0.574405	0.851914	0.00253546		0.427174	0.79599	0.000865206		0.333333	0.740185	0.000656192		0.230383	0.615962	0.000386668		0.164659	0.443938	0.000356576		0.12381	0.315162	0		0.217352	0.411341	0.000222587
0.574405	0.852582	0		0.427174	0.796338	0		0.333333	0.740727	0		0.230383	0.61616	0		0.164659	0.444658	0		0.124582	0.315162	0.000243369		0.217352	0.412241	0
0.575893	0.852582	0.00126872		0.428261	0.796338	0.000865585		0.33422	0.740727	0.000656673		0.231011	0.61616	0.000386792		0.16506	0.444658	0.000178577		0.124582	0.315523	0		0.217532	0.412241	7.43581e-05
0.575893	0.853585	0		0.428261	0.798256	0		0.33422	0.741089	0		0.231011	0.617147	0		0.16506	0.445858	0		0.124839	0.315523	8.12158e-05		0.217532	0.413141	0
0.577381	0.853585	0.00127022		0.429348	0.798256	0.00086767		0.335993	0.741089	0.00131399		0.231638	0.617147	0.000387412		0.165462	0.445858	0.00017906		0.124839	0.315884	0		0.219517	0.413141	0.000819725
0.577381	0.854588	0		0.429348	0.798605	0		0.335993	0.741632	0		0.231638	0.617938	0		0.165462	0.446098	0		0.125097	0.315884	8.13087e-05		0.219517	0.414941	0
0.580357	0.854588	0.00254342		0.430435	0.798605	0.000868049		0.336879	0.741632	0.000657475		0.232266	0.617938	0.000387908		0.165863	0.446098	0.000179156		0.125097	0.316606	0		0.219697	0.414941	7.48451e-05
0.580357	0.855758	0		0.430435	0.799303	0		0.336879	0.741813	0		0.232266	0.618333	0		0.165863	0.446579	0		0.126384	0.316606	0.000407473		0.219697	0.415842	0
0.581845	0.855758	0.00127345		0.431522	0.799303	0.000868807		0.337766	0.741813	0.000657636		0.232894	0.618333	0.000388156		0.166265	0.446579	0.000179349		0.126384	0.316968	0		0.220418	0.415842	0.00030003
0.581845	0.855925	0		0.431522	0.799651	0		0.337766	0.741994	0		0.232894	0.619716	0		0.166265	0.448259	0		0.127156	0.316968	0.000244763		0.220418	0.416742	0
0.584821	0.855925	0.0025474		0.432609	0.799651	0.000869186		0.339539	0.741994	0.00131559		0.233522	0.619716	0.000389024		0.166667	0.448259	0.000180024		0.127156	0.318051	0		0.222583	0.416742	0.000902038
0.584821	0.856594	0		0.432609	0.799826	0		0.339539	0.743803	0		0.233522	0.619913	0		0.166667	0.448739	0		0.1287	0.318051	0.000491198		0.222583	0.417642	0
0.58631	0.856594	0.00127469		0.438043	0.799826	0.00434688		0.341312	0.743803	0.0013188		0.234149	0.619913	0.000389148		0.167068	0.448739	0.000180217		0.1287	0.318412	0		0.224026	0.417642	0.000602658
0.58631	0.857429	0		0.438043	0.8	0		0.341312	0.743984	0		0.234149	0.621098	0		0.167068	0.44946	0		0.128958	0.318412	8.19592e-05		0.224026	0.418542	0
0.589286	0.857429	0.00255187		0.43913	0.8	0.000869565		0.342199	0.743984	0.00065956		0.234777	0.621098	0.000389892		0.16747	0.44946	0.000180506		0.128958	0.318773	0		0.224747	0.418542	0.000301978
0.589286	0.858098	0		0.43913	0.802441	0		0.342199	0.744527	0		0.234777	0.623074	0		0.16747	0.44994	0		0.129215	0.318773	8.20521e-05		0.224747	0.419442	0
0.590774	0.858098	0.00127693		0.441304	0.802441	0.00174444		0.344858	0.744527	0.00198012		0.235405	0.623074	0.000391132		0.167871	0.44994	0.000180699		0.129215	0.320217	0		0.225469	0.419442	0.000302628
0.590774	0.858265	0		0.441304	0.802616	0		0.344858	0.746517	0		0.235405	0.623271	0		0.167871	0.4509	0		0.129472	0.320217	8.24238e-05		0.225469	0.420342	0
0.592262	0.858265	0.00127718		0.442391	0.802616	0.000872408		0.345745	0.746517	0.000661806		0.236033	0.623271	0.000391256		0.168675	0.4509	0.000362169		0.129472	0.322022	0		0.22619	0.420342	0.000303277
0.592262	0.859101	0		0.442391	0.802964	0		0.345745	0.747241	0		0.236033	0.623667	0		0.168675	0.45114	0		0.12973	0.322022	8.28885e-05		0.22619	0.421242	0
0.59375	0.859101	0.00127842		0.443478	0.802964	0.000872787		0.346631	0.747241	0.000662448		0.237916	0.623667	0.00117451		0.169478	0.45114	0.000362362		0.12973	0.322383	0		0.226371	0.421242	7.59816e-05
0.59375	0.859602	0		0.443478	0.803139	0		0.346631	0.749593	0		0.237916	0.624654	0		0.169478	0.451621	0		0.129987	0.322383	8.29814e-05		0.226371	0.423042	0
0.596726	0.859602	0.00255834		0.444565	0.803139	0.000872977		0.347518	0.749593	0.000664533		0.238544	0.624654	0.000392124		0.170683	0.451621	0.000544121		0.129987	0.322744	0		0.227453	0.423042	0.000457838
0.596726	0.861106	0		0.444565	0.804359	0		0.347518	0.750859	0		0.238544	0.625049	0		0.170683	0.454262	0		0.130759	0.322744	0.000249223		0.227453	0.423942	0
0.599702	0.861106	0.00256282		0.445652	0.804359	0.000874303		0.348404	0.750859	0.000665656		0.239171	0.625049	0.000392372		0.171084	0.454262	0.000182434		0.130759	0.323466	0		0.229437	0.423942	0.000841156
0.599702	0.861441	0		0.445652	0.804534	0		0.348404	0.751221	0		0.239171	0.626827	0		0.171084	0.454742	0		0.131274	0.323466	0.00016652		0.229437	0.424842	0
0.602679	0.861441	0.00256381		0.447826	0.804534	0.00174899		0.349291	0.751221	0.000665976		0.239799	0.626827	0.000393489		0.171486	0.454742	0.000182627		0.131274	0.32491	0		0.229618	0.424842	7.6631e-05
0.602679	0.861775	0		0.447826	0.805231	0		0.349291	0.751583	0		0.239799	0.627222	0		0.171486	0.457383	0		0.131532	0.32491	8.36319e-05		0.229618	0.425743	0
0.604167	0.861775	0.0012824		0.45	0.805231	0.0017505		0.350177	0.751583	0.000666297		0.240427	0.627222	0.000393737		0.171888	0.457383	0.000183688		0.131532	0.326715	0		0.230519	0.425743	0.000383967
0.604167	0.862276	0		0.45	0.805754	0		0.350177	0.75285	0		0.240427	0.62742	0		0.171888	0.459544	0		0.131789	0.326715	8.40965e-05		0.230519	0.426643	0
0.605655	0.862276	0.00128315		0.451087	0.805754	0.00087582		0.351064	0.75285	0.00066742		0.241055	0.62742	0.000393861		0.172289	0.459544	0.000184556		0.131789	0.327076	0		0.233405	0.426643	0.00123129
0.605655	0.863781	0		0.451087	0.807323	0		0.351064	0.753392	0		0.241055	0.627815	0		0.172289	0.460264	0		0.132304	0.327076	0.000168379		0.233405	0.428443	0
0.607143	0.863781	0.00128539		0.452174	0.807323	0.000877525		0.35195	0.753392	0.000667901		0.242938	0.627815	0.00118233		0.173092	0.460264	0.00036969		0.132304	0.327437	0		0.234488	0.428443	0.000463683
0.607143	0.863948	0		0.452174	0.807498	0		0.35195	0.753935	0		0.242938	0.628605	0		0.173092	0.460984	0		0.132819	0.327437	0.000168565		0.234488	0.429343	0
0.608631	0.863948	0.00128564		0.455435	0.807498	0.00263315		0.352837	0.753935	0.000668382		0.243566	0.628605	0.000394605		0.173494	0.460984	0.000185134		0.132819	0.328159	0		0.234848	0.429343	0.000154886
0.608631	0.864951	0		0.455435	0.807847	0		0.352837	0.755202	0		0.243566	0.628803	0		0.173494	0.461224	0		0.133333	0.328159	0.000168936		0.234848	0.430243	0
0.610119	0.864951	0.00128713		0.456522	0.807847	0.000878094		0.353723	0.755202	0.000669505		0.244821	0.628803	0.000789457		0.173896	0.461224	0.000185231		0.133333	0.328881	0		0.235209	0.430243	0.00015521
0.610119	0.865619	0		0.456522	0.808195	0		0.353723	0.756468	0		0.244821	0.629791	0		0.173896	0.462905	0		0.133591	0.328881	8.4654e-05		0.235209	0.432943	0
0.611607	0.865619	0.00128812		0.457609	0.808195	0.000878473		0.35461	0.756468	0.000670628		0.245449	0.629791	0.000395349		0.174297	0.462905	0.000185906		0.133591	0.329603	0		0.236111	0.432943	0.000390461
0.611607	0.866121	0		0.457609	0.80837	0		0.35461	0.758278	0		0.245449	0.630186	0		0.174297	0.463145	0		0.133848	0.329603	8.48399e-05		0.236111	0.433843	0
0.613095	0.866121	0.00128887		0.458696	0.80837	0.000878663		0.355496	0.758278	0.000672232		0.246704	0.630186	0.000791194		0.174699	0.463145	0.000186002		0.133848	0.330325	0		0.238456	0.433843	0.00101731
0.613095	0.866455	0		0.458696	0.808718	0		0.355496	0.759001	0		0.246704	0.630383	0		0.174699	0.463625	0		0.134363	0.330325	0.000170051		0.238456	0.434743	0
0.614583	0.866455	0.00128937		0.459783	0.808718	0.000879042		0.356383	0.759001	0.000672873		0.247332	0.630383	0.000395721		0.175904	0.463625	0.000558585		0.134363	0.331047	0		0.239177	0.434743	0.000313668
0.614583	0.869965	0		0.459783	0.810288	0		0.356383	0.759544	0		0.247332	0.630581	0		0.175904	0.465066	0		0.13462	0.331047	8.52116e-05		0.239177	0.435644	0
0.61756	0.869965	0.00258918		0.46087	0.810288	0.000880748		0.35727	0.759544	0.000673355		0.24796	0.630581	0.000395845		0.176305	0.465066	0.000186774		0.13462	0.331769	0		0.239358	0.435644	7.85793e-05
0.61756	0.870466	0		0.46087	0.810636	0		0.35727	0.759725	0		0.24796	0.630778	0		0.176305	0.465786	0		0.135393	0.331769	0.000256192		0.239358	0.436544	0
0.619048	0.870466	0.00129534		0.461957	0.810636	0.000881127		0.358156	0.759725	0.000673515		0.248588	0.630778	0.000395969		0.176707	0.465786	0.000187063		0.135393	0.332491	0		0.24044	0.436544	0.00047245
0.619048	0.870633	0		0.461957	0.812031	0		0.358156	0.759906	0		0.248588	0.631371	0		0.176707	0.466747	0		0.136165	0.332491	0.00025675		0.24044	0.438344	0
0.620536	0.870633	0.00129559		0.46413	0.812031	0.00176529		0.359043	0.759906	0.000673675		0.249215	0.631371	0.000396341		0.177108	0.466747	0.000187448		0.136165	0.332852	0		0.24062	0.438344	7.90663e-05
0.620536	0.870968	0		0.46413	0.812206	0		0.359043	0.760811	0		0.249215	0.631964	0		0.177108	0.467227	0		0.13668	0.332852	0.000171352		0.24062	0.439244	0
0.623512	0.870968	0.00259217		0.465217	0.812206	0.000882832		0.359929	0.760811	0.000674477		0.249843	0.631964	0.000396713		0.17751	0.467227	0.000187641		0.13668	0.333574	0		0.242244	0.439244	0.000713058
0.623512	0.871302	0		0.465217	0.812729	0		0.359929	0.761353	0		0.249843	0.632359	0		0.17751	0.467467	0		0.136937	0.333574	8.5862e-05		0.242244	0.440144	0
0.625	0.871302	0.00129658		0.466304	0.812729	0.000883401		0.360816	0.761353	0.000674959		0.250471	0.632359	0.000396961		0.177912	0.467467	0.000187738		0.136937	0.333935	0		0.242965	0.440144	0.000317564
0.625	0.871469	0		0.466304	0.813078	0		0.360816	0.761715	0		0.250471	0.633149	0		0.177912	0.467707	0		0.137967	0.333935	0.00034382		0.242965	0.442844	0
0.626488	0.871469	0.00129683		0.467391	0.813078	0.00088378		0.362589	0.761715	0.00135056		0.251099	0.633149	0.000397457		0.178313	0.467707	0.000187834		0.137967	0.334657	0		0.243146	0.442844	7.98781e-05
0.626488	0.871971	0		0.467391	0.814124	0		0.362589	0.762801	0		0.251099	0.634927	0		0.178313	0.468187	0		0.138739	0.334657	0.000258422		0.243146	0.443744	0
0.629464	0.871971	0.00259515		0.469565	0.814124	0.00176983		0.363475	0.762801	0.000676242		0.252354	0.634927	0.000797146		0.179116	0.468187	0.000376054		0.138739	0.33574	0		0.243867	0.443744	0.000320162
0.629464	0.872305	0		0.469565	0.814298	0		0.363475	0.763525	0		0.252354	0.635717	0		0.179116	0.468427	0		0.139254	0.33574	0.000172839		0.243867	0.444644	0
0.630952	0.872305	0.00129807		0.470652	0.814298	0.000885107		0.365248	0.763525	0.00135377		0.252982	0.635717	0.000399069		0.17992	0.468427	0.000376247		0.139254	0.336101	0		0.244589	0.444644	0.000320811
0.630952	0.872973	0		0.470652	0.814473	0		0.365248	0.764067	0		0.252982	0.635915	0		0.17992	0.470588	0		0.139511	0.336101	8.65125e-05		0.244589	0.446445	0
0.63244	0.872973	0.00129907		0.471739	0.814473	0.000885296		0.366135	0.764067	0.000677365		0.25361	0.635915	0.000399193		0.180723	0.470588	0.000377983		0.139511	0.336462	0		0.246032	0.446445	0.00064422
0.63244	0.873141	0		0.471739	0.815867	0		0.366135	0.764972	0		0.25361	0.638088	0		0.180723	0.471068	0		0.140026	0.336462	0.000173211		0.246032	0.447345	0
0.633929	0.873141	0.00129932		0.472826	0.815867	0.000886812		0.367021	0.764972	0.000678167		0.254865	0.638088	0.000801115		0.181526	0.471068	0.000378368		0.140026	0.336823	0		0.246753	0.447345	0.00032276
0.633929	0.873642	0		0.472826	0.816216	0		0.367021	0.765153	0		0.254865	0.639075	0		0.181526	0.471309	0		0.140283	0.336823	8.66984e-05		0.246753	0.449145	0
0.635417	0.873642	0.00130006		0.473913	0.816216	0.000887192		0.368794	0.765153	0.00135665		0.255493	0.639075	0.000401177		0.182329	0.471309	0.000378561		0.140283	0.337184	0		0.246934	0.449145	8.10146e-05
0.635417	0.874143	0		0.473913	0.816391	0		0.368794	0.765515	0		0.255493	0.639668	0		0.182329	0.472509	0		0.140541	0.337184	8.67913e-05		0.246934	0.450045	0
0.636905	0.874143	0.00130081		0.475	0.816391	0.000887381		0.369681	0.765515	0.000678648		0.256121	0.639668	0.000401549		0.182731	0.472509	0.000189763		0.140541	0.337545	0		0.247655	0.450045	0.000324708
0.636905	0.876316	0		0.475	0.816739	0		0.369681	0.765696	0		0.256121	0.640458	0		0.182731	0.47467	0		0.140798	0.337545	8.68842e-05		0.247655	0.450945	0
0.638393	0.876316	0.00130404		0.477174	0.816739	0.00177552		0.37234	0.765696	0.00203642		0.257376	0.640458	0.000804091		0.184337	0.47467	0.000762522		0.140798	0.338989	0		0.247835	0.450945	8.13393e-05
0.638393	0.877486	0		0.477174	0.817437	0		0.37234	0.7666	0		0.257376	0.640853	0		0.184337	0.47515	0		0.14157	0.338989	0.000261768		0.247835	0.451845	0
0.639881	0.877486	0.00130578		0.478261	0.817437	0.000888518		0.373227	0.7666	0.00067961		0.258632	0.640853	0.000804587		0.185542	0.47515	0.00057247		0.14157	0.340072	0		0.248377	0.451845	0.000244505
0.639881	0.878489	0		0.478261	0.81796	0		0.373227	0.767505	0		0.258632	0.641446	0		0.185542	0.477311	0		0.142857	0.340072	0.000437673		0.248377	0.452745	0
0.641369	0.878489	0.00130728		0.479348	0.81796	0.000889087		0.374113	0.767505	0.000680412		0.259259	0.641446	0.000402665		0.185944	0.477311	0.000191691		0.142857	0.340794	0		0.24982	0.452745	0.000653312
0.641369	0.878823	0		0.479348	0.818134	0		0.374113	0.768229	0		0.259259	0.642829	0		0.185944	0.478031	0		0.143887	0.340794	0.000350882		0.24982	0.453645	0
0.642857	0.878823	0.00130777		0.482609	0.818134	0.00266783		0.375887	0.768229	0.00136211		0.259887	0.642829	0.000403534		0.186747	0.478031	0.000383961		0.143887	0.341155	0		0.25	0.453645	8.18264e-05
0.642857	0.879659	0		0.482609	0.819006	0		0.375887	0.76841	0		0.259887	0.643224	0		0.186747	0.478992	0		0.144144	0.341155	8.78134e-05		0.25	0.454545	0
0.644345	0.879659	0.00130902		0.483696	0.819006	0.000890224		0.376773	0.76841	0.000681214		0.262398	0.643224	0.00161513		0.18755	0.478992	0.000384732		0.144144	0.341877	0		0.25018	0.454545	8.19887e-05
0.644345	0.880829	0		0.483696	0.819355	0		0.376773	0.768952	0		0.262398	0.643619	0		0.18755	0.479952	0		0.144402	0.341877	8.79993e-05		0.25018	0.455446	0
0.645833	0.880829	0.00131076		0.484783	0.819355	0.000890603		0.381206	0.768952	0.00340848		0.263026	0.643619	0.00040403		0.188353	0.479952	0.000385504		0.144402	0.342238	0		0.251623	0.455446	0.000657209
0.645833	0.881163	0		0.484783	0.819529	0		0.381206	0.769314	0		0.263026	0.643817	0		0.188353	0.480432	0		0.144659	0.342238	8.80922e-05		0.251623	0.456346	0
0.647321	0.881163	0.00131125		0.48587	0.819529	0.000890793		0.382092	0.769314	0.000682016		0.263653	0.643817	0.000404154		0.188755	0.480432	0.000192945		0.144659	0.34296	0		0.252165	0.456346	0.00024694
0.647321	0.883002	0		0.48587	0.819878	0		0.382092	0.769676	0		0.263653	0.644409	0		0.188755	0.481873	0		0.144916	0.34296	8.82781e-05		0.252165	0.457246	0
0.64881	0.883002	0.00131399		0.486957	0.819878	0.000891172		0.384752	0.769676	0.00204701		0.264281	0.644409	0.000404526		0.189157	0.481873	0.000193523		0.144916	0.343682	0		0.252345	0.457246	8.24758e-05
0.64881	0.884339	0		0.486957	0.82075	0		0.384752	0.770038	0		0.264281	0.6452	0		0.189157	0.482353	0		0.145174	0.343682	8.84639e-05		0.252345	0.458146	0
0.650298	0.884339	0.00131598		0.488043	0.82075	0.000892119		0.385638	0.770038	0.000682658		0.265537	0.6452	0.000810043		0.189558	0.482353	0.000193716		0.145174	0.344404	0		0.256313	0.458146	0.00181804
0.650298	0.884506	0		0.488043	0.821622	0		0.385638	0.770219	0		0.265537	0.645595	0		0.189558	0.483553	0		0.146461	0.344404	0.000443249		0.256313	0.459046	0
0.651786	0.884506	0.00131623		0.490217	0.821622	0.00178613		0.386525	0.770219	0.000682818		0.266792	0.645595	0.000810539		0.18996	0.483553	0.000194198		0.146461	0.344765	0		0.256494	0.459046	8.28005e-05
0.651786	0.88601	0		0.490217	0.822493	0		0.386525	0.770581	0		0.266792	0.646582	0		0.18996	0.483794	0		0.146718	0.344765	8.87427e-05		0.256494	0.459946	0
0.653274	0.88601	0.00131847		0.491304	0.822493	0.000894015		0.387411	0.770581	0.000683139		0.26742	0.646582	0.00040589		0.190361	0.483794	0.000194295		0.146718	0.345487	0		0.258658	0.459946	0.000995554
0.653274	0.886345	0		0.491304	0.824063	0		0.387411	0.770762	0		0.26742	0.646977	0		0.190361	0.484034	0		0.14749	0.345487	0.000266786		0.258658	0.460846	0
0.654762	0.886345	0.00131897		0.496739	0.824063	0.0044786		0.389184	0.770762	0.0013666		0.268048	0.646977	0.000406138		0.190763	0.484034	0.000194391		0.14749	0.345848	0		0.25956	0.460846	0.000415626
0.654762	0.886679	0		0.496739	0.825109	0		0.389184	0.770943	0		0.268048	0.64757	0		0.190763	0.484994	0		0.14852	0.345848	0.000356086		0.25956	0.462646	0
0.657738	0.886679	0.00263893		0.498913	0.825109	0.00179372		0.390071	0.770943	0.00068346		0.268675	0.64757	0.00040651		0.191566	0.484994	0.000389553		0.14852	0.346209	0		0.262266	0.462646	0.00125175
0.657738	0.88835	0		0.498913	0.825283	0		0.390071	0.771305	0		0.268675	0.647768	0		0.191566	0.485954	0		0.149035	0.346209	0.000178229		0.262266	0.463546	0
0.659226	0.88835	0.00132195		0.5	0.825283	0.000897047		0.391844	0.771305	0.00136756		0.269303	0.647768	0.000406634		0.191968	0.485954	0.000195162		0.149035	0.34657	0		0.262807	0.463546	0.000250837
0.659226	0.888685	0		0.5	0.825981	0		0.391844	0.771666	0		0.269303	0.647965	0		0.191968	0.486435	0		0.14955	0.34657	0.000178415		0.262807	0.464446	0
0.660714	0.888685	0.00132245		0.501087	0.825981	0.000897805		0.39273	0.771666	0.000684101		0.271186	0.647965	0.00122027		0.192369	0.486435	0.000195355		0.14955	0.348014	0		0.262987	0.464446	8.37746e-05
0.660714	0.88952	0		0.501087	0.82633	0		0.39273	0.771847	0		0.271186	0.648558	0		0.192369	0.487875	0		0.149807	0.348014	8.9579e-05		0.262987	0.465347	0
0.662202	0.88952	0.00132369		0.502174	0.82633	0.000898184		0.393617	0.771847	0.000684262		0.271814	0.648558	0.00040713		0.193173	0.487875	0.000391868		0.149807	0.349458	0		0.26461	0.465347	0.000755433
0.662202	0.890189	0		0.502174	0.826504	0		0.393617	0.77239	0		0.271814	0.648755	0		0.193173	0.488355	0		0.150322	0.349458	0.000179901		0.26461	0.466247	0
0.66369	0.890189	0.00132469		0.504348	0.826504	0.00179675		0.394504	0.77239	0.000684743		0.272442	0.648755	0.000407254		0.193574	0.488355	0.000196127		0.150322	0.349819	0		0.264971	0.466247	0.000168199
0.66369	0.890523	0		0.504348	0.826678	0		0.394504	0.772933	0		0.272442	0.649941	0		0.193574	0.488595	0		0.150837	0.349819	0.000180087		0.264971	0.468047	0
0.665179	0.890523	0.00132518		0.507609	0.826678	0.00269569		0.39539	0.772933	0.000685224		0.27307	0.649941	0.000407998		0.193976	0.488595	0.000196223		0.150837	0.350181	0		0.265693	0.468047	0.000337696
0.665179	0.890857	0		0.507609	0.826853	0		0.39539	0.773476	0		0.27307	0.650138	0		0.193976	0.489556	0		0.151609	0.350181	0.00027041		0.265693	0.468947	0
0.666667	0.890857	0.00132568		0.508696	0.826853	0.000898753		0.397163	0.773476	0.00137141		0.274325	0.650138	0.000816244		0.194378	0.489556	0.000196609		0.151609	0.350542	0		0.266775	0.468947	0.000507518
0.666667	0.891526	0		0.508696	0.827027	0		0.397163	0.774199	0		0.274325	0.650533	0		0.194378	0.490996	0		0.151866	0.350542	9.02295e-05		0.266775	0.469847	0
0.668155	0.891526	0.00132668		0.51087	0.827027	0.00179788		0.398936	0.774199	0.00137269		0.274953	0.650533	0.00040837		0.194779	0.490996	0.000197187		0.151866	0.350903	0		0.266955	0.469847	8.47487e-05
0.668155	0.894033	0		0.51087	0.827376	0		0.398936	0.775647	0		0.274953	0.650731	0		0.194779	0.491717	0		0.152638	0.350903	0.000270967		0.266955	0.472547	0
0.669643	0.894033	0.00133041		0.513043	0.827376	0.00179864		0.399823	0.775647	0.00068763		0.276208	0.650731	0.000816988		0.195582	0.491717	0.000394953		0.152638	0.351625	0		0.267316	0.472547	0.000170472
0.669643	0.89537	0		0.513043	0.828073	0		0.399823	0.776371	0		0.276208	0.651719	0		0.195582	0.492677	0		0.152896	0.351625	9.05082e-05		0.267316	0.473447	0
0.671131	0.89537	0.0013324		0.515217	0.828073	0.00180016		0.401596	0.776371	0.00137654		0.276836	0.651719	0.000409114		0.195984	0.492677	0.000197862		0.152896	0.351986	0		0.267677	0.473447	0.000170796
0.671131	0.895704	0		0.515217	0.829817	0		0.401596	0.777094	0		0.276836	0.651916	0		0.195984	0.492917	0		0.153153	0.351986	9.06012e-05		0.267677	0.474347	0
0.672619	0.895704	0.00133289		0.517391	0.829817	0.00180395		0.402482	0.777094	0.000688913		0.277464	0.651916	0.000409238		0.196386	0.492917	0.000197959		0.153153	0.353069	0		0.268939	0.474347	0.000598924
0.672619	0.89771	0		0.517391	0.831386	0		0.402482	0.777275	0		0.277464	0.652114	0		0.196386	0.493637	0		0.153411	0.353069	9.08799e-05		0.268939	0.475248	0
0.674107	0.89771	0.00133588		0.518478	0.831386	0.000903681		0.404255	0.777275	0.00137815		0.278092	0.652114	0.000409362		0.196787	0.493637	0.000198248		0.153411	0.35343	0		0.272006	0.475248	0.00145729
0.674107	0.898546	0		0.518478	0.83313	0		0.404255	0.778542	0		0.278092	0.653102	0		0.196787	0.494358	0		0.154955	0.35343	0.000545837		0.272006	0.477948	0
0.675595	0.898546	0.00133712		0.519565	0.83313	0.000905576		0.405142	0.778542	0.000690197		0.278719	0.653102	0.000409982		0.197189	0.494358	0.000198537		0.154955	0.354513	0		0.277597	0.477948	0.00267251
0.675595	0.898713	0		0.519565	0.833479	0		0.405142	0.778723	0		0.278719	0.654089	0		0.197189	0.494598	0		0.15547	0.354513	0.000182503		0.277597	0.478848	0
0.677083	0.898713	0.00133737		0.520652	0.833479	0.000905955		0.406028	0.778723	0.000690357		0.279347	0.654089	0.000410602		0.198795	0.494598	0.000794535		0.15547	0.354874	0		0.281025	0.478848	0.00164107
0.677083	0.89888	0		0.520652	0.834002	0		0.406028	0.78017	0		0.279347	0.654682	0		0.198795	0.495078	0		0.156757	0.354874	0.000456723		0.281025	0.479748	0
0.681548	0.89888	0.00401286		0.521739	0.834002	0.000906524		0.408688	0.78017	0.00207492		0.279975	0.654682	0.000410974		0.199197	0.495078	0.000198827		0.156757	0.355235	0		0.283189	0.479748	0.00103842
0.681548	0.899214	0		0.521739	0.834176	0		0.408688	0.780351	0		0.279975	0.654879	0		0.199197	0.498199	0		0.157014	0.355235	9.14375e-05		0.283189	0.481548	0
0.683036	0.899214	0.00133812		0.522826	0.834176	0.000906713		0.410461	0.780351	0.0013836		0.280603	0.654879	0.000411098		0.199598	0.498199	0.00020008		0.157014	0.355596	0		0.285534	0.481548	0.00112917
0.683036	0.899883	0		0.522826	0.834874	0		0.410461	0.782522	0		0.280603	0.656065	0		0.199598	0.498439	0		0.157272	0.355596	9.15304e-05		0.285534	0.482448	0
0.684524	0.899883	0.00133911		0.523913	0.834874	0.000907471		0.413121	0.782522	0.00208118		0.28123	0.656065	0.000411842		0.2	0.498439	0.000200176		0.157272	0.355957	0		0.285895	0.482448	0.000174043
0.684524	0.901722	0		0.523913	0.835397	0		0.413121	0.783065	0		0.28123	0.65646	0		0.2	0.4994	0		0.158559	0.355957	0.000458117		0.285895	0.483348	0
0.686012	0.901722	0.00134185		0.526087	0.835397	0.00181608		0.414007	0.783065	0.000694207		0.283114	0.65646	0.00123627		0.200803	0.4994	0.000401124		0.158559	0.356318	0		0.286797	0.483348	0.00043592
0.686012	0.902892	0		0.526087	0.836966	0		0.414007	0.783246	0		0.283114	0.657053	0		0.200803	0.50036	0		0.159073	0.356318	0.000183433		0.286797	0.484248	0
0.6875	0.902892	0.00134359		0.527174	0.836966	0.000909746		0.414894	0.783246	0.000694367		0.283741	0.657053	0.000412462		0.201205	0.50036	0.000200948		0.159073	0.356679	0		0.2886	0.484248	0.000873464
0.6875	0.904396	0		0.527174	0.837315	0		0.414894	0.783608	0		0.283741	0.658633	0		0.201205	0.502281	0		0.159588	0.356679	0.000183618		0.2886	0.485149	0
0.690476	0.904396	0.00269165		0.528261	0.837315	0.000910125		0.416667	0.783608	0.00138938		0.284369	0.658633	0.000413454		0.202008	0.502281	0.000403438		0.159588	0.357401	0		0.288781	0.485149	8.75088e-05
0.690476	0.904563	0		0.528261	0.837663	0		0.416667	0.78397	0		0.284369	0.659028	0		0.202008	0.502521	0		0.159846	0.357401	9.1995e-05		0.288781	0.486949	0
0.691964	0.904563	0.00134608		0.531522	0.837663	0.00273151		0.417553	0.78397	0.000695009		0.284997	0.659028	0.000413702		0.20241	0.502521	0.000201816		0.159846	0.357762	0		0.289502	0.486949	0.000351334
0.691964	0.904897	0		0.531522	0.837838	0		0.417553	0.785236	0		0.284997	0.659226	0		0.20241	0.503962	0		0.16036	0.357762	0.000184176		0.289502	0.487849	0
0.693452	0.904897	0.00134657		0.534783	0.837838	0.00273208		0.419326	0.785236	0.00139226		0.286252	0.659226	0.000827653		0.202811	0.503962	0.000202394		0.16036	0.358484	0		0.290043	0.487849	0.000263987
0.693452	0.905231	0		0.534783	0.838187	0		0.419326	0.785417	0		0.286252	0.660411	0		0.202811	0.504682	0		0.161647	0.358484	0.000461369		0.290043	0.488749	0
0.699405	0.905231	0.00538828		0.538043	0.838187	0.00273322		0.420213	0.785417	0.000696292		0.287508	0.660411	0.000829141		0.203213	0.504682	0.000202683		0.161647	0.360289	0		0.291126	0.488749	0.000528949
0.699405	0.906234	0		0.538043	0.838535	0		0.420213	0.786141	0		0.287508	0.660608	0		0.203213	0.506122	0		0.161905	0.360289	9.27384e-05		0.291126	0.489649	0
0.702381	0.906234	0.00269713		0.53913	0.838535	0.000911451		0.427305	0.786141	0.00557547		0.288136	0.660608	0.000414695		0.203614	0.506122	0.000203262		0.161905	0.36065	0		0.292569	0.489649	0.000706564
0.702381	0.90707	0		0.53913	0.838884	0		0.427305	0.786503	0		0.288136	0.660806	0		0.203614	0.506363	0		0.162162	0.36065	9.28314e-05		0.292569	0.490549	0
0.703869	0.90707	0.00134981		0.540217	0.838884	0.00091183		0.432624	0.786503	0.00418352		0.288763	0.660806	0.000414819		0.204016	0.506363	0.000203358		0.162162	0.363177	0		0.29311	0.490549	0.000265449
0.703869	0.907739	0		0.540217	0.839407	0		0.432624	0.786864	0		0.288763	0.661399	0		0.204016	0.506603	0		0.16242	0.363177	9.34818e-05		0.29311	0.491449	0
0.706845	0.907739	0.0027016		0.541304	0.839407	0.000912399		0.433511	0.786864	0.000697575		0.290647	0.661399	0.00124557		0.205221	0.506603	0.000610365		0.16242	0.363538	0		0.296537	0.491449	0.00168426
0.706845	0.90941	0		0.541304	0.840105	0		0.433511	0.787588	0		0.290647	0.662782	0		0.205221	0.507083	0		0.162934	0.363538	0.00018715		0.296537	0.492349	0
0.708333	0.90941	0.00135329		0.542391	0.840105	0.000913157		0.43617	0.787588	0.00209465		0.291274	0.662782	0.000416059		0.205622	0.507083	0.000203648		0.162934	0.36426	0		0.296898	0.492349	0.000177615
0.708333	0.909577	0		0.542391	0.840802	0		0.43617	0.78795	0		0.291274	0.662979	0		0.205622	0.508764	0		0.164736	0.36426	0.000656324		0.296898	0.493249	0
0.709821	0.909577	0.00135354		0.544565	0.840802	0.00182783		0.437057	0.78795	0.000698537		0.291902	0.662979	0.000416183		0.206024	0.508764	0.000204323		0.164736	0.364982	0		0.29816	0.493249	0.00062279
0.709821	0.909911	0		0.544565	0.841848	0		0.437057	0.788312	0		0.291902	0.663967	0		0.206024	0.509724	0		0.164994	0.364982	9.39464e-05		0.29816	0.494149	0
0.71131	0.909911	0.00135403		0.547826	0.841848	0.00274516		0.43883	0.788312	0.00139772		0.293158	0.663967	0.000833606		0.206426	0.509724	0.000204708		0.164994	0.365343	0		0.298341	0.494149	8.91323e-05
0.71131	0.911081	0		0.547826	0.843069	0		0.43883	0.788855	0		0.293158	0.666535	0		0.206426	0.510684	0		0.165251	0.365343	9.40394e-05		0.298341	0.49505	0
0.714286	0.911081	0.00271155		0.548913	0.843069	0.000916379		0.439716	0.788855	0.000699339		0.294413	0.666535	0.00083683		0.206827	0.510684	0.000205094		0.165251	0.366065	0		0.299423	0.49505	0.000535768
0.714286	0.911249	0		0.548913	0.844289	0		0.439716	0.789759	0		0.294413	0.666733	0		0.206827	0.510924	0		0.165508	0.366065	9.42252e-05		0.299423	0.49595	0
0.715774	0.911249	0.00135602		0.55	0.844289	0.000917706		0.441489	0.789759	0.00140028		0.295669	0.666733	0.000837078		0.207229	0.510924	0.000205191		0.165508	0.366787	0		0.299603	0.49595	8.9457e-05
0.715774	0.912251	0		0.55	0.844638	0		0.441489	0.78994	0		0.295669	0.667128	0		0.207229	0.512125	0		0.166281	0.366787	0.000283233		0.299603	0.49685	0
0.717262	0.912251	0.00135752		0.551087	0.844638	0.000918085		0.442376	0.78994	0.000700302		0.296924	0.667128	0.000837574		0.207631	0.512125	0.000205673		0.166281	0.36787	0		0.299964	0.49685	0.000179239
0.717262	0.912419	0		0.551087	0.844987	0		0.442376	0.790664	0		0.296924	0.667325	0		0.207631	0.512365	0		0.166538	0.36787	9.46898e-05		0.299964	0.49775	0
0.71875	0.912419	0.00135777		0.553261	0.844987	0.00183693		0.443262	0.790664	0.000700943		0.297552	0.667325	0.000418911		0.208032	0.512365	0.000205769		0.166538	0.368592	0		0.300505	0.49775	0.000269345
0.71875	0.912753	0		0.553261	0.84551	0		0.443262	0.791388	0		0.297552	0.667523	0		0.208032	0.512845	0		0.167053	0.368592	0.000189751		0.300505	0.49955	0
0.720238	0.912753	0.00135826		0.555435	0.84551	0.00183807		0.444149	0.791388	0.000701585		0.29818	0.667523	0.000419035		0.208434	0.512845	0.000205962		0.167053	0.368953	0		0.301046	0.49955	0.000270319
0.720238	0.91292	0		0.555435	0.846382	0		0.444149	0.79175	0		0.29818	0.667918	0		0.208434	0.513806	0		0.16834	0.368953	0.000474843		0.301046	0.50045	0
0.721726	0.91292	0.00135851		0.557609	0.846382	0.00183996		0.445035	0.79175	0.000701906		0.298807	0.667918	0.000419283		0.208835	0.513806	0.000206348		0.16834	0.370397	0		0.301587	0.50045	0.000270806
0.721726	0.914424	0		0.557609	0.847079	0		0.445035	0.792111	0		0.298807	0.668906	0		0.208835	0.514046	0		0.168855	0.370397	0.000190681		0.301587	0.50135	0
0.727679	0.914424	0.005443		0.558696	0.847079	0.000920738		0.445922	0.792111	0.000702226		0.299435	0.668906	0.000419903		0.209237	0.514046	0.000206444		0.168855	0.37148	0		0.302309	0.50135	0.000361724
0.727679	0.915427	0		0.558696	0.847602	0		0.445922	0.792292	0		0.299435	0.669498	0		0.209237	0.514766	0		0.169112	0.37148	9.56191e-05		0.302309	0.50225	0
0.732143	0.915427	0.00408673		0.559783	0.847602	0.000921307		0.446809	0.792292	0.000702387		0.300063	0.669498	0.000420275		0.21004	0.514766	0.000413467		0.169112	0.371841	0		0.30285	0.50225	0.00027178
0.732143	0.915594	0		0.559783	0.850392	0		0.446809	0.792473	0		0.300063	0.669893	0		0.21004	0.515966	0		0.170142	0.371841	0.000382848		0.30285	0.50315	0
0.733631	0.915594	0.00136249		0.56087	0.850392	0.000924339		0.447695	0.792473	0.000702547		0.300691	0.669893	0.000420523		0.210442	0.515966	0.000207215		0.170142	0.372563	0		0.304113	0.50315	0.000635291
0.733631	0.916263	0		0.56087	0.851962	0		0.447695	0.792654	0		0.300691	0.670881	0		0.210442	0.516927	0		0.170399	0.372563	9.58979e-05		0.304113	0.50405	0
0.735119	0.916263	0.00136349		0.563043	0.851962	0.00185209		0.448582	0.792654	0.000702708		0.301318	0.670881	0.000421143		0.211245	0.516927	0.000415202		0.170399	0.372924	0		0.305556	0.50405	0.000727345
0.735119	0.916597	0		0.563043	0.852136	0		0.448582	0.792835	0		0.301318	0.671869	0		0.211245	0.517887	0		0.170656	0.372924	9.59908e-05		0.305556	0.505851	0
0.736607	0.916597	0.00136398		0.56413	0.852136	0.000926235		0.450355	0.792835	0.00140574		0.302574	0.671869	0.000843526		0.212048	0.517887	0.000415974		0.170656	0.373646	0		0.306097	0.505851	0.000273729
0.736607	0.918101	0		0.56413	0.852485	0		0.450355	0.793559	0		0.302574	0.672066	0		0.212048	0.518607	0		0.170914	0.373646	9.61766e-05		0.306097	0.506751	0
0.739583	0.918101	0.00273244		0.566304	0.852485	0.00185323		0.451241	0.793559	0.00070351		0.303202	0.672066	0.000421887		0.21245	0.518607	0.000208276		0.170914	0.374729	0		0.306277	0.506751	9.14052e-05
0.739583	0.91877	0		0.566304	0.853008	0		0.451241	0.79374	0		0.303202	0.672264	0		0.21245	0.520768	0		0.171171	0.374729	9.64554e-05		0.306277	0.507651	0
0.74256	0.91877	0.00273443		0.567391	0.853008	0.000927182		0.452128	0.79374	0.00070367		0.303829	0.672264	0.000422011		0.212851	0.520768	0.000209144		0.171171	0.37509	0		0.306638	0.507651	0.000183135
0.74256	0.919773	0		0.567391	0.853182	0		0.452128	0.794464	0		0.303829	0.672857	0		0.212851	0.521248	0		0.171686	0.37509	0.000193097		0.306638	0.509451	0
0.744048	0.919773	0.00136871		0.568478	0.853182	0.000927372		0.453014	0.794464	0.000704312		0.304457	0.672857	0.000422383		0.213253	0.521248	0.000209337		0.171686	0.375451	0		0.308081	0.509451	0.000735138
0.744048	0.91994	0		0.568478	0.853531	0		0.453014	0.79573	0		0.304457	0.673449	0		0.213253	0.521489	0		0.172201	0.375451	0.000193283		0.308081	0.510351	0
0.745536	0.91994	0.00136896		0.569565	0.853531	0.000927751		0.453901	0.79573	0.000705434		0.305712	0.673449	0.000845511		0.213655	0.521489	0.000209433		0.172201	0.376534	0		0.308802	0.510351	0.000368219
0.745536	0.920608	0		0.569565	0.854054	0		0.453901	0.796273	0		0.305712	0.673647	0		0.213655	0.522449	0		0.17323	0.376534	0.00038768		0.308802	0.511251	0
0.747024	0.920608	0.00136995		0.571739	0.854054	0.00185664		0.454787	0.796273	0.000705916		0.30634	0.673647	0.000422879		0.214056	0.522449	0.000209819		0.17323	0.3787	0		0.310065	0.511251	0.000645519
0.747024	0.92111	0		0.571739	0.854926	0		0.454787	0.796997	0		0.30634	0.673844	0		0.214056	0.522689	0		0.173488	0.3787	9.74776e-05		0.310065	0.512151	0
0.748512	0.92111	0.0013707		0.572826	0.854926	0.000929267		0.455674	0.796997	0.000706557		0.307596	0.673844	0.000846007		0.214859	0.522689	0.000419831		0.173488	0.379422	0		0.310245	0.512151	9.23794e-05
0.748512	0.921611	0		0.572826	0.8551	0		0.455674	0.797177	0		0.307596	0.674832	0		0.214859	0.523169	0		0.173745	0.379422	9.76634e-05		0.310245	0.513051	0
0.751488	0.921611	0.00274289		0.573913	0.8551	0.000929457		0.457447	0.797177	0.00141344		0.308223	0.674832	0.000423623		0.215663	0.523169	0.000420216		0.173745	0.379783	0		0.310606	0.513051	0.000185083
0.751488	0.921946	0		0.573913	0.855798	0		0.457447	0.797358	0		0.308223	0.67503	0		0.215663	0.52485	0		0.174775	0.379783	0.000391025		0.310606	0.513951	0
0.752976	0.921946	0.00137194		0.577174	0.855798	0.00279064		0.45922	0.797358	0.00141376		0.309479	0.67503	0.000847495		0.217269	0.52485	0.000843132		0.174775	0.380144	0		0.313131	0.513951	0.00129786
0.752976	0.922948	0		0.577174	0.856321	0		0.45922	0.798082	0		0.309479	0.676017	0		0.217269	0.52509	0		0.17529	0.380144	0.000195699		0.313131	0.515752	0
0.754464	0.922948	0.00137344		0.578261	0.856321	0.000930784		0.460106	0.798082	0.00070752		0.310734	0.676017	0.000848735		0.217671	0.52509	0.00021088		0.17529	0.380505	0		0.313312	0.515752	9.30288e-05
0.754464	0.924118	0		0.578261	0.856495	0		0.460106	0.798263	0		0.310734	0.677203	0		0.217671	0.528451	0		0.175547	0.380505	9.79422e-05		0.313312	0.516652	0
0.755952	0.924118	0.00137518		0.579348	0.856495	0.000930973		0.461879	0.798263	0.00141536		0.311362	0.677203	0.000425112		0.218474	0.528451	0.000424459		0.175547	0.381588	0		0.314755	0.516652	0.000745529
0.755952	0.924453	0		0.579348	0.857716	0		0.461879	0.798444	0		0.311362	0.6774	0		0.218474	0.529172	0		0.175804	0.381588	9.8221e-05		0.314755	0.517552	0
0.75744	0.924453	0.00137567		0.580435	0.857716	0.0009323		0.462766	0.798444	0.00070784		0.31199	0.6774	0.000425236		0.219277	0.529172	0.000425037		0.175804	0.381949	0		0.316017	0.517552	0.000653474
0.75744	0.924787	0		0.580435	0.858413	0		0.462766	0.79953	0		0.31199	0.678783	0		0.219277	0.529892	0		0.176319	0.381949	0.000196628		0.316017	0.518452	0
0.758929	0.924787	0.00137617		0.584783	0.858413	0.00373223		0.464539	0.79953	0.00141761		0.312618	0.678783	0.000426104		0.219679	0.529892	0.000212808		0.176319	0.38231	0		0.316198	0.518452	9.35158e-05
0.758929	0.924954	0		0.584783	0.858762	0		0.464539	0.801339	0		0.312618	0.679376	0		0.219679	0.531092	0		0.176577	0.38231	9.84068e-05		0.316198	0.519352	0
0.760417	0.924954	0.00137642		0.586957	0.858762	0.00186687		0.465426	0.801339	0.000710407		0.313873	0.679376	0.000852951		0.22008	0.531092	0.00021329		0.176577	0.382671	0		0.317641	0.519352	0.000749426
0.760417	0.925957	0		0.586957	0.859459	0		0.465426	0.80152	0		0.313873	0.679771	0		0.22008	0.531813	0		0.177091	0.382671	0.000196999		0.317641	0.521152	0
0.761905	0.925957	0.00137791		0.588043	0.859459	0.000934195		0.466312	0.80152	0.000710567		0.314501	0.679771	0.000426724		0.220884	0.531813	0.000427159		0.177091	0.383394	0		0.319444	0.521152	0.000940029
0.761905	0.926291	0		0.588043	0.860506	0		0.466312	0.801701	0		0.314501	0.679968	0		0.220884	0.532773	0		0.177349	0.383394	9.86856e-05		0.319444	0.522052	0
0.763393	0.926291	0.00137841		0.58913	0.860506	0.000935332		0.467199	0.801701	0.000710728		0.315129	0.679968	0.000426848		0.222088	0.532773	0.000641895		0.177349	0.383755	0		0.320707	0.522052	0.000659157
0.763393	0.926458	0		0.58913	0.860854	0		0.467199	0.802063	0		0.315129	0.680561	0		0.222088	0.533253	0		0.178378	0.383755	0.000395114		0.320707	0.522952	0
0.764881	0.926458	0.00137866		0.590217	0.860854	0.000935711		0.468085	0.802063	0.000711048		0.315756	0.680561	0.00042722		0.222892	0.533253	0.000428316		0.178378	0.384116	0		0.321248	0.522952	0.000282983
0.764881	0.931305	0		0.590217	0.861029	0		0.468085	0.803329	0		0.315756	0.681549	0		0.222892	0.534934	0		0.178893	0.384116	0.000197743		0.321248	0.523852	0
0.767857	0.931305	0.00277174		0.592391	0.861029	0.0018718		0.468972	0.803329	0.000712171		0.316384	0.681549	0.00042784		0.223293	0.534934	0.000214833		0.178893	0.384838	0		0.322511	0.523852	0.00066143
0.767857	0.931473	0		0.592391	0.861726	0		0.468972	0.803872	0		0.316384	0.681944	0		0.223293	0.536134	0		0.179151	0.384838	9.90573e-05		0.322511	0.524752	0
0.772321	0.931473	0.00415836		0.593478	0.861726	0.000936659		0.469858	0.803872	0.000712652		0.317012	0.681944	0.000428088		0.2249	0.536134	0.00086126		0.179151	0.385921	0		0.323413	0.524752	0.000473262
0.772321	0.932308	0		0.593478	0.862772	0		0.469858	0.804234	0		0.317012	0.683919	0		0.2249	0.537095	0		0.179923	0.385921	0.000298008		0.323413	0.525653	0
0.77381	0.932308	0.00138736		0.594565	0.862772	0.000937796		0.470745	0.804234	0.000712973		0.31764	0.683919	0.000429328		0.225301	0.537095	0.000215701		0.179923	0.386643	0		0.324134	0.525653	0.000379259
0.77381	0.932642	0		0.594565	0.862947	0		0.470745	0.804415	0		0.31764	0.684512	0		0.225301	0.537335	0		0.18018	0.386643	9.95219e-05		0.324134	0.526553	0
0.779762	0.932642	0.00555144		0.595652	0.862947	0.000937986		0.471631	0.804415	0.000713134		0.318267	0.684512	0.0004297		0.226104	0.537335	0.000431594		0.18018	0.387004	0		0.326118	0.526553	0.00104475
0.779762	0.93281	0		0.595652	0.863644	0		0.471631	0.804777	0		0.318267	0.6855	0		0.226104	0.537575	0		0.18121	0.387004	0.000398459		0.326118	0.527453	0
0.78125	0.93281	0.00138811		0.597826	0.863644	0.00187749		0.473404	0.804777	0.00142691		0.318895	0.6855	0.00043032		0.226506	0.537575	0.000215894		0.18121	0.387726	0		0.32702	0.527453	0.000475697
0.78125	0.932977	0		0.597826	0.864516	0		0.473404	0.804957	0		0.318895	0.68629	0		0.226506	0.537815	0		0.181467	0.387726	9.98007e-05		0.32702	0.528353	0
0.782738	0.932977	0.00138836		0.598913	0.864516	0.000939691		0.474291	0.804957	0.000713615		0.320151	0.68629	0.000861632		0.226908	0.537815	0.00021599		0.181467	0.388087	0		0.327561	0.528353	0.000285905
0.782738	0.93398	0		0.598913	0.86469	0		0.474291	0.805138	0		0.320151	0.688463	0		0.226908	0.538055	0		0.181725	0.388087	9.98936e-05		0.327561	0.529253	0
0.784226	0.93398	0.00138985		0.6	0.86469	0.000939881		0.478723	0.805138	0.00356888		0.320778	0.688463	0.00043218		0.227309	0.538055	0.000216086		0.181725	0.389892	0		0.327742	0.529253	9.54641e-05
0.784226	0.934648	0		0.6	0.864865	0		0.478723	0.805319	0		0.320778	0.688858	0		0.227309	0.539256	0		0.181982	0.389892	0.000100358		0.327742	0.530153	0
0.785714	0.934648	0.00139085		0.602174	0.864865	0.00188014		0.47961	0.805319	0.000713936		0.322034	0.688858	0.000864856		0.227711	0.539256	0.000216569		0.181982	0.390253	0		0.328463	0.530153	0.000382506
0.785714	0.935317	0		0.602174	0.865562	0		0.47961	0.8055	0		0.322034	0.689056	0		0.227711	0.540456	0		0.182497	0.390253	0.000200902		0.328463	0.531053	0
0.78869	0.935317	0.00278368		0.603261	0.865562	0.000940829		0.480496	0.8055	0.000714096		0.322662	0.689056	0.000432552		0.228916	0.540456	0.000651152		0.182497	0.390975	0		0.329545	0.531053	0.000574733
0.78869	0.935484	0		0.603261	0.866434	0		0.480496	0.807671	0		0.322662	0.689648	0		0.228916	0.540936	0		0.184299	0.390975	0.000704459		0.329545	0.531953	0
0.790179	0.935484	0.00139209		0.606522	0.866434	0.00282533		0.48227	0.807671	0.00143204		0.323917	0.689648	0.000865849		0.229317	0.540936	0.000217244		0.184299	0.391336	0		0.329726	0.531953	9.59512e-05
0.790179	0.936487	0		0.606522	0.866783	0		0.48227	0.807852	0		0.323917	0.689846	0		0.229317	0.541176	0		0.184813	0.391336	0.00020146		0.329726	0.532853	0
0.791667	0.936487	0.00139358		0.608696	0.866783	0.00188431		0.484043	0.807852	0.00143236		0.325173	0.689846	0.000866097		0.229719	0.541176	0.00021734		0.184813	0.391697	0		0.329906	0.532853	9.61135e-05
0.791667	0.93749	0		0.608696	0.866957	0		0.484043	0.808033	0		0.325173	0.690834	0		0.229719	0.541897	0		0.185071	0.391697	0.000100823		0.329906	0.533753	0
0.796131	0.93749	0.00418522		0.609783	0.866957	0.000942345		0.484929	0.808033	0.000716342		0.326428	0.690834	0.000867337		0.230522	0.541897	0.000435258		0.185071	0.392058	0		0.333694	0.533753	0.00202179
0.796131	0.937824	0		0.609783	0.867829	0		0.484929	0.808214	0		0.326428	0.691426	0		0.230522	0.543577	0		0.1861	0.392058	0.000403663		0.333694	0.534653	0
0.799107	0.937824	0.00279114		0.61087	0.867829	0.000943293		0.485816	0.808214	0.000716502		0.327056	0.691426	0.00043404		0.230924	0.543577	0.000218304		0.1861	0.393141	0		0.333874	0.534653	9.64382e-05
0.799107	0.938325	0		0.61087	0.868352	0		0.485816	0.8093	0		0.327056	0.691821	0		0.230924	0.544298	0		0.186615	0.393141	0.000202389		0.333874	0.535554	0
0.800595	0.938325	0.00139632		0.613043	0.868352	0.00188772		0.487589	0.8093	0.00143493		0.328939	0.691821	0.00130287		0.231325	0.544298	0.000218593		0.186615	0.393502	0		0.334416	0.535554	0.000289802
0.800595	0.93983	0		0.613043	0.869573	0		0.487589	0.809481	0		0.328939	0.692809	0		0.231325	0.544538	0		0.186873	0.393502	0.000101287		0.334416	0.536454	0
0.803571	0.93983	0.00279711		0.61413	0.869573	0.000945188		0.489362	0.809481	0.00143525		0.329567	0.692809	0.000434908		0.231727	0.544538	0.00021869		0.186873	0.393863	0		0.334776	0.536454	0.000193526
0.803571	0.940999	0		0.61413	0.869747	0		0.489362	0.810204	0		0.329567	0.693007	0		0.231727	0.545018	0		0.18713	0.393863	0.00010138		0.334776	0.537354	0
0.809524	0.940999	0.00560119		0.616304	0.869747	0.00189075		0.491135	0.810204	0.00143653		0.330195	0.693007	0.000435032		0.232129	0.545018	0.000218883		0.18713	0.395668	0		0.33676	0.537354	0.00106618
0.809524	0.942337	0		0.616304	0.870096	0		0.491135	0.810747	0		0.330195	0.693204	0		0.232129	0.547179	0		0.187387	0.395668	0.000101845		0.33676	0.538254	0
0.811012	0.942337	0.00140229		0.618478	0.870096	0.00189151		0.492021	0.810747	0.000718748		0.332078	0.693204	0.00130547		0.233333	0.547179	0.000659252		0.187387	0.396029	0		0.339827	0.538254	0.00165049
0.811012	0.946181	0		0.618478	0.870445	0		0.492021	0.812376	0		0.332078	0.693797	0		0.233333	0.548379	0		0.188932	0.396029	0.000611628		0.339827	0.539154	0
0.8125	0.946181	0.00140801		0.619565	0.870445	0.000946135		0.492908	0.812376	0.000720191		0.332706	0.693797	0.000435529		0.233735	0.548379	0.000220233		0.188932	0.39639	0		0.342532	0.539154	0.00145875
0.8125	0.946348	0		0.619565	0.870968	0		0.492908	0.812557	0		0.332706	0.694587	0		0.233735	0.548619	0		0.189189	0.39639	0.000102031		0.342532	0.540054	0
0.813988	0.946348	0.00140826		0.620652	0.870968	0.000946704		0.496454	0.812557	0.00288141		0.333333	0.694587	0.000436025		0.234538	0.548619	0.000440658		0.189189	0.396751	0		0.343975	0.540054	0.000779299
0.813988	0.947017	0		0.620652	0.872014	0		0.496454	0.812737	0		0.333333	0.694785	0		0.234538	0.54886	0		0.189447	0.396751	0.000102124		0.343975	0.540954	0
0.816964	0.947017	0.0028185		0.621739	0.872014	0.000947841		0.498227	0.812737	0.00144102		0.335844	0.694785	0.00174459		0.23494	0.54886	0.000220426		0.189447	0.398195	0		0.344156	0.540954	9.75747e-05
0.816964	0.947184	0		0.621739	0.872363	0		0.498227	0.812918	0		0.335844	0.695575	0		0.23494	0.54934	0		0.189704	0.398195	0.000102495		0.344156	0.541854	0
0.818452	0.947184	0.0014095		0.622826	0.872363	0.00094822		0.499113	0.812918	0.000720672		0.336472	0.695575	0.000436645		0.235341	0.54934	0.000220618		0.189704	0.400722	0		0.344877	0.541854	0.000390948
0.818452	0.948354	0		0.622826	0.872537	0		0.499113	0.813099	0		0.336472	0.69597	0		0.235341	0.5503	0		0.189961	0.400722	0.000103146		0.344877	0.542754	0
0.81994	0.948354	0.00141124		0.623913	0.872537	0.00094841		0.5	0.813099	0.000720833		0.337728	0.69597	0.000873785		0.235743	0.5503	0.000221004		0.189961	0.402166	0		0.34596	0.542754	0.000587396
0.81994	0.948688	0		0.623913	0.873583	0		0.5	0.813461	0		0.337728	0.696365	0		0.235743	0.551501	0		0.190219	0.402166	0.000103518		0.34596	0.543654	0
0.821429	0.948688	0.00141174		0.625	0.873583	0.000949547		0.500887	0.813461	0.000721154		0.338983	0.696365	0.000874281		0.236145	0.551501	0.000221486		0.190219	0.402527	0		0.34632	0.543654	0.000196124
0.821429	0.948855	0		0.625	0.874281	0		0.500887	0.813823	0		0.338983	0.696563	0		0.236145	0.551981	0		0.190734	0.402527	0.000207221		0.34632	0.544554	0
0.822917	0.948855	0.00141199		0.626087	0.874281	0.000950305		0.501773	0.813823	0.000721474		0.340239	0.696563	0.000874529		0.236546	0.551981	0.000221679		0.190734	0.402888	0		0.346501	0.544554	9.82241e-05
0.822917	0.949189	0		0.626087	0.874455	0		0.501773	0.814547	0		0.340239	0.69755	0		0.236546	0.552941	0		0.191248	0.402888	0.000207407		0.346501	0.546355	0
0.824405	0.949189	0.00141248		0.627174	0.874455	0.000950495		0.50266	0.814547	0.000722116		0.340866	0.69755	0.000437885		0.237349	0.552941	0.000444129		0.191248	0.40361	0		0.348124	0.546355	0.000886939
0.824405	0.949357	0		0.627174	0.874629	0		0.50266	0.814728	0		0.340866	0.697945	0		0.237349	0.554382	0		0.191763	0.40361	0.000207779		0.348124	0.547255	0
0.825893	0.949357	0.00141273		0.628261	0.874629	0.000950684		0.503546	0.814728	0.000722276		0.342122	0.697945	0.000876266		0.237751	0.554382	0.000222643		0.191763	0.403971	0		0.348485	0.547255	0.000197422
0.825893	0.950359	0		0.628261	0.874978	0		0.503546	0.81509	0		0.342122	0.698143	0		0.237751	0.554862	0		0.192021	0.403971	0.000103982		0.348485	0.548155	0
0.827381	0.950359	0.00141423		0.629348	0.874978	0.000951063		0.504433	0.81509	0.000722597		0.343377	0.698143	0.000876514		0.238956	0.554862	0.000668508		0.192021	0.404693	0		0.35119	0.548155	0.0014831
0.827381	0.950526	0		0.629348	0.877942	0		0.504433	0.816537	0		0.343377	0.698341	0		0.238956	0.555102	0		0.192278	0.404693	0.000104168		0.35119	0.549055	0
0.830357	0.950526	0.00282895		0.630435	0.877942	0.000954285		0.506206	0.816537	0.00144776		0.344005	0.698341	0.000438381		0.239357	0.555102	0.000222933		0.192278	0.405054	0		0.352273	0.549055	0.000594215
0.830357	0.951028	0		0.630435	0.878466	0		0.506206	0.816718	0		0.344005	0.698736	0		0.239357	0.555822	0		0.19305	0.405054	0.000312783		0.352273	0.550855	0
0.831845	0.951028	0.00141522		0.632609	0.878466	0.00190971		0.507092	0.816718	0.000724041		0.345888	0.698736	0.00131589		0.239759	0.555822	0.000223222		0.19305	0.406498	0		0.353175	0.550855	0.000496803
0.831845	0.951195	0		0.632609	0.878989	0		0.507092	0.817261	0		0.345888	0.699131	0		0.239759	0.556303	0		0.193822	0.406498	0.000313898		0.353175	0.551755	0
0.833333	0.951195	0.00141547		0.633696	0.878989	0.000955422		0.507979	0.817261	0.000724522		0.346516	0.699131	0.000438877		0.240161	0.556303	0.000223415		0.193822	0.40722	0		0.354798	0.551755	0.000895706
0.833333	0.951362	0		0.633696	0.879163	0		0.507979	0.817623	0		0.346516	0.700316	0		0.240161	0.556543	0		0.194595	0.40722	0.000314456		0.354798	0.552655	0
0.834821	0.951362	0.00141572		0.634783	0.879163	0.000955612		0.508865	0.817623	0.000724843		0.347144	0.700316	0.000439621		0.240562	0.556543	0.000223511		0.194595	0.407942	0		0.356061	0.552655	0.000697797
0.834821	0.952031	0		0.634783	0.879512	0		0.508865	0.818708	0		0.347144	0.702094	0		0.240562	0.557023	0		0.194852	0.407942	0.000105004		0.356061	0.553555	0
0.83631	0.952031	0.00141671		0.636957	0.879512	0.00191198		0.510638	0.818708	0.00145161		0.347772	0.702094	0.000440737		0.240964	0.557023	0.000223704		0.194852	0.408664	0		0.356421	0.553555	0.000199695
0.83631	0.952532	0		0.636957	0.879861	0		0.510638	0.818889	0		0.347772	0.703477	0		0.240964	0.558223	0		0.195109	0.408664	0.00010519		0.356421	0.554455	0
0.839286	0.952532	0.00283492		0.638043	0.879861	0.00095637		0.511525	0.818889	0.000725966		0.348399	0.703477	0.000441605		0.241365	0.558223	0.000224186		0.195109	0.410108	0		0.358766	0.554455	0.00130013
0.839286	0.953702	0		0.638043	0.880035	0		0.511525	0.81907	0		0.348399	0.705847	0		0.241365	0.558944	0		0.195367	0.410108	0.000105562		0.358766	0.555356	0
0.840774	0.953702	0.0014192		0.63913	0.880035	0.00095656		0.512411	0.81907	0.000726126		0.349655	0.705847	0.000886186		0.241767	0.558944	0.000224475		0.195367	0.410469	0		0.360029	0.555356	0.000701206
0.840774	0.954204	0		0.63913	0.880558	0		0.512411	0.820517	0		0.349655	0.706243	0		0.241767	0.559424	0		0.195882	0.410469	0.00021131		0.360029	0.556256	0
0.842262	0.954204	0.00141995		0.641304	0.880558	0.00191426		0.513298	0.820517	0.000727409		0.35091	0.706243	0.000886682		0.24257	0.559424	0.000449336		0.195882	0.411191	0		0.36057	0.556256	0.000301004
0.842262	0.954371	0		0.641304	0.880907	0		0.513298	0.820879	0		0.35091	0.70644	0		0.24257	0.560144	0		0.196139	0.411191	0.000105841		0.36057	0.557156	0
0.846726	0.954371	0.00426058		0.642391	0.880907	0.000957507		0.515957	0.820879	0.00218319		0.351538	0.70644	0.000443465		0.242972	0.560144	0.000224957		0.196139	0.411552	0		0.362013	0.557156	0.000803977
0.846726	0.954538	0		0.642391	0.881604	0		0.515957	0.821241	0		0.351538	0.707625	0		0.242972	0.561585	0		0.196911	0.411552	0.000317801		0.362013	0.559856	0
0.848214	0.954538	0.00142044		0.643478	0.881604	0.000958265		0.51773	0.821241	0.0014561		0.352166	0.707625	0.000444209		0.243373	0.561585	0.000225536		0.196911	0.412635	0		0.362554	0.559856	0.000302952
0.848214	0.956376	0		0.643478	0.881779	0		0.51773	0.821965	0		0.352166	0.708811	0		0.243373	0.561825	0		0.197169	0.412635	0.000106212		0.362554	0.560756	0
0.849702	0.956376	0.00142318		0.646739	0.881779	0.00287536		0.518617	0.821965	0.000728692		0.352793	0.708811	0.000444953		0.244177	0.561825	0.000451265		0.197169	0.413357	0		0.365079	0.560756	0.00141605
0.849702	0.957714	0		0.646739	0.881953	0		0.518617	0.822327	0		0.352793	0.709601	0		0.244177	0.562545	0		0.197426	0.413357	0.000106398		0.365079	0.562556	0
0.852679	0.957714	0.00285034		0.647826	0.881953	0.000958644		0.52039	0.822327	0.00145803		0.353421	0.709601	0.000445449		0.244578	0.562545	0.000225922		0.197426	0.413718	0		0.366162	0.562556	0.000608827
0.852679	0.957881	0		0.647826	0.882302	0		0.52039	0.822508	0		0.353421	0.710194	0		0.244578	0.564226	0		0.197683	0.413718	0.000106491		0.366162	0.563456	0
0.854167	0.957881	0.00142542		0.651087	0.882302	0.00287707		0.52305	0.822508	0.00218752		0.354049	0.710194	0.000445821		0.24498	0.564226	0.000226597		0.197683	0.414801	0		0.368867	0.563456	0.0015245
0.854167	0.958215	0		0.651087	0.884394	0		0.52305	0.823412	0		0.354049	0.710984	0		0.24498	0.564466	0		0.198198	0.414801	0.00021354		0.368867	0.564356	0
0.857143	0.958215	0.00285183		0.652174	0.884394	0.000961298		0.523936	0.823412	0.000729975		0.354677	0.710984	0.000446318		0.245382	0.564466	0.000226693		0.198198	0.415162	0		0.369228	0.564356	0.000203592
0.857143	0.958716	0		0.652174	0.885615	0		0.523936	0.823774	0		0.354677	0.711379	0		0.245382	0.566867	0		0.198456	0.415162	0.000106863		0.369228	0.565257	0
0.858631	0.958716	0.00142666		0.653261	0.885615	0.000962625		0.526596	0.823774	0.00219089		0.355304	0.711379	0.000446566		0.245783	0.566867	0.000227657		0.198456	0.415884	0		0.37031	0.565257	0.000611749
0.858631	0.959886	0		0.653261	0.886661	0		0.526596	0.824136	0		0.355304	0.711576	0		0.245783	0.567107	0		0.199228	0.415884	0.000321146		0.37031	0.566157	0
0.860119	0.959886	0.0014284		0.654348	0.886661	0.000963762		0.527482	0.824136	0.000730617		0.355932	0.711576	0.00044669		0.246185	0.567107	0.000227754		0.199228	0.416606	0		0.371212	0.566157	0.000510603
0.860119	0.961056	0		0.654348	0.88701	0		0.527482	0.82486	0		0.355932	0.711972	0		0.246185	0.568788	0		0.199743	0.416606	0.000214469		0.371212	0.567057	0
0.863095	0.961056	0.00286029		0.655435	0.88701	0.000964141		0.529255	0.82486	0.00146252		0.35656	0.711972	0.000446938		0.246586	0.568788	0.000228429		0.199743	0.416968	0		0.371392	0.567057	0.000102283
0.863095	0.961223	0		0.655435	0.887881	0		0.529255	0.825764	0		0.35656	0.712762	0		0.246586	0.569028	0		0.2	0.416968	0.000107328		0.371392	0.569757	0
0.864583	0.961223	0.00143039		0.656522	0.887881	0.000965089		0.531028	0.825764	0.00146412		0.357815	0.712762	0.000894867		0.246988	0.569028	0.000228525		0.2	0.417329	0		0.371934	0.569757	0.00030831
0.864583	0.961892	0		0.656522	0.889102	0		0.531028	0.826669	0		0.357815	0.712959	0		0.246988	0.570468	0		0.201802	0.417329	0.000751943		0.371934	0.570657	0
0.866071	0.961892	0.00143139		0.658696	0.889102	0.00193283		0.531915	0.826669	0.000732863		0.358443	0.712959	0.000447558		0.24739	0.570468	0.000229104		0.201802	0.41769	0		0.373016	0.570657	0.000617594
0.866071	0.962059	0		0.658696	0.889276	0		0.531915	0.828297	0		0.358443	0.713157	0		0.24739	0.57383	0		0.202059	0.41769	0.000107513		0.373016	0.571557	0
0.869048	0.962059	0.00286327		0.659783	0.889276	0.000966605		0.536348	0.828297	0.00367153		0.359699	0.713157	0.000895363		0.248594	0.57383	0.000691361		0.202059	0.418412	0		0.375541	0.571557	0.00144333
0.869048	0.963898	0		0.659783	0.891194	0		0.536348	0.829383	0		0.359699	0.71533	0		0.248594	0.57431	0		0.202317	0.418412	0.000107699		0.375541	0.572457	0
0.872024	0.963898	0.00286874		0.66087	0.891194	0.00096869		0.538121	0.829383	0.00147054		0.360326	0.71533	0.000449046		0.248996	0.57431	0.000230646		0.202317	0.419856	0		0.375722	0.572457	0.000103257
0.872024	0.964399	0		0.66087	0.892589	0		0.538121	0.829564	0		0.360326	0.715527	0		0.248996	0.57455	0		0.202831	0.419856	0.000216142		0.375722	0.573357	0
0.873512	0.964399	0.00143512		0.661957	0.892589	0.000970206		0.539007	0.829564	0.000735429		0.360954	0.715527	0.00044917		0.249799	0.57455	0.000461486		0.202831	0.420578	0		0.376082	0.573357	0.000206839
0.873512	0.965235	0		0.661957	0.892764	0		0.539007	0.829926	0		0.360954	0.716515	0		0.249799	0.57479	0		0.204118	0.420578	0.000541284		0.376082	0.574257	0
0.875	0.965235	0.00143636		0.663043	0.892764	0.000970395		0.539894	0.829926	0.00073575		0.361582	0.716515	0.00044979		0.250201	0.57479	0.000230839		0.204118	0.421661	0		0.376804	0.574257	0.000414327
0.875	0.965402	0		0.663043	0.892938	0		0.539894	0.830107	0		0.361582	0.716713	0		0.250201	0.57503	0		0.204376	0.421661	0.000108536		0.376804	0.575158	0
0.877976	0.965402	0.00287322		0.66413	0.892938	0.000970585		0.54078	0.830107	0.00073591		0.362837	0.716713	0.000899828		0.250602	0.57503	0.000230936		0.204376	0.422383	0		0.380231	0.575158	0.00197114
0.877976	0.966572	0		0.66413	0.893984	0		0.54078	0.830469	0		0.362837	0.71691	0		0.250602	0.57527	0		0.205405	0.422383	0.000434886		0.380231	0.576058	0
0.880952	0.966572	0.0028767		0.666304	0.893984	0.00194344		0.541667	0.830469	0.000736231		0.364721	0.71691	0.00135011		0.251406	0.57527	0.000462064		0.205405	0.423105	0		0.381494	0.576058	0.000727345
0.880952	0.966906	0		0.666304	0.894333	0		0.541667	0.83065	0		0.364721	0.717305	0		0.251406	0.57551	0		0.205663	0.423105	0.000108907		0.381494	0.576958	0
0.883929	0.966906	0.0028777		0.667391	0.894333	0.000972101		0.54344	0.83065	0.00147278		0.365348	0.717305	0.000450286		0.251807	0.57551	0.000231129		0.205663	0.423827	0		0.381854	0.576958	0.000208138
0.883929	0.967241	0		0.667391	0.894682	0		0.54344	0.83083	0		0.365348	0.717503	0		0.251807	0.576951	0		0.20592	0.423827	0.000109093		0.381854	0.577858	0
0.885417	0.967241	0.00143935		0.669565	0.894682	0.00194496		0.546099	0.83083	0.00220966		0.365976	0.717503	0.00045041		0.252209	0.576951	0.000231707		0.20592	0.424188	0		0.38438	0.577858	0.00145924
0.885417	0.967408	0		0.669565	0.896425	0		0.546099	0.831011	0		0.365976	0.717701	0		0.252209	0.577191	0		0.206178	0.424188	0.000109186		0.38438	0.578758	0
0.886905	0.967408	0.00143959		0.670652	0.896425	0.000974375		0.546986	0.831011	0.000736712		0.366604	0.717701	0.000450534		0.25261	0.577191	0.000231804		0.206178	0.42491	0		0.384921	0.578758	0.000313181
0.886905	0.967575	0		0.670652	0.896774	0		0.546986	0.831192	0		0.366604	0.717898	0		0.25261	0.577431	0		0.206692	0.42491	0.000218744		0.384921	0.579658	0
0.888393	0.967575	0.00143984		0.671739	0.896774	0.000974755		0.548759	0.831192	0.00147375		0.367232	0.717898	0.000450658		0.253012	0.577431	0.0002319		0.206692	0.425271	0		0.388167	0.579658	0.00188201
0.888393	0.967742	0		0.671739	0.897646	0		0.548759	0.831554	0		0.367232	0.718688	0		0.253012	0.579592	0		0.207465	0.425271	0.000328394		0.388167	0.580558	0
0.889881	0.967742	0.00144009		0.672826	0.897646	0.000975702		0.550532	0.831554	0.00147439		0.368487	0.718688	0.000902308		0.253414	0.579592	0.000232768		0.207465	0.425632	0		0.391053	0.580558	0.00167549
0.889881	0.968578	0		0.672826	0.898344	0		0.550532	0.832278	0		0.368487	0.719478	0		0.253414	0.580552	0		0.207722	0.425632	0.000109558		0.391053	0.582358	0
0.891369	0.968578	0.00144134		0.673913	0.898344	0.00097646		0.552305	0.832278	0.00147567		0.369115	0.719478	0.00045165		0.253815	0.580552	0.000233154		0.207722	0.427076	0		0.392316	0.582358	0.000735301
0.891369	0.968745	0		0.673913	0.898692	0		0.552305	0.833002	0		0.369115	0.719676	0		0.253815	0.580792	0		0.208494	0.427076	0.000329788		0.392316	0.583258	0
0.892857	0.968745	0.00144158		0.675	0.898692	0.000976839		0.553191	0.833002	0.000738477		0.369743	0.719676	0.000451774		0.254217	0.580792	0.00023325		0.208494	0.427437	0		0.392857	0.583258	0.000315616
0.892857	0.969079	0		0.675	0.899041	0		0.553191	0.833906	0		0.369743	0.723627	0		0.254217	0.581513	0		0.209009	0.427437	0.000220045		0.392857	0.584158	0
0.894345	0.969079	0.00144208		0.676087	0.899041	0.000977218		0.554965	0.833906	0.00147856		0.37037	0.723627	0.000454254		0.25502	0.581513	0.000467078		0.209009	0.428159	0		0.395022	0.584158	0.00126441
0.894345	0.969246	0		0.676087	0.899738	0		0.554965	0.835535	0		0.37037	0.72422	0		0.25502	0.581753	0		0.209266	0.428159	0.000110208		0.395022	0.585959	0
0.895833	0.969246	0.00144233		0.677174	0.899738	0.000977977		0.555851	0.835535	0.000740722		0.370998	0.72422	0.000454626		0.255422	0.581753	0.000233636		0.209266	0.428881	0		0.395743	0.585959	0.00042277
0.895833	0.969413	0		0.677174	0.900959	0		0.555851	0.836077	0		0.370998	0.726393	0		0.255422	0.582233	0		0.209524	0.428881	0.000110394		0.395743	0.586859	0
0.897321	0.969413	0.00144258		0.678261	0.900959	0.000979303		0.557624	0.836077	0.00148241		0.371626	0.726393	0.00045599		0.255823	0.582233	0.000233828		0.209524	0.429964	0		0.396104	0.586859	0.000211709
0.897321	0.970082	0		0.678261	0.901482	0		0.557624	0.836982	0		0.371626	0.726788	0		0.255823	0.582473	0		0.210039	0.429964	0.000221346		0.396104	0.587759	0
0.900298	0.970082	0.00288715		0.679348	0.901482	0.000979872		0.559397	0.836982	0.00148401		0.372254	0.726788	0.000456238		0.257028	0.582473	0.000701775		0.210039	0.430325	0		0.396825	0.587759	0.000424068
0.900298	0.970918	0		0.679348	0.902005	0		0.559397	0.837163	0		0.372254	0.727973	0		0.257028	0.582953	0		0.210553	0.430325	0.000221531		0.396825	0.588659	0
0.901786	0.970918	0.00144482		0.680435	0.902005	0.00098044		0.560284	0.837163	0.000742166		0.372881	0.727973	0.000456983		0.25743	0.582953	0.000234118		0.210553	0.431408	0		0.399531	0.588659	0.00159269
0.901786	0.971419	0		0.680435	0.903051	0		0.560284	0.837706	0		0.372881	0.728566	0		0.25743	0.583193	0		0.211068	0.431408	0.000222089		0.399531	0.589559	0
0.903274	0.971419	0.00144556		0.681522	0.903051	0.000981578		0.56117	0.837706	0.000742647		0.374765	0.728566	0.00137206		0.258635	0.583193	0.000702643		0.211068	0.431769	0		0.400433	0.589559	0.000531709
0.903274	0.972756	0		0.681522	0.903226	0		0.56117	0.837887	0		0.374765	0.728961	0		0.258635	0.583673	0		0.211583	0.431769	0.000222275		0.400433	0.590459	0
0.909226	0.972756	0.00579022		0.682609	0.903226	0.000981767		0.562057	0.837887	0.000742807		0.376648	0.728961	0.00137281		0.259438	0.583673	0.000468814		0.211583	0.43213	0		0.400613	0.590459	0.000106504
0.909226	0.973258	0		0.682609	0.903575	0		0.562057	0.83861	0		0.376648	0.729751	0		0.259438	0.584154	0		0.212098	0.43213	0.000222461		0.400613	0.591359	0
0.910714	0.973258	0.0014483		0.683696	0.903575	0.000982146		0.562943	0.83861	0.000743449		0.377276	0.729751	0.000458099		0.260241	0.584154	0.0004692		0.212098	0.432852	0		0.400974	0.591359	0.000213333
0.910714	0.973592	0		0.683696	0.905667	0		0.562943	0.839153	0		0.377276	0.729949	0		0.260241	0.585834	0		0.212355	0.432852	0.000111416		0.400974	0.592259	0
0.912202	0.973592	0.0014488		0.684783	0.905667	0.000984421		0.564716	0.839153	0.00148786		0.377903	0.729949	0.000458223		0.260643	0.585834	0.000235275		0.212355	0.433213	0		0.401696	0.592259	0.000427315
0.912202	0.97426	0		0.684783	0.906539	0		0.564716	0.840782	0		0.377903	0.730146	0		0.260643	0.586315	0		0.212613	0.433213	0.000111509		0.401696	0.593159	0
0.916667	0.97426	0.00434938		0.68587	0.906539	0.000985368		0.565603	0.840782	0.000745374		0.378531	0.730146	0.000458347		0.261044	0.586315	0.000235468		0.212613	0.433935	0		0.404582	0.593159	0.00171186
0.916667	0.97543	0		0.68587	0.906713	0		0.565603	0.841143	0		0.378531	0.730936	0		0.261044	0.586795	0		0.2139	0.433935	0.000558475		0.404582	0.594059	0
0.918155	0.97543	0.00145153		0.686957	0.906713	0.000985558		0.566489	0.841143	0.000745695		0.379787	0.730936	0.000917685		0.261847	0.586795	0.000471321		0.2139	0.434296	0		0.405844	0.594059	0.000750075
0.918155	0.976099	0		0.686957	0.906888	0		0.566489	0.841505	0		0.379787	0.731331	0		0.261847	0.587275	0		0.214414	0.434296	0.000223576		0.405844	0.594959	0
0.921131	0.976099	0.00290506		0.690217	0.906888	0.00295724		0.569149	0.841505	0.00223805		0.380414	0.731331	0.000459091		0.262249	0.587275	0.000235853		0.214414	0.435379	0		0.406205	0.594959	0.000214632
0.921131	0.9766	0		0.690217	0.907236	0		0.569149	0.841686	0		0.380414	0.731727	0		0.262249	0.588235	0		0.214929	0.435379	0.000224133		0.406205	0.59586	0
0.922619	0.9766	0.00145327		0.692391	0.907236	0.00197225		0.571809	0.841686	0.00223853		0.381042	0.731727	0.000459339		0.263052	0.588235	0.000472478		0.214929	0.436101	0		0.407287	0.59586	0.00064487
0.922619	0.977436	0		0.692391	0.907759	0		0.571809	0.842048	0		0.381042	0.732319	0		0.263052	0.588475	0		0.215444	0.436101	0.000224505		0.407287	0.59676	0
0.928571	0.977436	0.00581807		0.693478	0.907759	0.000986695		0.574468	0.842048	0.00223949		0.38167	0.732319	0.000459711		0.263855	0.588475	0.000472671		0.215444	0.436462	0		0.407468	0.59676	0.000107641
0.928571	0.977937	0		0.693478	0.908631	0		0.574468	0.84241	0		0.38167	0.733109	0		0.263855	0.589436	0		0.215959	0.436462	0.000224691		0.407468	0.59766	0
0.93006	0.977937	0.00145526		0.694565	0.908631	0.000987643		0.575355	0.84241	0.000746817		0.382298	0.733109	0.000460207		0.26506	0.589436	0.000710164		0.215959	0.436823	0		0.408189	0.59766	0.000431212
0.93006	0.978272	0		0.694565	0.90898	0		0.575355	0.842772	0		0.382298	0.733702	0		0.26506	0.590396	0		0.216216	0.436823	0.000112438		0.408189	0.59856	0
0.931548	0.978272	0.00145576		0.696739	0.90898	0.00197604		0.576241	0.842772	0.000747138		0.382925	0.733702	0.000460579		0.265462	0.590396	0.000237107		0.216216	0.437184	0		0.40873	0.59856	0.000323896
0.931548	0.979107	0		0.696739	0.909154	0		0.576241	0.843315	0		0.382925	0.7339	0		0.265462	0.592077	0		0.217246	0.437184	0.000450125		0.40873	0.59946	0
0.933036	0.979107	0.00145701		0.697826	0.909154	0.000988211		0.577128	0.843315	0.000747619		0.383553	0.7339	0.000460703		0.265863	0.592077	0.000237782		0.217246	0.438267	0		0.409812	0.59946	0.000648766
0.933036	0.979609	0		0.697826	0.909503	0		0.577128	0.844038	0		0.383553	0.736863	0		0.265863	0.593758	0		0.217503	0.438267	0.00011281		0.409812	0.60036	0
0.934524	0.979609	0.00145775		0.7	0.909503	0.00197718		0.578014	0.844038	0.000748261		0.384181	0.736863	0.000462563		0.266265	0.593758	0.000238457		0.217503	0.43935	0		0.410534	0.60036	0.00043316
0.934524	0.979776	0		0.7	0.910026	0		0.578014	0.844762	0		0.384181	0.738048	0		0.266265	0.595438	0		0.21879	0.43935	0.000565444		0.410534	0.60126	0
0.9375	0.979776	0.002916		0.701087	0.910026	0.000989159		0.580674	0.844762	0.00224671		0.384809	0.738048	0.000463307		0.266667	0.595438	0.000239132		0.21879	0.439711	0		0.411436	0.60126	0.000542262
0.9375	0.98011	0		0.701087	0.910375	0		0.580674	0.845667	0		0.384809	0.738246	0		0.266667	0.595678	0		0.219305	0.439711	0.000226364		0.411436	0.60216	0
0.938988	0.98011	0.0014585		0.702174	0.910375	0.000989538		0.583333	0.845667	0.00224911		0.385436	0.738246	0.000463431		0.267068	0.595678	0.000239228		0.219305	0.441155	0		0.412338	0.60216	0.000543074
0.938988	0.980445	0		0.702174	0.911421	0		0.583333	0.846933	0		0.385436	0.739234	0		0.267068	0.596158	0		0.219562	0.441155	0.000113553		0.412338	0.60396	0
0.940476	0.980445	0.00145899		0.704348	0.911421	0.00198135		0.58422	0.846933	0.000750827		0.386064	0.739234	0.000464051		0.26747	0.596158	0.000239421		0.219562	0.441516	0		0.412879	0.60396	0.000326818
0.940476	0.980612	0		0.704348	0.911595	0		0.58422	0.8482	0		0.386064	0.739826	0		0.26747	0.59976	0		0.220077	0.441516	0.000227293		0.412879	0.60486	0
0.94494	0.980612	0.00437773		0.705435	0.911595	0.000990865		0.585106	0.8482	0.00075195		0.386692	0.739826	0.000464423		0.268273	0.59976	0.000481735		0.220077	0.441877	0		0.413961	0.60486	0.000654611
0.94494	0.981113	0		0.705435	0.911944	0		0.585106	0.848562	0		0.386692	0.740814	0		0.268273	0.60096	0		0.221107	0.441877	0.000454957		0.413961	0.605761	0
0.946429	0.981113	0.00145999		0.707609	0.911944	0.00198249		0.585993	0.848562	0.000752271		0.38732	0.740814	0.000465043		0.269076	0.60096	0.000482699		0.221107	0.443682	0		0.414141	0.605761	0.000109264
0.946429	0.981447	0		0.707609	0.912119	0		0.585993	0.848923	0		0.38732	0.741604	0		0.269076	0.601681	0		0.221364	0.443682	0.000114204		0.414141	0.606661	0
0.947917	0.981447	0.00146049		0.711957	0.912119	0.00396573		0.587766	0.848923	0.00150518		0.388575	0.741604	0.000931079		0.270683	0.601681	0.000966555		0.221364	0.444765	0		0.417569	0.606661	0.0020791
0.947917	0.981949	0		0.711957	0.913165	0		0.587766	0.849466	0		0.388575	0.741802	0		0.270683	0.602161	0		0.221622	0.444765	0.000114483		0.417569	0.607561	0
0.950893	0.981949	0.00292247		0.71413	0.913165	0.00198514		0.589539	0.849466	0.00150615		0.389203	0.741802	0.000465663		0.271084	0.602161	0.000241832		0.221622	0.445487	0		0.418651	0.607561	0.000657533
0.950893	0.983286	0		0.71413	0.914037	0		0.589539	0.850371	0		0.389203	0.742197	0		0.271084	0.602641	0		0.223166	0.445487	0.000688011		0.418651	0.609361	0
0.953869	0.983286	0.00292645		0.715217	0.914037	0.000993518		0.591312	0.850371	0.00150775		0.389831	0.742197	0.000465911		0.271486	0.602641	0.000242025		0.223166	0.446931	0		0.419012	0.609361	0.000219827
0.953869	0.983453	0		0.715217	0.914211	0		0.591312	0.851095	0		0.389831	0.742394	0		0.271486	0.605282	0		0.223681	0.446931	0.000230081		0.419012	0.612061	0
0.955357	0.983453	0.00146347		0.717391	0.914211	0.00198742		0.592199	0.851095	0.000754517		0.391086	0.742394	0.000932071		0.272289	0.605282	0.00048617		0.223681	0.447653	0		0.419192	0.612061	0.000110401
0.955357	0.984122	0		0.717391	0.914385	0		0.592199	0.851637	0		0.391086	0.742592	0		0.272289	0.605522	0		0.223938	0.447653	0.000115226		0.419192	0.612961	0
0.958333	0.984122	0.00292893		0.719565	0.914385	0.00198779		0.593085	0.851637	0.000754998		0.391714	0.742592	0.000466159		0.273092	0.605522	0.000486363		0.223938	0.448014	0		0.420996	0.612961	0.00110563
0.958333	0.984289	0		0.719565	0.916129	0		0.593085	0.852361	0		0.391714	0.74358	0		0.273092	0.606242	0		0.224968	0.448014	0.000461276		0.420996	0.613861	0
0.959821	0.984289	0.00146472		0.720652	0.916129	0.000995792		0.593972	0.852361	0.000755639		0.392969	0.74358	0.000933559		0.273494	0.606242	0.000243471		0.224968	0.448375	0		0.422799	0.613861	0.00110725
0.959821	0.984456	0		0.720652	0.916303	0		0.593972	0.854351	0		0.392969	0.743777	0		0.273494	0.607443	0		0.225483	0.448375	0.000230824		0.422799	0.614761	0
0.96131	0.984456	0.00146496		0.721739	0.916303	0.000995982		0.594858	0.854351	0.000757404		0.393597	0.743777	0.000466903		0.273896	0.607443	0.000243953		0.225483	0.449819	0		0.424242	0.614761	0.000887102
0.96131	0.985125	0		0.721739	0.916652	0		0.594858	0.85598	0		0.393597	0.744172	0		0.273896	0.608163	0		0.22677	0.449819	0.000578918		0.424242	0.615662	0
0.962798	0.985125	0.00146596		0.723913	0.916652	0.00199272		0.596631	0.85598	0.00151769		0.394225	0.744172	0.000467151		0.274297	0.608163	0.000244242		0.22677	0.451625	0		0.424784	0.615662	0.00033315
0.962798	0.985292	0		0.723913	0.917698	0		0.596631	0.856161	0		0.394225	0.74516	0		0.274297	0.608403	0		0.228314	0.451625	0.00069749		0.424784	0.616562	0
0.964286	0.985292	0.00146621		0.726087	0.917698	0.001995		0.597518	0.856161	0.000759008		0.394852	0.74516	0.000467772		0.274699	0.608403	0.000244339		0.228314	0.451986	0		0.424964	0.616562	0.000111212
0.964286	0.985793	0		0.726087	0.917873	0		0.597518	0.856523	0		0.394852	0.745358	0		0.274699	0.608643	0		0.228571	0.451986	0.000116341		0.424964	0.617462	0
0.965774	0.985793	0.00146695		0.727174	0.917873	0.000997688		0.599291	0.856523	0.00151866		0.396108	0.745358	0.000935791		0.2751	0.608643	0.000244435		0.228571	0.452708	0		0.425505	0.617462	0.000334124
0.965774	0.986629	0		0.727174	0.918919	0		0.599291	0.857065	0		0.396108	0.745555	0		0.2751	0.609364	0		0.228829	0.452708	0.000116527		0.425505	0.618362	0
0.96875	0.986629	0.0029364		0.728261	0.918919	0.000998825		0.600177	0.857065	0.00075981		0.396736	0.745555	0.00046802		0.275502	0.609364	0.000244724		0.228829	0.453069	0		0.426587	0.618362	0.000669223
0.96875	0.987966	0		0.728261	0.919093	0		0.600177	0.857246	0		0.396736	0.745753	0		0.275502	0.609844	0		0.229344	0.453069	0.00023324		0.426587	0.619262	0
0.970238	0.987966	0.00147019		0.729348	0.919093	0.000999014		0.601064	0.857246	0.00075997		0.397991	0.745753	0.000936287		0.276305	0.609844	0.000489834		0.229344	0.454874	0		0.428211	0.619262	0.0010053
0.970238	0.988133	0		0.729348	0.919442	0		0.601064	0.857608	0		0.397991	0.746345	0		0.276305	0.610324	0		0.229601	0.454874	0.000117085		0.428211	0.620162	0
0.971726	0.988133	0.00147044		0.730435	0.919442	0.000999394		0.60195	0.857608	0.000760291		0.398619	0.746345	0.000468516		0.276707	0.610324	0.00024511		0.229601	0.455235	0		0.430195	0.620162	0.00123048
0.971726	0.988802	0		0.730435	0.919616	0		0.60195	0.858151	0		0.398619	0.74674	0		0.276707	0.610564	0		0.230116	0.455235	0.000234355		0.430195	0.621062	0
0.973214	0.988802	0.00147143		0.731522	0.919616	0.000999583		0.603723	0.858151	0.00152154		0.399247	0.74674	0.000468764		0.277108	0.610564	0.000245207		0.230116	0.456318	0		0.430736	0.621062	0.000336073
0.973214	0.988969	0		0.731522	0.920314	0		0.603723	0.858694	0		0.399247	0.747136	0		0.277108	0.611044	0		0.230373	0.456318	0.000117456		0.430736	0.621962	0
0.974702	0.988969	0.00147168		0.732609	0.920314	0.00100034		0.60461	0.858694	0.000761253		0.399874	0.747136	0.000469012		0.27751	0.611044	0.000245399		0.230373	0.456679	0		0.436147	0.621962	0.0033656
0.974702	0.990807	0		0.732609	0.921011	0		0.60461	0.858875	0		0.399874	0.747333	0		0.27751	0.611285	0		0.230888	0.456679	0.000235098		0.436147	0.622862	0
0.97619	0.990807	0.00147442		0.738043	0.921011	0.0050055		0.605496	0.858875	0.000761414		0.400502	0.747333	0.000469136		0.277912	0.611285	0.000245496		0.230888	0.457401	0		0.438492	0.622862	0.00146054
0.97619	0.992144	0		0.738043	0.92136	0		0.605496	0.859056	0		0.400502	0.748321	0		0.277912	0.611525	0		0.231403	0.457401	0.00023547		0.438492	0.624662	0
0.977679	0.992144	0.00147641		0.740217	0.92136	0.00200296		0.606383	0.859056	0.000761574		0.40113	0.748321	0.000469756		0.278313	0.611525	0.000245592		0.231403	0.457762	0		0.439033	0.624662	0.000338021
0.977679	0.992479	0		0.740217	0.921534	0		0.606383	0.859779	0		0.40113	0.748518	0		0.278313	0.612245	0		0.232175	0.457762	0.000353484		0.439033	0.627363	0
0.980655	0.992479	0.00295381		0.743478	0.921534	0.003005		0.609043	0.859779	0.00228665		0.401758	0.748518	0.00046988		0.278715	0.612245	0.000245881		0.232175	0.458845	0		0.439214	0.627363	0.000113161
0.980655	0.992813	0		0.743478	0.921709	0		0.609043	0.860322	0		0.401758	0.749506	0		0.278715	0.612725	0		0.23269	0.458845	0.000236214		0.439214	0.628263	0
0.982143	0.992813	0.0014774		0.744565	0.921709	0.00100186		0.609929	0.860322	0.000762697		0.402385	0.749506	0.0004705		0.279518	0.612725	0.000492149		0.23269	0.459567	0		0.440115	0.628263	0.000566615
0.982143	0.99298	0		0.744565	0.922406	0		0.609929	0.860503	0		0.402385	0.750099	0		0.279518	0.612965	0		0.232947	0.459567	0.000118293		0.440115	0.629163	0
0.985119	0.99298	0.0029553		0.745652	0.922406	0.00100262		0.610816	0.860503	0.000762857		0.403013	0.750099	0.000470872		0.27992	0.612965	0.000246171		0.232947	0.459928	0		0.440476	0.629163	0.000226971
0.985119	0.994819	0		0.745652	0.922755	0		0.610816	0.861769	0		0.403013	0.750296	0		0.27992	0.614886	0		0.233205	0.459928	0.000118386		0.440476	0.630063	0
0.986607	0.994819	0.00148038		0.746739	0.922755	0.00100299		0.611702	0.861769	0.00076398		0.403641	0.750296	0.000470996		0.280723	0.614886	0.000493884		0.233205	0.46065	0		0.441198	0.630063	0.000454591
0.986607	0.994986	0		0.746739	0.924324	0		0.611702	0.862493	0		0.403641	0.751482	0		0.280723	0.615366	0		0.233719	0.46065	0.000237143		0.441198	0.631863	0
0.988095	0.994986	0.00148063		0.748913	0.924324	0.0020094		0.615248	0.862493	0.00305849		0.404896	0.751482	0.00094348		0.281124	0.615366	0.000247135		0.233719	0.461733	0		0.441378	0.631863	0.000113972
0.988095	0.99766	0		0.748913	0.925022	0		0.615248	0.862855	0		0.404896	0.751877	0		0.281124	0.615846	0		0.234234	0.461733	0.0002377		0.441378	0.632763	0
0.989583	0.99766	0.00148461		0.752174	0.925022	0.00301638		0.617021	0.862855	0.00152988		0.405524	0.751877	0.000471988		0.281526	0.615846	0.000247328		0.234234	0.462455	0		0.441558	0.632763	0.000114135
0.989583	0.997827	0		0.752174	0.925894	0		0.617021	0.863579	0		0.405524	0.752272	0		0.281526	0.616567	0		0.234749	0.462455	0.000238072		0.441558	0.633663	0
0.991071	0.997827	0.00148486		0.753261	0.925894	0.00100641		0.617908	0.863579	0.000765584		0.407407	0.752272	0.00141671		0.281928	0.616567	0.000247617		0.234749	0.463177	0		0.442641	0.633663	0.000685783
0.991071	0.999164	0		0.753261	0.926068	0		0.617908	0.864664	0		0.407407	0.75326	0		0.281928	0.617287	0		0.235006	0.463177	0.000119222		0.442641	0.634563	0
0.994048	0.999164	0.0029737		0.754348	0.926068	0.0010066		0.618794	0.864664	0.000766546		0.409291	0.75326	0.00141857		0.282329	0.617287	0.000247906		0.235006	0.463899	0		0.442821	0.634563	0.000114459
0.994048	0.999499	0		0.754348	0.926242	0		0.618794	0.865026	0		0.409291	0.753457	0		0.282329	0.617527	0		0.235779	0.463899	0.000358223		0.442821	0.635464	0
0.997024	0.999499	0.0029747		0.755435	0.926242	0.00100679		0.619681	0.865026	0.000766867		0.409918	0.753457	0.00047298		0.282731	0.617527	0.000248003		0.235779	0.46426	0		0.444986	0.635464	0.00137546
0.997024	1	0		0.755435	0.926417	0		0.619681	0.865207	0		0.409918	0.753852	0		0.282731	0.618727	0		0.236036	0.46426	0.000119501		0.444986	0.636364	0
1	1	0.00297619		0.757609	0.926417	0.00201395		0.621454	0.865207	0.00153406		0.411174	0.753852	0.000946456		0.283133	0.618727	0.000248485		0.236036	0.464621	0		0.448413	0.636364	0.0021809
				0.757609	0.926765	0		0.621454	0.865931	0		0.411174	0.754247	0		0.283133	0.619208	0		0.236551	0.464621	0.000239187		0.448413	0.637264	0
				0.759783	0.926765	0.00201471		0.62234	0.865931	0.000767669		0.412429	0.754247	0.000946952		0.283534	0.619208	0.000248678		0.236551	0.464982	0		0.449315	0.637264	0.000574733
				0.759783	0.92694	0		0.62234	0.867016	0		0.412429	0.75484	0		0.283534	0.619688	0		0.236808	0.464982	0.000119686		0.449315	0.638164	0
				0.76087	0.92694	0.00100754		0.623227	0.867016	0.000768632		0.413057	0.75484	0.000473848		0.283936	0.619688	0.000248871		0.236808	0.467148	0		0.450397	0.638164	0.000690653
				0.76087	0.927114	0		0.623227	0.867197	0		0.413057	0.755038	0		0.283936	0.619928	0		0.237066	0.467148	0.000120244		0.450397	0.639064	0
				0.763043	0.927114	0.00201547		0.624113	0.867197	0.000768792		0.413685	0.755038	0.000473972		0.284739	0.619928	0.000497934		0.237066	0.469675	0		0.450577	0.639064	0.000115271
				0.763043	0.927463	0		0.624113	0.867921	0		0.413685	0.755235	0		0.284739	0.620408	0		0.23758	0.469675	0.000241789		0.450577	0.639964	0
				0.76413	0.927463	0.00100811		0.625887	0.867921	0.00153887		0.41494	0.755235	0.000948192		0.285542	0.620408	0.00049832		0.23758	0.470397	0		0.452742	0.639964	0.0013852
				0.76413	0.92816	0		0.625887	0.868283	0		0.41494	0.757211	0		0.285542	0.621128	0		0.238095	0.470397	0.000242161		0.452742	0.640864	0
				0.765217	0.92816	0.00100887		0.626773	0.868283	0.000769754		0.417451	0.757211	0.00190134		0.285944	0.621128	0.000249449		0.238095	0.470758	0		0.453283	0.640864	0.000346788
				0.765217	0.928335	0		0.626773	0.868645	0		0.417451	0.757803	0		0.285944	0.621369	0		0.238867	0.470758	0.00036352		0.453283	0.641764	0
				0.766304	0.928335	0.00100906		0.62766	0.868645	0.000770075		0.419335	0.757803	0.00142712		0.286345	0.621369	0.000249546		0.238867	0.471841	0		0.453644	0.641764	0.000231517
				0.766304	0.929555	0		0.62766	0.868826	0		0.419335	0.759976	0		0.286345	0.622569	0		0.239382	0.471841	0.000242904		0.453644	0.642664	0
				0.767391	0.929555	0.00101039		0.628546	0.868826	0.000770236		0.419962	0.759976	0.000477072		0.286747	0.622569	0.000250028		0.239382	0.472202	0		0.455988	0.642664	0.00150697
				0.767391	0.929904	0		0.628546	0.869007	0		0.419962	0.760371	0		0.286747	0.622809	0		0.240154	0.472202	0.000364635		0.455988	0.643564	0
				0.768478	0.929904	0.00101077		0.630319	0.869007	0.00154079		0.42059	0.760371	0.00047732		0.287149	0.622809	0.000250124		0.240154	0.472563	0		0.45689	0.643564	0.000580415
				0.768478	0.930253	0		0.630319	0.86973	0		0.42059	0.760569	0		0.287149	0.623529	0		0.240927	0.472563	0.000364914		0.45689	0.644464	0
				0.769565	0.930253	0.00101114		0.631206	0.86973	0.000771038		0.421218	0.760569	0.000477444		0.28755	0.623529	0.000250413		0.240927	0.473285	0		0.457071	0.644464	0.000116245
				0.769565	0.930427	0		0.631206	0.870635	0		0.421218	0.761557	0		0.28755	0.62377	0		0.242471	0.473285	0.000730942		0.457071	0.645365	0
				0.771739	0.930427	0.00202267		0.633865	0.870635	0.00231552		0.421846	0.761557	0.000478064		0.287952	0.62377	0.00025051		0.242471	0.474368	0		0.457251	0.645365	0.000116408
				0.771739	0.931299	0		0.633865	0.870816	0		0.421846	0.761952	0		0.287952	0.62473	0		0.243243	0.474368	0.000366308		0.457251	0.646265	0
				0.772826	0.931299	0.00101228		0.636525	0.870816	0.002316		0.422473	0.761952	0.000478312		0.288353	0.62473	0.000250896		0.243243	0.475451	0		0.459957	0.646265	0.00174855
				0.772826	0.931648	0		0.636525	0.870997	0		0.422473	0.762742	0		0.288353	0.62521	0		0.243758	0.475451	0.000244763		0.459957	0.647165	0
				0.773913	0.931648	0.00101266		0.637411	0.870997	0.00077216		0.423101	0.762742	0.000478809		0.288755	0.62521	0.000251088		0.243758	0.476534	0		0.460137	0.647165	0.000116732
				0.773913	0.931822	0		0.637411	0.871359	0		0.423101	0.76294	0		0.288755	0.62593	0		0.244788	0.476534	0.00049064		0.460137	0.648965	0
				0.775	0.931822	0.00101285		0.638298	0.871359	0.000772481		0.423729	0.76294	0.000478933		0.289157	0.62593	0.000251378		0.244788	0.477256	0		0.463564	0.648965	0.00222409
				0.775	0.935135	0		0.638298	0.871721	0		0.423729	0.763927	0		0.289157	0.626651	0		0.245045	0.477256	0.000122846		0.463564	0.649865	0
				0.776087	0.935135	0.00101645		0.640071	0.871721	0.0015456		0.424357	0.763927	0.000479553		0.289558	0.626651	0.000251667		0.245045	0.478339	0		0.466811	0.649865	0.00210995
				0.776087	0.935484	0		0.640071	0.872083	0		0.424357	0.764322	0		0.289558	0.628091	0		0.24556	0.478339	0.000246249		0.466811	0.651665	0
				0.777174	0.935484	0.00101683		0.641844	0.872083	0.00154625		0.424984	0.764322	0.000479801		0.28996	0.628091	0.000252245		0.24556	0.4787	0		0.466991	0.651665	0.000117544
				0.777174	0.935658	0		0.641844	0.873349	0		0.424984	0.76452	0		0.28996	0.628331	0		0.246075	0.4787	0.000246435		0.466991	0.652565	0
				0.778261	0.935658	0.00101702		0.64273	0.873349	0.000774246		0.42624	0.76452	0.000959849		0.290361	0.628331	0.000252342		0.246075	0.479061	0		0.467713	0.652565	0.000470826
				0.778261	0.936356	0		0.64273	0.87353	0		0.42624	0.765903	0		0.290361	0.628571	0		0.246589	0.479061	0.000246621		0.467713	0.653465	0
				0.784783	0.936356	0.00610667		0.644504	0.87353	0.00154881		0.426868	0.765903	0.000480793		0.290763	0.628571	0.000252438		0.246589	0.480144	0		0.469156	0.653465	0.000942951
				0.784783	0.937228	0		0.644504	0.873892	0		0.426868	0.766495	0		0.290763	0.629292	0		0.246847	0.480144	0.000123589		0.469156	0.655266	0
				0.78587	0.937228	0.00101873		0.647163	0.873892	0.00232418		0.427495	0.766495	0.000481165		0.291165	0.629292	0.000252728		0.246847	0.480505	0		0.471861	0.655266	0.0017729
				0.78587	0.937576	0		0.647163	0.874073	0		0.427495	0.767088	0		0.291165	0.629772	0		0.247362	0.480505	0.000247364		0.471861	0.656166	0
				0.790217	0.937576	0.00407642		0.648936	0.874073	0.00154977		0.428123	0.767088	0.000481537		0.291566	0.629772	0.00025292		0.247362	0.481588	0		0.472042	0.656166	0.000118356
				0.790217	0.937751	0		0.648936	0.874435	0		0.428123	0.767878	0		0.291566	0.630012	0		0.248134	0.481588	0.000371883		0.472042	0.657066	0
				0.791304	0.937751	0.00101929		0.649823	0.874435	0.000775208		0.428751	0.767878	0.000482033		0.292369	0.630012	0.000506034		0.248134	0.481949	0		0.472944	0.657066	0.000592592
				0.791304	0.937925	0		0.649823	0.874977	0		0.428751	0.768273	0		0.292369	0.630492	0		0.248649	0.481949	0.000248108		0.472944	0.657966	0
				0.792391	0.937925	0.00101948		0.650709	0.874977	0.000775689		0.429379	0.768273	0.000482281		0.293173	0.630492	0.000506419		0.248649	0.482671	0		0.473485	0.657966	0.000356042
				0.792391	0.938622	0		0.650709	0.875339	0		0.429379	0.768669	0		0.293173	0.631453	0		0.249678	0.482671	0.000496959		0.473485	0.660666	0
				0.793478	0.938622	0.00102024		0.651596	0.875339	0.00077601		0.430006	0.768669	0.000482529		0.293574	0.631453	0.000253595		0.249678	0.484116	0		0.474567	0.660666	0.000715007
				0.793478	0.938797	0		0.651596	0.875701	0		0.430006	0.769459	0		0.293574	0.631693	0		0.249936	0.484116	0.000124611		0.474567	0.661566	0
				0.794565	0.938797	0.00102043		0.652482	0.875701	0.000776331		0.430634	0.769459	0.000483025		0.294779	0.631693	0.000761076		0.249936	0.484838	0		0.474747	0.661566	0.00011933
				0.794565	0.939494	0		0.652482	0.875882	0		0.430634	0.770249	0		0.294779	0.633133	0		0.250193	0.484838	0.000124797		0.474747	0.662466	0
				0.795652	0.939494	0.00102119		0.653369	0.875882	0.000776491		0.431262	0.770249	0.000483521		0.295181	0.633133	0.00025427		0.250193	0.485199	0		0.477633	0.662466	0.00191188
				0.795652	0.939843	0		0.653369	0.876968	0		0.431262	0.771237	0		0.295181	0.633854	0		0.250965	0.485199	0.000374671		0.477633	0.663366	0
				0.796739	0.939843	0.00102157		0.654255	0.876968	0.000777454		0.43189	0.771237	0.000484141		0.295582	0.633854	0.00025456		0.250965	0.48556	0		0.478896	0.663366	0.000837584
				0.796739	0.940017	0		0.654255	0.877691	0		0.43189	0.771434	0		0.295582	0.634094	0		0.251223	0.48556	0.000124983		0.478896	0.664266	0
				0.798913	0.940017	0.00204352		0.655142	0.877691	0.000778095		0.432517	0.771434	0.000484265		0.295984	0.634094	0.000254656		0.251223	0.487004	0		0.483405	0.664266	0.00299543
				0.798913	0.940192	0		0.655142	0.877872	0		0.432517	0.771829	0		0.295984	0.635774	0		0.251737	0.487004	0.00025071		0.483405	0.665167	0
				0.8	0.940192	0.00102195		0.656028	0.877872	0.000778256		0.433145	0.771829	0.000484513		0.296386	0.635774	0.000255331		0.251737	0.487365	0		0.484488	0.665167	0.000719877
				0.8	0.941238	0		0.656028	0.878053	0		0.433145	0.772422	0		0.296386	0.636735	0		0.251995	0.487365	0.000125448		0.484488	0.666067	0
				0.802174	0.941238	0.00204617		0.656915	0.878053	0.000778416		0.433773	0.772422	0.000484885		0.297189	0.636735	0.000511433		0.251995	0.488448	0		0.486833	0.666067	0.00156184
				0.802174	0.94211	0		0.656915	0.878234	0		0.433773	0.77262	0		0.297189	0.636975	0		0.252252	0.488448	0.000125727		0.486833	0.667867	0
				0.805435	0.94211	0.0030721		0.658688	0.878234	0.00155715		0.434401	0.77262	0.000485009		0.29759	0.636975	0.000255813		0.252252	0.488809	0		0.488817	0.667867	0.00132513
				0.805435	0.942459	0		0.658688	0.879139	0		0.434401	0.772817	0		0.29759	0.637215	0		0.25251	0.488809	0.000125819		0.488817	0.668767	0
				0.807609	0.942459	0.00204882		0.659574	0.879139	0.000779378		0.435028	0.772817	0.000485133		0.297992	0.637215	0.00025591		0.25251	0.490614	0		0.489899	0.668767	0.000723774
				0.807609	0.942982	0		0.659574	0.881129	0		0.435028	0.773212	0		0.297992	0.637455	0		0.253282	0.490614	0.000378852		0.489899	0.669667	0
				0.808696	0.942982	0.00102498		0.662234	0.881129	0.00234343		0.435656	0.773212	0.000485381		0.298394	0.637455	0.000256006		0.253282	0.490975	0		0.490801	0.669667	0.000603956
				0.808696	0.944551	0		0.662234	0.88131	0		0.435656	0.773607	0		0.298394	0.637695	0		0.254826	0.490975	0.000758262		0.490801	0.670567	0
				0.81087	0.944551	0.00205337		0.664007	0.88131	0.00156261		0.436284	0.773607	0.000485629		0.298795	0.637695	0.000256102		0.254826	0.491336	0		0.492424	0.670567	0.00108858
				0.81087	0.9449	0		0.664007	0.881853	0		0.436284	0.773805	0		0.298795	0.637935	0		0.255084	0.491336	0.00012647		0.492424	0.671467	0
				0.813043	0.9449	0.00205413		0.664894	0.881853	0.000781784		0.436911	0.773805	0.000485753		0.300402	0.637935	0.0010248		0.255084	0.491697	0		0.494589	0.671467	0.00145339
				0.813043	0.945423	0		0.664894	0.882034	0		0.436911	0.774002	0		0.300402	0.638655	0		0.255341	0.491697	0.000126563		0.494589	0.672367	0
				0.817391	0.945423	0.00411053		0.66578	0.882034	0.000781945		0.437539	0.774002	0.000485877		0.300803	0.638655	0.000256488		0.255341	0.492058	0		0.495671	0.672367	0.00072767
				0.817391	0.94612	0		0.66578	0.882396	0		0.437539	0.774397	0		0.300803	0.638896	0		0.256113	0.492058	0.000379967		0.495671	0.673267	0
				0.818478	0.94612	0.00102839		0.667553	0.882396	0.00156453		0.438795	0.774397	0.00097225		0.301606	0.638896	0.000513169		0.256113	0.493141	0		0.496032	0.673267	0.000242881
				0.818478	0.946643	0		0.667553	0.882757	0		0.438795	0.774793	0		0.301606	0.639136	0		0.256371	0.493141	0.000126935		0.496032	0.674167	0
				0.819565	0.946643	0.00102896		0.66844	0.882757	0.000782586		0.439422	0.774793	0.000486373		0.302008	0.639136	0.000256681		0.256371	0.493502	0		0.498737	0.674167	0.00182405
				0.819565	0.947515	0		0.66844	0.882938	0		0.439422	0.775385	0		0.302008	0.639616	0		0.257915	0.493502	0.000762165		0.498737	0.675068	0
				0.820652	0.947515	0.00102991		0.669326	0.882938	0.000782747		0.44005	0.775385	0.000486745		0.30241	0.639616	0.000256874		0.257915	0.495668	0		0.499278	0.675068	0.000365296
				0.820652	0.948387	0		0.669326	0.883481	0		0.44005	0.776175	0		0.30241	0.640096	0		0.258172	0.495668	0.000127585		0.499278	0.676868	0
				0.821739	0.948387	0.00103086		0.671099	0.883481	0.00156646		0.441306	0.776175	0.000974483		0.302811	0.640096	0.000257067		0.258172	0.496751	0		0.499459	0.676868	0.00012209
				0.821739	0.948736	0		0.671099	0.883843	0		0.441306	0.776571	0		0.302811	0.640336	0		0.25843	0.496751	0.000127864		0.499459	0.677768	0
				0.822826	0.948736	0.00103123		0.671986	0.883843	0.000783549		0.442561	0.776571	0.000974979		0.303213	0.640336	0.000257163		0.25843	0.498195	0		0.500722	0.677768	0.000855767
				0.822826	0.950131	0		0.671986	0.884567	0		0.442561	0.777558	0		0.303213	0.640576	0		0.258687	0.498195	0.000128236		0.500722	0.678668	0
				0.823913	0.950131	0.00103275		0.672872	0.884567	0.00078419		0.443189	0.777558	0.000488109		0.304016	0.640576	0.000514519		0.258687	0.498917	0		0.502525	0.678668	0.00122415
				0.823913	0.950305	0		0.672872	0.884748	0		0.443189	0.777756	0		0.304016	0.641537	0		0.258945	0.498917	0.000128421		0.502525	0.679568	0
				0.825	0.950305	0.00103294		0.675532	0.884748	0.00235305		0.444444	0.777756	0.000976467		0.304418	0.641537	0.000257645		0.258945	0.499278	0		0.503968	0.679568	0.000980618
				0.825	0.951003	0		0.675532	0.884929	0		0.444444	0.777953	0		0.304418	0.641777	0		0.259202	0.499278	0.000128514		0.503968	0.680468	0
				0.827174	0.951003	0.0020674		0.676418	0.884929	0.000784511		0.4457	0.777953	0.000976715		0.304819	0.641777	0.000257742		0.259202	0.499639	0		0.504149	0.680468	0.00012274
				0.827174	0.951177	0		0.676418	0.88529	0		0.4457	0.778151	0		0.304819	0.642257	0		0.259459	0.499639	0.000128607		0.504149	0.681368	0
				0.828261	0.951177	0.00103389		0.679078	0.88529	0.0023545		0.447583	0.778151	0.00146544		0.305221	0.642257	0.000257934		0.259459	0.500361	0		0.50469	0.681368	0.000368706
				0.828261	0.951351	0		0.679078	0.886919	0		0.447583	0.779139	0		0.305221	0.642737	0		0.259974	0.500361	0.000257586		0.50469	0.683168	0
				0.829348	0.951351	0.00103408		0.679965	0.886919	0.000786275		0.448211	0.779139	0.000489101		0.306024	0.642737	0.000516255		0.259974	0.500722	0		0.50487	0.683168	0.000123227
				0.829348	0.952223	0		0.679965	0.887281	0		0.448211	0.780126	0		0.306024	0.643217	0		0.260489	0.500722	0.000257772		0.50487	0.684068	0
				0.830435	0.952223	0.00103503		0.680851	0.887281	0.000786596		0.448839	0.780126	0.000489722		0.306827	0.643217	0.00051664		0.260489	0.501083	0		0.505051	0.684068	0.000123389
				0.830435	0.952572	0		0.680851	0.888547	0		0.448839	0.780917	0		0.306827	0.643457	0		0.260746	0.501083	0.000128979		0.505051	0.684968	0
				0.831522	0.952572	0.0010354		0.682624	0.888547	0.00157544		0.450094	0.780917	0.000980435		0.308032	0.643457	0.00077525		0.260746	0.501444	0		0.510281	0.684968	0.00358299
				0.831522	0.952746	0		0.682624	0.889452	0		0.450094	0.781114	0		0.308032	0.643938	0		0.261004	0.501444	0.000129072		0.510281	0.685869	0
				0.832609	0.952746	0.00103559		0.683511	0.889452	0.000788521		0.450722	0.781114	0.000490342		0.308835	0.643938	0.000517219		0.261004	0.502888	0		0.511905	0.685869	0.00111342
				0.832609	0.953095	0		0.683511	0.889814	0		0.450722	0.781707	0		0.308835	0.644658	0		0.261776	0.502888	0.000388331		0.511905	0.686769	0
				0.833696	0.953095	0.00103597		0.684397	0.889814	0.000788842		0.453861	0.781707	0.00245357		0.31004	0.644658	0.000776696		0.261776	0.50361	0		0.512085	0.686769	0.000123876
				0.833696	0.953269	0		0.684397	0.890718	0		0.453861	0.782102	0		0.31004	0.645378	0		0.262291	0.50361	0.000259259		0.512085	0.688569	0
				0.834783	0.953269	0.00103616		0.685284	0.890718	0.000789644		0.454488	0.782102	0.000490962		0.310442	0.645378	0.000259188		0.262291	0.503971	0		0.513348	0.688569	0.000869405
				0.834783	0.954316	0		0.685284	0.89108	0		0.454488	0.782497	0		0.310442	0.645618	0		0.262806	0.503971	0.000259445		0.513348	0.689469	0
				0.83913	0.954316	0.0041492		0.68617	0.89108	0.000789965		0.456999	0.782497	0.00196484		0.310843	0.645618	0.000259284		0.262806	0.505054	0		0.513528	0.689469	0.000124363
				0.83913	0.954839	0		0.68617	0.891804	0		0.456999	0.782695	0		0.310843	0.646579	0		0.263063	0.505054	0.000130001		0.513528	0.690369	0
				0.840217	0.954839	0.00103787		0.687943	0.891804	0.00158121		0.458883	0.782695	0.001474		0.311245	0.646579	0.00025967		0.263063	0.505415	0		0.513889	0.690369	0.000249051
				0.840217	0.955013	0		0.687943	0.891985	0		0.458883	0.78309	0		0.311245	0.647299	0		0.263578	0.505415	0.000260188		0.513889	0.691269	0
				0.843478	0.955013	0.00311417		0.68883	0.891985	0.000790767		0.45951	0.78309	0.000491582		0.311647	0.647299	0.000259959		0.263578	0.506137	0		0.515152	0.691269	0.000872815
				0.843478	0.955711	0		0.68883	0.893975	0		0.45951	0.783287	0		0.311647	0.647539	0		0.26435	0.506137	0.00039084		0.515152	0.693069	0
				0.844565	0.955711	0.00103882		0.689716	0.893975	0.000792531		0.460766	0.783287	0.000983411		0.31245	0.647539	0.000520112		0.26435	0.506498	0		0.516414	0.693069	0.000875088
				0.844565	0.956059	0		0.689716	0.895422	0		0.460766	0.783485	0		0.31245	0.647779	0		0.264607	0.506498	0.000130373		0.516414	0.693969	0
				0.847826	0.956059	0.00311758		0.692376	0.895422	0.00238144		0.461394	0.783485	0.00049183		0.313253	0.647779	0.000520305		0.264607	0.506859	0		0.517136	0.693969	0.000500699
				0.847826	0.956234	0		0.692376	0.895603	0		0.461394	0.78388	0		0.313253	0.648259	0		0.265894	0.506859	0.000652328		0.517136	0.694869	0
				0.848913	0.956234	0.00103938		0.693262	0.895603	0.000793975		0.462649	0.78388	0.000984156		0.313655	0.648259	0.000260345		0.265894	0.50722	0		0.517857	0.694869	0.000501349
				0.848913	0.956931	0		0.693262	0.896689	0		0.462649	0.784275	0		0.313655	0.648499	0		0.266667	0.50722	0.000391676		0.517857	0.69577	0
				0.851087	0.956931	0.00208029		0.695035	0.896689	0.00158987		0.463277	0.784275	0.000492326		0.314056	0.648499	0.000260442		0.266667	0.507581	0		0.520743	0.69577	0.00200799
				0.851087	0.957105	0		0.695035	0.89687	0		0.463277	0.784473	0		0.314056	0.648739	0		0.266924	0.507581	0.000130652		0.520743	0.69667	0
				0.852174	0.957105	0.00104033		0.696809	0.89687	0.00159019		0.463905	0.784473	0.00049245		0.315261	0.648739	0.000781614		0.266924	0.507942	0		0.522006	0.69667	0.000879633
				0.852174	0.95728	0		0.696809	0.897232	0		0.463905	0.785065	0		0.315261	0.64946	0		0.267181	0.507942	0.000130744		0.522006	0.69757	0
				0.853261	0.95728	0.00104052		0.698582	0.897232	0.00159084		0.464532	0.785065	0.000492822		0.315663	0.64946	0.000260827		0.267181	0.508303	0		0.52381	0.69757	0.00125824
				0.853261	0.957454	0		0.698582	0.899041	0		0.464532	0.78546	0		0.315663	0.6497	0		0.267439	0.508303	0.000130837		0.52381	0.69847	0
				0.856522	0.957454	0.00312213		0.699468	0.899041	0.000797022		0.465788	0.78546	0.00098614		0.316064	0.6497	0.000260924		0.267439	0.509386	0		0.524531	0.69847	0.000503946
				0.856522	0.957629	0		0.699468	0.899403	0		0.465788	0.786053	0		0.316064	0.65042	0		0.267696	0.509386	0.000131116		0.524531	0.69937	0
				0.857609	0.957629	0.0010409		0.701241	0.899403	0.00159469		0.467043	0.786053	0.000986884		0.316867	0.65042	0.000522426		0.267696	0.510108	0		0.527597	0.69937	0.00214453
				0.857609	0.957803	0		0.701241	0.900127	0		0.467043	0.786843	0		0.316867	0.6509	0		0.268726	0.510108	0.000525208		0.527597	0.70027	0
				0.858696	0.957803	0.00104109		0.702128	0.900127	0.000797985		0.468299	0.786843	0.000987876		0.317269	0.6509	0.000261406		0.268726	0.510469	0		0.530483	0.70027	0.00202098
				0.858696	0.959372	0		0.702128	0.900669	0		0.468299	0.787831	0		0.317269	0.651381	0		0.269755	0.510469	0.00052558		0.530483	0.70117	0
				0.859783	0.959372	0.0010428		0.703901	0.900669	0.00159693		0.469554	0.787831	0.000989116		0.317671	0.651381	0.000261599		0.269755	0.511552	0		0.532107	0.70117	0.00113826
				0.859783	0.960593	0		0.703901	0.901031	0		0.469554	0.788028	0		0.317671	0.652101	0		0.270528	0.511552	0.000395021		0.532107	0.70207	0
				0.863043	0.960593	0.00313237		0.704787	0.901031	0.000798787		0.470182	0.788028	0.000494682		0.318474	0.652101	0.000523776		0.270528	0.512274	0		0.532828	0.70207	0.000506544
				0.863043	0.960767	0		0.704787	0.901393	0		0.470182	0.788226	0		0.318474	0.652341	0		0.271042	0.512274	0.000263719		0.532828	0.70387	0
				0.86413	0.960767	0.00104431		0.705674	0.901393	0.000799107		0.47081	0.788226	0.000494806		0.318876	0.652341	0.000261984		0.271042	0.512635	0		0.534452	0.70387	0.00114265
				0.86413	0.961116	0		0.705674	0.901574	0		0.47081	0.788621	0		0.318876	0.652821	0		0.271557	0.512635	0.000263905		0.534452	0.70477	0
				0.867391	0.961116	0.00313407		0.70656	0.901574	0.000799268		0.472065	0.788621	0.000990108		0.319277	0.652821	0.000262177		0.271557	0.512996	0		0.536255	0.70477	0.00127123
				0.867391	0.961465	0		0.70656	0.901936	0		0.472065	0.789411	0		0.319277	0.653541	0		0.272072	0.512996	0.000264091		0.536255	0.705671	0
				0.868478	0.961465	0.00104507		0.707447	0.901936	0.000799589		0.472693	0.789411	0.00049555		0.319679	0.653541	0.000262466		0.272072	0.513357	0		0.537698	0.705671	0.00101828
				0.868478	0.962685	0		0.707447	0.903202	0		0.472693	0.789609	0		0.319679	0.654742	0		0.272587	0.513357	0.000264277		0.537698	0.707471	0
				0.869565	0.962685	0.0010464		0.708333	0.903202	0.000800711		0.473949	0.789609	0.000991348		0.32008	0.654742	0.000262949		0.272587	0.514801	0		0.538059	0.707471	0.00025522
				0.869565	0.963034	0		0.708333	0.903745	0		0.473949	0.790399	0		0.32008	0.655222	0		0.273102	0.514801	0.00026502		0.538059	0.708371	0
				0.872826	0.963034	0.00314033		0.710106	0.903745	0.00160239		0.474576	0.790399	0.00049617		0.320482	0.655222	0.000263141		0.273102	0.515162	0		0.538961	0.708371	0.000638863
				0.872826	0.963383	0		0.710106	0.904107	0		0.474576	0.790794	0		0.320482	0.655462	0		0.273874	0.515162	0.000397809		0.538961	0.710171	0
				0.875	0.963383	0.00209431		0.710993	0.904107	0.000801513		0.475204	0.790794	0.000496418		0.320884	0.655462	0.000263238		0.273874	0.516245	0		0.539322	0.710171	0.000256194
				0.875	0.963557	0		0.710993	0.905193	0		0.475204	0.790992	0		0.320884	0.655702	0		0.274903	0.516245	0.000531527		0.539322	0.711071	0
				0.876087	0.963557	0.00104734		0.711879	0.905193	0.000802476		0.475832	0.790992	0.000496542		0.321285	0.655702	0.000263334		0.274903	0.517329	0		0.540584	0.711071	0.000897817
				0.876087	0.964255	0		0.711879	0.905374	0		0.475832	0.791387	0		0.321285	0.656182	0		0.275418	0.517329	0.000266321		0.540584	0.711971	0
				0.877174	0.964255	0.0010481		0.712766	0.905374	0.000802636		0.47646	0.791387	0.00049679		0.32249	0.656182	0.000790581		0.275418	0.51769	0		0.543831	0.711971	0.00231159
				0.877174	0.964429	0		0.712766	0.905735	0		0.47646	0.792375	0		0.32249	0.657383	0		0.275676	0.51769	0.000133253		0.543831	0.713771	0
				0.879348	0.964429	0.00209658		0.713652	0.905735	0.000802957		0.478343	0.792375	0.00149223		0.322892	0.657383	0.000264009		0.275676	0.518051	0		0.545274	0.713771	0.00102997
				0.879348	0.964778	0		0.713652	0.907002	0		0.478343	0.792572	0		0.322892	0.657863	0		0.275933	0.518051	0.000133346		0.545274	0.714671	0
				0.880435	0.964778	0.00104867		0.714539	0.907002	0.00080408		0.479598	0.792572	0.000995069		0.323695	0.657863	0.000528404		0.275933	0.519495	0		0.547619	0.714671	0.00167582
				0.880435	0.96565	0		0.714539	0.907726	0		0.479598	0.792967	0		0.323695	0.659304	0		0.276448	0.519495	0.000267436		0.547619	0.715572	0
				0.881522	0.96565	0.00104962		0.715426	0.907726	0.000804721		0.480226	0.792967	0.000497782		0.324096	0.659304	0.000264781		0.276448	0.520217	0		0.547799	0.715572	0.000129071
				0.881522	0.965998	0		0.715426	0.90863	0		0.480226	0.79356	0		0.324096	0.659544	0		0.277477	0.520217	0.000535616		0.547799	0.716472	0
				0.883696	0.965998	0.0021		0.718085	0.90863	0.00241657		0.480854	0.79356	0.000498154		0.324498	0.659544	0.000264877		0.277477	0.5213	0		0.551587	0.716472	0.00271391
				0.883696	0.966521	0		0.718085	0.908811	0		0.480854	0.794548	0		0.324498	0.660024	0		0.277735	0.5213	0.000134183		0.551587	0.717372	0
				0.884783	0.966521	0.00105057		0.720745	0.908811	0.00241705		0.482737	0.794548	0.00149632		0.3249	0.660024	0.00026507		0.277735	0.522022	0		0.551948	0.717372	0.000258792
				0.884783	0.967393	0		0.720745	0.909173	0		0.482737	0.79514	0		0.3249	0.660264	0		0.277992	0.522022	0.000134369		0.551948	0.718272	0
				0.88587	0.967393	0.00105151		0.723404	0.909173	0.00241801		0.483365	0.79514	0.000499146		0.325301	0.660264	0.000265166		0.277992	0.522744	0		0.55303	0.718272	0.00077735
				0.88587	0.967568	0		0.723404	0.909535	0		0.483365	0.795338	0		0.325301	0.660744	0		0.278507	0.522744	0.000269109		0.55303	0.720072	0
				0.888043	0.967568	0.00210341		0.725177	0.909535	0.00161265		0.48462	0.795338	0.000998541		0.327309	0.660744	0.0013268		0.278507	0.523105	0		0.553932	0.720072	0.000649416
				0.888043	0.967916	0		0.725177	0.910259	0		0.48462	0.795535	0		0.327309	0.660984	0		0.279537	0.523105	0.000538589		0.553932	0.720972	0
				0.88913	0.967916	0.00105208		0.726064	0.910259	0.000806967		0.485876	0.795535	0.000998789		0.328112	0.660984	0.000530911		0.279537	0.524549	0		0.554113	0.720972	0.000130045
				0.88913	0.968614	0		0.726064	0.910621	0		0.485876	0.79593	0		0.328112	0.661224	0		0.279794	0.524549	0.000135019		0.554113	0.721872	0
				0.891304	0.968614	0.00210568		0.727837	0.910621	0.00161458		0.486503	0.79593	0.000499642		0.328916	0.661224	0.000531104		0.279794	0.52491	0		0.554654	0.721872	0.000390623
				0.891304	0.968963	0		0.727837	0.910802	0		0.486503	0.796326	0		0.328916	0.661465	0		0.280051	0.52491	0.000135112		0.554654	0.722772	0
				0.893478	0.968963	0.00210644		0.728723	0.910802	0.000807448		0.487131	0.796326	0.00049989		0.329317	0.661465	0.000265648		0.280051	0.525271	0		0.555014	0.722772	0.00026074
				0.893478	0.969311	0		0.728723	0.911163	0		0.487131	0.797116	0		0.329317	0.662185	0		0.281081	0.525271	0.000540819		0.555014	0.723672	0
				0.894565	0.969311	0.0010536		0.73227	0.911163	0.00323108		0.489642	0.797116	0.00200155		0.329719	0.662185	0.000265938		0.281081	0.525632	0		0.555736	0.723672	0.00052213
				0.894565	0.969486	0		0.73227	0.911344	0		0.489642	0.797906	0		0.329719	0.662425	0		0.28314	0.525632	0.00108238		0.555736	0.724572	0
				0.895652	0.969486	0.00105379		0.733156	0.911344	0.000807929		0.494664	0.797906	0.00400706		0.330924	0.662425	0.000798102		0.28314	0.525993	0		0.560426	0.724572	0.00339807
				0.895652	0.96966	0		0.733156	0.911706	0		0.494664	0.798104	0		0.330924	0.662665	0		0.283398	0.525993	0.000135391		0.560426	0.725473	0
				0.898913	0.96966	0.00316193		0.734043	0.911706	0.00080825		0.499058	0.798104	0.00350705		0.331325	0.662665	0.000266131		0.283398	0.526715	0		0.561147	0.725473	0.000523429
				0.898913	0.970183	0		0.734043	0.912792	0		0.499058	0.798499	0		0.331325	0.662905	0		0.283655	0.526715	0.000135577		0.561147	0.726373	0
				0.9	0.970183	0.00105455		0.735816	0.912792	0.00161843		0.500314	0.798499	0.00100251		0.33253	0.662905	0.000798681		0.283655	0.527076	0		0.563131	0.726373	0.00144122
				0.9	0.970357	0		0.735816	0.912973	0		0.500314	0.799091	0		0.33253	0.663385	0		0.283912	0.527076	0.000135669		0.563131	0.728173	0
				0.901087	0.970357	0.00105474		0.736702	0.912973	0.000809373		0.502197	0.799091	0.00150488		0.333333	0.663385	0.00053284		0.283912	0.528159	0		0.563853	0.728173	0.000525377
				0.901087	0.970532	0		0.736702	0.913335	0		0.502197	0.799486	0		0.333333	0.664106	0		0.28417	0.528159	0.000135948		0.563853	0.729073	0
				0.902174	0.970532	0.00105493		0.738475	0.913335	0.00161939		0.502825	0.799486	0.000501875		0.334137	0.664106	0.000533418		0.28417	0.52852	0		0.564394	0.729073	0.00039452
				0.902174	0.970881	0		0.738475	0.913515	0		0.502825	0.799684	0		0.334137	0.664346	0		0.284685	0.52852	0.000272082		0.564394	0.729973	0
				0.903261	0.970881	0.0010553		0.742908	0.913515	0.00404927		0.504708	0.799684	0.001506		0.334538	0.664346	0.000266806		0.284685	0.528881	0		0.565296	0.729973	0.000658345
				0.903261	0.971055	0		0.742908	0.91442	0		0.504708	0.799881	0		0.334538	0.665306	0		0.284942	0.528881	0.000136134		0.565296	0.730873	0
				0.904348	0.971055	0.00105549		0.744681	0.91442	0.00162131		0.505336	0.799881	0.000502123		0.33494	0.665306	0.000267191		0.284942	0.529242	0		0.566017	0.730873	0.000527325
				0.904348	0.971229	0		0.744681	0.915325	0		0.505336	0.800079	0		0.33494	0.666026	0		0.285199	0.529242	0.000136227		0.566017	0.731773	0
				0.905435	0.971229	0.00105568		0.745567	0.915325	0.000811458		0.505964	0.800079	0.000502247		0.335743	0.666026	0.000534961		0.285199	0.529603	0		0.56746	0.731773	0.00105595
				0.905435	0.971927	0		0.745567	0.915506	0		0.505964	0.800277	0		0.335743	0.666987	0		0.286486	0.529603	0.0006816		0.56746	0.732673	0
				0.907609	0.971927	0.00211288		0.74734	0.915506	0.00162324		0.506591	0.800277	0.000502371		0.336546	0.666987	0.000535732		0.286486	0.531047	0		0.568001	0.732673	0.000396468
				0.907609	0.972799	0		0.74734	0.915687	0		0.506591	0.800869	0		0.336546	0.667707	0		0.286744	0.531047	0.000136692		0.568001	0.733573	0
				0.908696	0.972799	0.00105739		0.749113	0.915687	0.00162356		0.507847	0.800869	0.00100549		0.337349	0.667707	0.000536311		0.286744	0.531769	0		0.569084	0.733573	0.000793911
				0.908696	0.973322	0		0.749113	0.916772	0		0.507847	0.801067	0		0.337349	0.667947	0		0.287001	0.531769	0.000136877		0.569084	0.734473	0
				0.909783	0.973322	0.00105796		0.75	0.916772	0.000812741		0.508475	0.801067	0.000502867		0.338153	0.667947	0.000536504		0.287001	0.53213	0		0.570527	0.734473	0.00105985
				0.909783	0.974717	0		0.75	0.917315	0		0.508475	0.801857	0		0.338153	0.669148	0		0.287516	0.53213	0.000273941		0.570527	0.735374	0
				0.91413	0.974717	0.0042379		0.750887	0.917315	0.000813223		0.509102	0.801857	0.000503363		0.338956	0.669148	0.000537468		0.287516	0.532852	0		0.574675	0.735374	0.00305079
				0.91413	0.97524	0		0.750887	0.917496	0		0.509102	0.802647	0		0.338956	0.669388	0		0.288031	0.532852	0.000274312		0.574675	0.736274	0
				0.915217	0.97524	0.00106004		0.751773	0.917496	0.000813383		0.50973	0.802647	0.000503859		0.339357	0.669388	0.00026883		0.288031	0.533213	0		0.576299	0.736274	0.00119525
				0.915217	0.975588	0		0.751773	0.917858	0		0.50973	0.802845	0		0.339357	0.669628	0		0.288546	0.533213	0.000274498		0.576299	0.737174	0
				0.916304	0.975588	0.00106042		0.753546	0.917858	0.00162741		0.510986	0.802845	0.00100797		0.340161	0.669628	0.000537854		0.288546	0.533574	0		0.577561	0.737174	0.000930775
				0.916304	0.976286	0		0.753546	0.918943	0		0.510986	0.80324	0		0.340161	0.670588	0		0.288803	0.533574	0.000137342		0.577561	0.738074	0
				0.919565	0.976286	0.00318354		0.755319	0.918943	0.00162933		0.511613	0.80324	0.000504231		0.341365	0.670588	0.000807938		0.288803	0.534296	0		0.581169	0.738074	0.0026626
				0.919565	0.976635	0		0.755319	0.919124	0		0.511613	0.803437	0		0.341365	0.671068	0		0.289318	0.534296	0.000275056		0.581169	0.738974	0
				0.921739	0.976635	0.00212312		0.756206	0.919124	0.000814827		0.512241	0.803437	0.000504355		0.341767	0.671068	0.000269505		0.289318	0.535379	0		0.583153	0.738974	0.00146622
				0.921739	0.977158	0		0.756206	0.92021	0		0.512241	0.803635	0		0.341767	0.672029	0		0.290862	0.535379	0.00082684		0.583153	0.739874	0
				0.922826	0.977158	0.00106213		0.757092	0.92021	0.000815789		0.512869	0.803635	0.000504479		0.34257	0.672029	0.000539782		0.290862	0.53574	0		0.589286	0.739874	0.00453747
				0.922826	0.977681	0		0.757092	0.920391	0		0.512869	0.803832	0		0.34257	0.672509	0		0.29112	0.53574	0.0001379		0.589286	0.740774	0
				0.926087	0.977681	0.00318809		0.757979	0.920391	0.000815949		0.513497	0.803832	0.000504603		0.343373	0.672509	0.000540168		0.29112	0.536101	0		0.589646	0.740774	0.000267235
				0.926087	0.977855	0		0.757979	0.920753	0		0.513497	0.80403	0		0.343373	0.673229	0		0.291377	0.536101	0.000137993		0.589646	0.741674	0
				0.927174	0.977855	0.00106289		0.758865	0.920753	0.00081627		0.514752	0.80403	0.00100945		0.343775	0.673229	0.000270373		0.291377	0.536462	0		0.591991	0.741674	0.00173913
				0.927174	0.97803	0		0.758865	0.920934	0		0.514752	0.80482	0		0.343775	0.673469	0		0.292407	0.536462	0.000552342		0.591991	0.742574	0
				0.928261	0.97803	0.00106308		0.759752	0.920934	0.00081643		0.516635	0.80482	0.00151567		0.344177	0.673469	0.00027047		0.292407	0.536823	0		0.592352	0.742574	0.000267884
				0.928261	0.978727	0		0.759752	0.921657	0		0.516635	0.80561	0		0.344177	0.673709	0		0.292664	0.536823	0.000138178		0.592352	0.743474	0
				0.933696	0.978727	0.00531917		0.760638	0.921657	0.000817072		0.517263	0.80561	0.000505719		0.345382	0.673709	0.000811698		0.292664	0.53935	0		0.594336	0.743474	0.00147515
				0.933696	0.978901	0		0.760638	0.922381	0		0.517263	0.806598	0		0.345382	0.67395	0		0.292921	0.53935	0.000138829		0.594336	0.745275	0
				0.936957	0.978901	0.00319207		0.765071	0.922381	0.00408857		0.519146	0.806598	0.00151902		0.345783	0.67395	0.000270662		0.292921	0.540072	0		0.595058	0.745275	0.000537716
				0.936957	0.97925	0		0.765071	0.922743	0		0.519146	0.807191	0		0.345783	0.67443	0		0.293694	0.540072	0.000417044		0.595058	0.746175	0
				0.938043	0.97925	0.0010644		0.766844	0.922743	0.00163607		0.519774	0.807191	0.000506711		0.34739	0.67443	0.00108342		0.293694	0.540794	0		0.595599	0.746175	0.000403774
				0.938043	0.980122	0		0.766844	0.922924	0		0.519774	0.807981	0		0.34739	0.67491	0		0.293951	0.540794	0.000139201		0.595599	0.747075	0
				0.93913	0.980122	0.00106535		0.769504	0.922924	0.00245458		0.520402	0.807981	0.000507207		0.347791	0.67491	0.000271048		0.293951	0.541155	0		0.59632	0.747075	0.000539015
				0.93913	0.980645	0		0.769504	0.923105	0		0.520402	0.808179	0		0.347791	0.67515	0		0.295238	0.541155	0.000696467		0.59632	0.749775	0
				0.940217	0.980645	0.00106592		0.77039	0.923105	0.000818355		0.521657	0.808179	0.00101466		0.348193	0.67515	0.000271145		0.295238	0.542238	0		0.597583	0.749775	0.000946686
				0.940217	0.98082	0		0.77039	0.923828	0		0.521657	0.808376	0		0.348193	0.67587	0		0.29601	0.542238	0.000418717		0.597583	0.750675	0
				0.942391	0.98082	0.00213222		0.771277	0.923828	0.000818997		0.522913	0.808376	0.00101491		0.348594	0.67587	0.000271434		0.29601	0.542599	0		0.598124	0.750675	0.000406209
				0.942391	0.981168	0		0.771277	0.92419	0		0.522913	0.809166	0		0.348594	0.676351	0		0.296525	0.542599	0.00027933		0.598124	0.752475	0
				0.943478	0.981168	0.00106649		0.772163	0.92419	0.000819318		0.52354	0.809166	0.000507951		0.348996	0.676351	0.000271627		0.296525	0.543321	0		0.598304	0.752475	0.000135728
				0.943478	0.981517	0		0.772163	0.925457	0		0.52354	0.809364	0		0.348996	0.676591	0		0.299614	0.543321	0.00167821		0.598304	0.753375	0
				0.944565	0.981517	0.00106687		0.77305	0.925457	0.00082044		0.524796	0.809364	0.00101615		0.349799	0.676591	0.000543446		0.299614	0.543682	0		0.600289	0.753375	0.00149479
				0.944565	0.981691	0		0.77305	0.925638	0		0.524796	0.809561	0		0.349799	0.677071	0		0.299871	0.543682	0.000139944		0.600289	0.754275	0
				0.947826	0.981691	0.00320117		0.774823	0.925638	0.0016412		0.525424	0.809561	0.000508199		0.350602	0.677071	0.000543832		0.299871	0.544043	0		0.602453	0.754275	0.00163263
				0.947826	0.982214	0		0.774823	0.926361	0		0.525424	0.810747	0		0.350602	0.677791	0		0.300129	0.544043	0.000140037		0.602453	0.755176	0
				0.948913	0.982214	0.00106762		0.778369	0.926361	0.00328497		0.526679	0.810747	0.00101789		0.352209	0.677791	0.00108882		0.300129	0.545487	0		0.603896	0.755176	0.00108972
				0.948913	0.982563	0		0.778369	0.927085	0		0.526679	0.812722	0		0.352209	0.678031	0		0.300901	0.545487	0.000421226		0.603896	0.756076	0
				0.95	0.982563	0.001068		0.779255	0.927085	0.000821884		0.527307	0.812722	0.000510183		0.35261	0.678031	0.000272302		0.300901	0.546209	0		0.604618	0.756076	0.000545509
				0.95	0.983086	0		0.779255	0.927266	0		0.527307	0.81292	0		0.35261	0.678752	0		0.301931	0.546209	0.000562378		0.604618	0.756976	0
				0.952174	0.983086	0.00213714		0.780142	0.927266	0.000822044		0.527935	0.81292	0.000510307		0.353012	0.678752	0.000272591		0.301931	0.546931	0		0.605339	0.756976	0.000546159
				0.952174	0.984481	0		0.780142	0.927447	0		0.527935	0.813117	0		0.353012	0.678992	0		0.302188	0.546931	0.00014078		0.605339	0.757876	0
				0.954348	0.984481	0.00214018		0.781028	0.927447	0.000822205		0.528562	0.813117	0.000510431		0.35502	0.678992	0.00136344		0.302188	0.548375	0		0.605519	0.757876	0.000136702
				0.954348	0.984656	0		0.781028	0.927628	0		0.528562	0.813512	0		0.35502	0.679472	0		0.302445	0.548375	0.000141152		0.605519	0.759676	0
				0.955435	0.984656	0.00107028		0.782801	0.927628	0.00164473		0.52919	0.813512	0.00051068		0.355823	0.679472	0.00054576		0.302445	0.549819	0		0.60588	0.759676	0.000274053
				0.955435	0.985004	0		0.782801	0.92799	0		0.52919	0.814895	0		0.355823	0.679712	0		0.303475	0.549819	0.000566095		0.60588	0.760576	0
				0.956522	0.985004	0.00107066		0.784574	0.92799	0.00164537		0.529818	0.814895	0.000511548		0.356225	0.679712	0.000272977		0.303475	0.550181	0		0.607864	0.760576	0.00150908
				0.956522	0.985179	0		0.784574	0.928171	0		0.529818	0.815488	0		0.356225	0.680912	0		0.30399	0.550181	0.000283233		0.607864	0.761476	0
				0.958696	0.985179	0.00214169		0.785461	0.928171	0.000822846		0.530446	0.815488	0.00051192		0.358635	0.680912	0.00164075		0.30399	0.550903	0		0.608405	0.761476	0.000412054
				0.958696	0.985353	0		0.785461	0.928352	0		0.530446	0.815685	0		0.358635	0.681152	0		0.306306	0.550903	0.00127622		0.608405	0.762376	0
				0.959783	0.985353	0.00107104		0.787234	0.928352	0.00164601		0.533584	0.815685	0.00256022		0.359036	0.681152	0.000273555		0.306306	0.552347	0		0.608586	0.762376	0.000137514
				0.959783	0.985527	0		0.787234	0.928714	0		0.533584	0.815883	0		0.359036	0.681393	0		0.306821	0.552347	0.000284348		0.608586	0.763276	0
				0.96087	0.985527	0.00107123		0.788121	0.928714	0.000823328		0.53484	0.815883	0.00102434		0.359839	0.681393	0.000547303		0.306821	0.552708	0		0.609307	0.763276	0.000550704
				0.96087	0.986225	0		0.788121	0.929437	0		0.53484	0.816081	0		0.359839	0.682593	0		0.307851	0.552708	0.000569068		0.609307	0.765077	0
				0.961957	0.986225	0.00107198		0.789007	0.929437	0.000823969		0.535468	0.816081	0.000512292		0.360241	0.682593	0.000274134		0.307851	0.553069	0		0.610029	0.765077	0.000552003
				0.961957	0.986399	0		0.789007	0.929618	0		0.535468	0.816278	0		0.360241	0.682833	0		0.308108	0.553069	0.00014236		0.610029	0.765977	0
				0.963043	0.986399	0.00107217		0.789894	0.929618	0.00082413		0.538606	0.816278	0.00256208		0.360643	0.682833	0.00027423		0.308108	0.55343	0		0.613817	0.765977	0.00290143
				0.963043	0.986922	0		0.789894	0.930885	0		0.538606	0.816476	0		0.360643	0.683073	0		0.308366	0.55343	0.000142453		0.613817	0.767777	0
				0.96413	0.986922	0.00107274		0.79078	0.930885	0.000825252		0.539234	0.816476	0.00051254		0.361044	0.683073	0.000274327		0.308366	0.554152	0		0.614358	0.767777	0.000415464
				0.96413	0.987794	0		0.79078	0.931247	0		0.539234	0.816673	0		0.361044	0.683553	0		0.308623	0.554152	0.000142639		0.614358	0.768677	0
				0.966304	0.987794	0.00214738		0.791667	0.931247	0.000825573		0.539862	0.816673	0.000512664		0.361446	0.683553	0.000274519		0.308623	0.554874	0		0.614719	0.768677	0.0002773
				0.966304	0.988143	0		0.791667	0.931608	0		0.539862	0.817661	0		0.361446	0.684034	0		0.30888	0.554874	0.000142825		0.614719	0.769577	0
				0.967391	0.988143	0.00107407		0.792553	0.931608	0.000825894		0.54049	0.817661	0.000513284		0.361847	0.684034	0.000274712		0.30888	0.555235	0		0.617785	0.769577	0.00235981
				0.967391	0.98884	0		0.792553	0.931789	0		0.54049	0.818846	0		0.361847	0.684274	0		0.309395	0.555235	0.000285835		0.617785	0.770477	0
				0.969565	0.98884	0.00214965		0.794326	0.931789	0.00165211		0.543628	0.818846	0.00257014		0.362651	0.684274	0.000549617		0.309395	0.555596	0		0.623557	0.770477	0.0044472
				0.969565	0.989015	0		0.794326	0.93197	0		0.543628	0.819044	0		0.362651	0.684754	0		0.310425	0.555596	0.000572042		0.623557	0.771377	0
				0.970652	0.989015	0.00107502		0.795213	0.93197	0.000826215		0.544256	0.819044	0.000514152		0.363052	0.684754	0.000275002		0.310425	0.555957	0		0.623737	0.771377	0.000139137
				0.970652	0.989712	0		0.795213	0.932513	0		0.544256	0.819241	0		0.363052	0.685474	0		0.310682	0.555957	0.000143103		0.623737	0.772277	0
				0.971739	0.989712	0.00107577		0.796099	0.932513	0.000826696		0.544884	0.819241	0.000514276		0.364257	0.685474	0.000825873		0.310682	0.556318	0		0.62482	0.772277	0.000835798
				0.971739	0.989887	0		0.796099	0.932875	0		0.544884	0.819834	0		0.364257	0.685954	0		0.311197	0.556318	0.000286393		0.62482	0.773177	0
				0.972826	0.989887	0.00107596		0.796986	0.932875	0.000827017		0.545512	0.819834	0.000514648		0.364659	0.685954	0.000275484		0.311197	0.556679	0		0.627345	0.773177	0.00195247
				0.972826	0.990235	0		0.796986	0.933056	0		0.545512	0.820229	0		0.364659	0.686675	0		0.312227	0.556679	0.000573157		0.627345	0.774077	0
				0.973913	0.990235	0.00107634		0.797872	0.933056	0.000827177		0.546767	0.820229	0.00102979		0.36506	0.686675	0.000275773		0.312227	0.558123	0		0.628247	0.774077	0.000698122
				0.973913	0.991107	0		0.797872	0.934684	0		0.546767	0.820427	0		0.36506	0.686915	0		0.312484	0.558123	0.000143661		0.628247	0.774977	0
				0.976087	0.991107	0.00215458		0.798759	0.934684	0.000828621		0.54865	0.820427	0.00154506		0.367068	0.686915	0.00137935		0.312484	0.558845	0		0.631854	0.774977	0.00279573
				0.976087	0.991282	0		0.798759	0.936132	0		0.54865	0.821019	0		0.367068	0.687395	0		0.313256	0.558845	0.00043154		0.631854	0.775878	0
				0.977174	0.991282	0.00107748		0.800532	0.936132	0.00165981		0.549906	0.821019	0.00103078		0.36747	0.687395	0.000276062		0.313256	0.559206	0		0.632395	0.775878	0.000419847
				0.977174	0.992677	0		0.800532	0.936494	0		0.549906	0.821612	0		0.36747	0.687875	0		0.314801	0.559206	0.000863638		0.632395	0.777678	0
				0.978261	0.992677	0.001079		0.801418	0.936494	0.000830225		0.550534	0.821612	0.000515764		0.367871	0.687875	0.000276255		0.314801	0.559928	0		0.636364	0.777678	0.00308602
				0.978261	0.993025	0		0.801418	0.936675	0		0.550534	0.822205	0		0.367871	0.688355	0		0.315315	0.559928	0.000288251		0.636364	0.778578	0
				0.980435	0.993025	0.00215875		0.802305	0.936675	0.000830385		0.551161	0.822205	0.000516136		0.369478	0.688355	0.00110579		0.315315	0.561372	0		0.637807	0.778578	0.00112349
				0.980435	0.993374	0		0.802305	0.937398	0		0.551161	0.823192	0		0.369478	0.688836	0		0.315573	0.561372	0.000144497		0.637807	0.779478	0
				0.981522	0.993374	0.00107975		0.807624	0.937398	0.00498616		0.554928	0.823192	0.00310054		0.36988	0.688836	0.000276641		0.315573	0.562094	0		0.639791	0.779478	0.00154658
				0.981522	0.993548	0		0.807624	0.938303	0		0.554928	0.82339	0		0.36988	0.689076	0		0.31583	0.562094	0.000144683		0.639791	0.780378	0
				0.984783	0.993548	0.00323983		0.808511	0.938303	0.000831829		0.556183	0.82339	0.00103376		0.371084	0.689076	0.000830212		0.31583	0.562455	0		0.640332	0.780378	0.000422282
				0.984783	0.994943	0		0.808511	0.938665	0		0.556183	0.823588	0		0.371084	0.689796	0		0.316345	0.562455	0.000289552		0.640332	0.781278	0
				0.98587	0.994943	0.00108146		0.812057	0.938665	0.0033286		0.556811	0.823588	0.000517004		0.371486	0.689796	0.000277026		0.316345	0.562816	0		0.643579	0.781278	0.00253662
				0.98587	0.995118	0		0.812057	0.938846	0		0.556811	0.823785	0		0.371486	0.690036	0		0.317889	0.562816	0.000869214		0.643579	0.782178	0
				0.986957	0.995118	0.00108165		0.812943	0.938846	0.00083231		0.557439	0.823785	0.000517128		0.372289	0.690036	0.000554246		0.317889	0.563177	0		0.648629	0.782178	0.0039504
				0.986957	0.995292	0		0.812943	0.939027	0		0.557439	0.82418	0		0.372289	0.690276	0		0.318147	0.563177	0.000144962		0.648629	0.783078	0
				0.988043	0.995292	0.00108184		0.81383	0.939027	0.00083247		0.558067	0.82418	0.000517376		0.372691	0.690276	0.000277219		0.318147	0.563538	0		0.652237	0.783078	0.00282496
				0.988043	0.997036	0		0.81383	0.93975	0		0.558067	0.824575	0		0.372691	0.690516	0		0.318404	0.563538	0.000145055		0.652237	0.783978	0
				0.98913	0.997036	0.00108373		0.814716	0.93975	0.000833112		0.558694	0.824575	0.000517624		0.373092	0.690516	0.000277316		0.318404	0.563899	0		0.653139	0.783978	0.000707051
				0.98913	0.99721	0		0.814716	0.939931	0		0.558694	0.825365	0		0.373092	0.691236	0		0.319434	0.563899	0.000580591		0.653139	0.784878	0
				0.990217	0.99721	0.00108392		0.815603	0.939931	0.000833272		0.559322	0.825365	0.00051812		0.374297	0.691236	0.000832815		0.319434	0.56426	0		0.654221	0.784878	0.000849436
				0.990217	0.997733	0		0.815603	0.940112	0		0.559322	0.825563	0		0.374297	0.691477	0		0.320206	0.56426	0.000435722		0.654221	0.785779	0
				0.991304	0.997733	0.00108449		0.816489	0.940112	0.000833433		0.55995	0.825563	0.000518244		0.374699	0.691477	0.000277701		0.320206	0.566065	0		0.656025	0.785779	0.00141735
				0.991304	0.997908	0		0.816489	0.940474	0		0.55995	0.825958	0		0.374699	0.691717	0		0.320463	0.566065	0.000145705		0.656025	0.786679	0
				0.992391	0.997908	0.00108468		0.817376	0.940474	0.000833754		0.561205	0.825958	0.00103698		0.375502	0.691717	0.000555596		0.320463	0.567148	0		0.656205	0.786679	0.000141897
				0.992391	0.999303	0		0.817376	0.940836	0		0.561205	0.826156	0		0.375502	0.692197	0		0.32175	0.567148	0.00072992		0.656205	0.787579	0
				0.994565	0.999303	0.0021724		0.818262	0.940836	0.000834074		0.562461	0.826156	0.00103723		0.37751	0.692197	0.00138995		0.32175	0.56787	0		0.656385	0.787579	0.00014206
				0.994565	0.999651	0		0.818262	0.941017	0		0.562461	0.826946	0		0.37751	0.692917	0		0.322523	0.56787	0.00043851		0.656385	0.788479	0
				0.997826	0.999651	0.00325973		0.820035	0.941017	0.00166847		0.563716	0.826946	0.00103822		0.378313	0.692917	0.00055656		0.322523	0.568953	0		0.657828	0.788479	0.00113778
				0.997826	1	0		0.820035	0.941198	0		0.563716	0.827143	0		0.378313	0.693637	0		0.323037	0.568953	0.000292897		0.657828	0.789379	0
				1	1	0.00217391		0.820922	0.941198	0.000834395		0.564344	0.827143	0.000519236		0.378715	0.693637	0.000278569		0.323037	0.569675	0		0.659091	0.789379	0.000996691
								0.820922	0.942102	0		0.564344	0.827736	0		0.378715	0.694358	0		0.323552	0.569675	0.000293269		0.659091	0.790279	0
								0.823582	0.942102	0.00250559		0.565599	0.827736	0.00103922		0.379116	0.694358	0.000278859		0.323552	0.570397	0		0.659632	0.790279	0.00042764
								0.823582	0.942645	0		0.565599	0.827934	0		0.379116	0.694838	0		0.324067	0.570397	0.000293641		0.659632	0.791179	0
								0.824468	0.942645	0.000835678		0.566227	0.827934	0.000519732		0.379518	0.694838	0.000279051		0.324067	0.571119	0		0.66342	0.791179	0.00299689
								0.824468	0.942826	0		0.566227	0.828131	0		0.379518	0.695318	0		0.325097	0.571119	0.000588025		0.66342	0.792079	0
								0.827128	0.942826	0.00250752		0.567483	0.828131	0.00103971		0.380321	0.695318	0.000558488		0.325097	0.571841	0		0.664863	0.792079	0.00114297
								0.827128	0.943188	0		0.567483	0.828724	0		0.380321	0.695558	0		0.325354	0.571841	0.000147192		0.664863	0.792979	0
								0.828901	0.943188	0.00167232		0.568738	0.828724	0.00104046		0.381124	0.695558	0.000558681		0.325354	0.572202	0		0.66829	0.792979	0.00271764
								0.828901	0.943731	0		0.568738	0.828921	0		0.381124	0.696038	0		0.325611	0.572202	0.000147285		0.66829	0.794779	0
								0.829787	0.943731	0.000836641		0.569366	0.828921	0.000520352		0.383534	0.696038	0.0016772		0.325611	0.572924	0		0.669553	0.794779	0.00100351
								0.829787	0.944816	0		0.569366	0.829119	0		0.383534	0.696519	0		0.325869	0.572924	0.000147471		0.669553	0.79568	0
								0.830674	0.944816	0.000837603		0.570621	0.829119	0.00104095		0.383936	0.696519	0.000279726		0.325869	0.574368	0		0.672619	0.79568	0.00243985
								0.830674	0.945178	0		0.570621	0.830107	0		0.383936	0.697239	0		0.326641	0.574368	0.000443528		0.672619	0.79658	0
								0.832447	0.945178	0.00167585		0.571249	0.830107	0.000521096		0.384337	0.697239	0.000280016		0.326641	0.574729	0		0.672799	0.79658	0.000143683
								0.832447	0.94554	0		0.571249	0.830304	0		0.384337	0.697479	0		0.326898	0.574729	0.000147935		0.672799	0.79748	0
								0.83422	0.94554	0.00167649		0.571877	0.830304	0.00052122		0.384739	0.697479	0.000280112		0.326898	0.57509	0		0.674964	0.79748	0.00172615
								0.83422	0.945721	0		0.571877	0.830699	0		0.384739	0.698199	0		0.327156	0.57509	0.000148028		0.674964	0.79838	0
								0.835106	0.945721	0.000838405		0.57376	0.830699	0.00156441		0.385141	0.698199	0.000280401		0.327156	0.575451	0		0.675505	0.79838	0.000432024
								0.835106	0.945902	0		0.57376	0.831094	0		0.385141	0.698679	0		0.327413	0.575451	0.000148121		0.675505	0.80018	0
								0.838652	0.945902	0.00335426		0.575016	0.831094	0.00104343		0.385944	0.698679	0.000561188		0.327413	0.575812	0		0.677489	0.80018	0.00158766
								0.838652	0.946626	0		0.575016	0.831885	0		0.385944	0.69964	0		0.327928	0.575812	0.000296428		0.677489	0.80108	0
								0.839539	0.946626	0.000839207		0.576271	0.831885	0.00104443		0.386345	0.69964	0.00028098		0.327928	0.576173	0		0.67785	0.80108	0.00028899
								0.839539	0.947168	0		0.576271	0.832082	0		0.386345	0.70084	0		0.328185	0.576173	0.000148307		0.67785	0.80198	0
								0.840426	0.947168	0.000839688		0.577527	0.832082	0.00104467		0.387149	0.70084	0.000562924		0.328185	0.576895	0		0.678391	0.80198	0.000433972
								0.840426	0.948073	0		0.577527	0.83228	0		0.387149	0.70108	0		0.328443	0.576895	0.000148493		0.678391	0.80468	0
								0.841312	0.948073	0.00084049		0.580038	0.83228	0.00208984		0.38755	0.70108	0.000281558		0.328443	0.578339	0		0.680014	0.80468	0.0013063
								0.841312	0.948978	0		0.580038	0.83307	0		0.38755	0.701321	0		0.3287	0.578339	0.000148865		0.680014	0.805581	0
								0.842199	0.948978	0.000841292		0.581293	0.83307	0.00104591		0.388755	0.701321	0.000844964		0.3287	0.579061	0		0.686508	0.805581	0.00523104
								0.842199	0.94934	0		0.581293	0.833267	0		0.388755	0.701561	0		0.328958	0.579061	0.000149051		0.686508	0.806481	0
								0.843085	0.94934	0.000841613		0.583176	0.833267	0.00156924		0.389558	0.701561	0.000563503		0.328958	0.579422	0		0.688131	0.806481	0.00130922
								0.843085	0.950787	0		0.583176	0.833663	0		0.389558	0.701801	0		0.329472	0.579422	0.000298287		0.688131	0.808281	0
								0.843972	0.950787	0.000842896		0.583804	0.833663	0.000523329		0.392771	0.701801	0.00225478		0.329472	0.580144	0		0.690296	0.808281	0.00174953
								0.843972	0.950968	0		0.583804	0.834453	0		0.392771	0.702041	0		0.32973	0.580144	0.000149329		0.690296	0.809181	0
								0.844858	0.950968	0.000843057		0.585687	0.834453	0.00157147		0.393976	0.702041	0.000845832		0.32973	0.580505	0		0.691558	0.809181	0.00102169
								0.844858	0.951692	0		0.585687	0.835243	0		0.393976	0.702281	0		0.331017	0.580505	0.000747111		0.691558	0.810081	0
								0.848404	0.951692	0.00337479		0.586943	0.835243	0.00104864		0.394378	0.702281	0.000282041		0.331017	0.580866	0		0.693543	0.810081	0.0016073
								0.848404	0.951873	0		0.586943	0.836231	0		0.394378	0.702521	0		0.332046	0.580866	0.000598061		0.693543	0.810981	0
								0.849291	0.951873	0.000843859		0.587571	0.836231	0.000524941		0.395984	0.702521	0.00112855		0.332046	0.581227	0		0.693723	0.810981	0.000146281
								0.849291	0.952777	0		0.587571	0.838009	0		0.395984	0.703241	0		0.332304	0.581227	0.000149608		0.693723	0.811881	0
								0.850177	0.952777	0.000844661		0.591337	0.838009	0.00315634		0.396787	0.703241	0.000564852		0.332304	0.581949	0		0.695527	0.811881	0.00146443
								0.850177	0.953139	0		0.591337	0.838996	0		0.396787	0.703721	0		0.333076	0.581949	0.000449382		0.695527	0.812781	0
								0.851064	0.953139	0.000844982		0.594476	0.838996	0.00263338		0.39759	0.703721	0.000565238		0.333076	0.58231	0		0.69697	0.812781	0.00117284
								0.851064	0.95332	0		0.594476	0.839194	0		0.39759	0.703962	0		0.333333	0.58231	0.000149887		0.69697	0.813681	0
								0.85195	0.95332	0.000845142		0.595104	0.839194	0.000526801		0.398394	0.703962	0.000565431		0.333333	0.583394	0		0.697872	0.813681	0.00073384
								0.85195	0.953682	0		0.595104	0.839392	0		0.398394	0.704202	0		0.333848	0.583394	0.000300331		0.697872	0.814581	0
								0.852837	0.953682	0.000845463		0.595731	0.839392	0.000526925		0.398795	0.704202	0.000282812		0.333848	0.583755	0		0.698413	0.814581	0.000440791
								0.852837	0.953863	0		0.595731	0.839787	0		0.398795	0.704682	0		0.334106	0.583755	0.000150259		0.698413	0.815482	0
								0.853723	0.953863	0.000845623		0.596359	0.839787	0.000527173		0.399197	0.704682	0.000283005		0.334106	0.584116	0		0.698773	0.815482	0.000294185
								0.853723	0.954948	0		0.596359	0.839984	0		0.399197	0.705162	0		0.33462	0.584116	0.000300703		0.698773	0.816382	0
								0.85727	0.954948	0.00338634		0.597615	0.839984	0.00105459		0.400402	0.705162	0.000849593		0.33462	0.584477	0		0.699134	0.816382	0.00029451
								0.85727	0.955491	0		0.597615	0.840182	0		0.400402	0.705642	0		0.334878	0.584477	0.000150444		0.699134	0.817282	0
								0.861702	0.955491	0.00423533		0.599498	0.840182	0.00158226		0.401606	0.705642	0.000850171		0.334878	0.584838	0		0.703824	0.817282	0.00383285
								0.861702	0.956215	0		0.599498	0.840379	0		0.401606	0.706122	0		0.335135	0.584838	0.000150537		0.703824	0.818182	0
								0.862589	0.956215	0.000847708		0.600126	0.840379	0.000527545		0.402008	0.706122	0.000283583		0.335135	0.585921	0		0.704545	0.818182	0.000590319
								0.862589	0.956577	0		0.600126	0.840577	0		0.402008	0.706363	0		0.335393	0.585921	0.000150816		0.704545	0.819982	0
								0.865248	0.956577	0.00254409		0.601381	0.840577	0.00105534		0.40241	0.706363	0.00028368		0.335393	0.587004	0		0.707792	0.819982	0.00266228
								0.865248	0.956758	0		0.601381	0.840774	0		0.40241	0.707083	0		0.33565	0.587004	0.000151095		0.707792	0.820882	0
								0.866135	0.956758	0.000848189		0.603892	0.840774	0.00211117		0.402811	0.707083	0.000283969		0.33565	0.587726	0		0.708333	0.820882	0.0004442
								0.866135	0.957481	0		0.603892	0.841367	0		0.402811	0.707803	0		0.336165	0.587726	0.000302561		0.708333	0.821782	0
								0.867908	0.957481	0.00169766		0.605148	0.841367	0.00105633		0.404418	0.707803	0.00113703		0.336165	0.588087	0		0.708514	0.821782	0.000148229
								0.867908	0.957662	0		0.605148	0.841762	0		0.404418	0.708043	0		0.336937	0.588087	0.000454121		0.708514	0.822682	0
								0.868794	0.957662	0.000848991		0.605775	0.841762	0.000528413		0.404819	0.708043	0.000284355		0.336937	0.588448	0		0.7114	0.822682	0.00237426
								0.868794	0.957843	0		0.605775	0.84196	0		0.404819	0.709004	0		0.337452	0.588448	0.000302933		0.7114	0.823582	0
								0.869681	0.957843	0.000849152		0.606403	0.84196	0.000528537		0.405221	0.709004	0.00028474		0.337452	0.588809	0		0.712843	0.823582	0.00118843
								0.869681	0.958024	0		0.606403	0.842947	0		0.405221	0.709484	0		0.337709	0.588809	0.00015156		0.712843	0.824482	0
								0.87234	0.958024	0.00254794		0.607659	0.842947	0.00105831		0.405622	0.709484	0.000284933		0.337709	0.58917	0		0.713564	0.824482	0.000594865
								0.87234	0.958205	0		0.607659	0.843145	0		0.405622	0.709964	0		0.338739	0.58917	0.00060661		0.713564	0.825383	0
								0.873227	0.958205	0.000849473		0.608286	0.843145	0.000529281		0.406024	0.709964	0.000285126		0.338739	0.589892	0		0.713925	0.825383	0.000297757
								0.873227	0.958386	0		0.608286	0.844528	0		0.406024	0.710684	0		0.339254	0.589892	0.000303677		0.713925	0.826283	0
								0.874113	0.958386	0.000849633		0.608914	0.844528	0.000530149		0.406827	0.710684	0.000570831		0.339254	0.590614	0		0.716811	0.826283	0.00238465
								0.874113	0.960014	0		0.608914	0.845121	0		0.406827	0.711645	0		0.339511	0.590614	0.000152024		0.716811	0.827183	0
								0.875	0.960014	0.000851077		0.610169	0.845121	0.00106104		0.407229	0.711645	0.000285801		0.339511	0.591697	0		0.717893	0.827183	0.000895219
								0.875	0.961281	0		0.610169	0.846108	0		0.407229	0.712365	0		0.340026	0.591697	0.000304606		0.717893	0.828083	0
								0.87766	0.961281	0.0025566		0.611425	0.846108	0.00106228		0.408434	0.712365	0.000858271		0.340026	0.592058	0		0.719877	0.828083	0.00164302
								0.87766	0.961462	0		0.611425	0.846306	0		0.408434	0.714046	0		0.341055	0.592058	0.000609583		0.719877	0.828983	0
								0.878546	0.961462	0.00085236		0.612053	0.846306	0.000531265		0.409237	0.714046	0.000573531		0.341055	0.593863	0		0.722222	0.828983	0.00194386
								0.878546	0.961824	0		0.612053	0.846898	0		0.409237	0.714286	0		0.341313	0.593863	0.00015286		0.722222	0.830783	0
								0.881206	0.961824	0.00255804		0.61268	0.846898	0.000531637		0.41004	0.714286	0.000573723		0.341313	0.594224	0		0.722763	0.830783	0.000449558
								0.881206	0.962186	0		0.61268	0.847096	0		0.41004	0.714766	0		0.342857	0.594224	0.00091772		0.722763	0.831683	0
								0.882092	0.962186	0.000853001		0.613308	0.847096	0.000531761		0.412048	0.714766	0.00143527		0.342857	0.595668	0		0.725108	0.831683	0.0019502
								0.882092	0.96309	0		0.613308	0.847689	0		0.412048	0.715006	0		0.343629	0.595668	0.000459975		0.725108	0.833483	0
								0.882979	0.96309	0.000853803		0.614564	0.847689	0.00106427		0.413253	0.715006	0.000861453		0.343629	0.59639	0		0.72583	0.833483	0.000601359
								0.882979	0.963271	0		0.614564	0.848281	0		0.413253	0.715246	0		0.343887	0.59639	0.000153511		0.72583	0.834383	0
								0.883865	0.963271	0.000853964		0.615819	0.848281	0.00106501		0.414056	0.715246	0.000574495		0.343887	0.597473	0		0.727273	0.834383	0.00120402
								0.883865	0.963633	0		0.615819	0.849467	0		0.414056	0.715486	0		0.344402	0.597473	0.000307579		0.727273	0.835284	0
								0.886525	0.963633	0.00256285		0.616447	0.849467	0.00053325		0.414458	0.715486	0.000287344		0.344402	0.598195	0		0.727633	0.835284	0.000301329
								0.886525	0.963995	0		0.616447	0.849862	0		0.414458	0.716206	0		0.344659	0.598195	0.000153976		0.727633	0.837084	0
								0.888298	0.963995	0.00170921		0.617075	0.849862	0.000533498		0.415663	0.716206	0.000862899		0.344659	0.601805	0		0.727814	0.837084	0.000150989
								0.888298	0.964176	0		0.617075	0.850257	0		0.415663	0.716687	0		0.345431	0.601805	0.000464714		0.727814	0.837984	0
								0.890071	0.964176	0.00170953		0.617702	0.850257	0.000533746		0.416064	0.716687	0.000287826		0.345431	0.602527	0		0.727994	0.837984	0.000151151
								0.890071	0.964719	0		0.617702	0.850652	0		0.416064	0.716927	0		0.345689	0.602527	0.000155091		0.727994	0.838884	0
								0.890957	0.964719	0.000855247		0.619586	0.850652	0.00160198		0.417671	0.716927	0.00115169		0.345689	0.602888	0		0.728535	0.838884	0.000453941
								0.890957	0.9649	0		0.619586	0.850849	0		0.417671	0.717407	0		0.346203	0.602888	0.000310367		0.728535	0.839784	0
								0.89273	0.9649	0.00171081		0.621469	0.850849	0.00160235		0.418474	0.717407	0.00057623		0.346203	0.603249	0		0.732504	0.839784	0.00333248
								0.89273	0.965261	0		0.621469	0.851245	0		0.418474	0.717647	0		0.346461	0.603249	0.000155276		0.732504	0.841584	0
								0.893617	0.965261	0.000855728		0.623352	0.851245	0.0016031		0.421285	0.717647	0.00201748		0.346461	0.60361	0		0.734127	0.841584	0.00136621
								0.893617	0.966166	0		0.623352	0.851442	0		0.421285	0.718367	0		0.34852	0.60361	0.00124296		0.734127	0.842484	0
								0.89539	0.966166	0.00171306		0.624608	0.851442	0.00106898		0.421687	0.718367	0.000288501		0.34852	0.604332	0		0.73575	0.842484	0.00136767
								0.89539	0.966347	0		0.624608	0.851837	0		0.421687	0.718607	0		0.349292	0.604332	0.000466666		0.73575	0.843384	0
								0.897163	0.966347	0.00171338		0.625235	0.851837	0.000534738		0.422088	0.718607	0.000288597		0.349292	0.604693	0		0.737013	0.843384	0.00106488
								0.897163	0.96689	0		0.625235	0.85243	0		0.422088	0.718848	0		0.350064	0.604693	0.000466945		0.737013	0.844284	0
								0.89805	0.96689	0.000857172		0.625863	0.85243	0.00053511		0.422892	0.718848	0.000577388		0.350064	0.605415	0		0.739899	0.844284	0.00243661
								0.89805	0.967794	0		0.625863	0.852627	0		0.422892	0.719088	0		0.350579	0.605415	0.000311668		0.739899	0.845185	0
								0.898936	0.967794	0.000857974		0.626491	0.852627	0.000535234		0.4249	0.719088	0.00144395		0.350579	0.605776	0		0.740079	0.845185	0.00015245
								0.898936	0.967975	0		0.626491	0.853023	0		0.4249	0.719808	0		0.350837	0.605776	0.000155927		0.740079	0.846085	0
								0.900709	0.967975	0.00171627		0.627119	0.853023	0.000535482		0.425301	0.719808	0.000289079		0.350837	0.606137	0		0.742424	0.846085	0.00198396
								0.900709	0.968337	0		0.627119	0.853813	0		0.425301	0.720288	0		0.351609	0.606137	0.00046806		0.742424	0.846985	0
								0.901596	0.968337	0.000858455		0.630257	0.853813	0.00267989		0.426506	0.720288	0.000867817		0.351609	0.606498	0		0.743146	0.846985	0.0006111
								0.901596	0.969061	0		0.630257	0.85401	0		0.426506	0.720528	0		0.351866	0.606498	0.000156113		0.743146	0.847885	0
								0.903369	0.969061	0.00171819		0.630885	0.85401	0.000536102		0.428514	0.720528	0.00144684		0.351866	0.606859	0		0.746212	0.847885	0.00259994
								0.903369	0.969423	0		0.630885	0.854208	0		0.428514	0.721008	0		0.352381	0.606859	0.000312411		0.746212	0.849685	0
								0.905142	0.969423	0.00171883		0.632768	0.854208	0.00160868		0.43012	0.721008	0.00115825		0.352381	0.60722	0		0.749278	0.849685	0.00260546
								0.905142	0.969785	0		0.632768	0.854603	0		0.43012	0.721489	0		0.352638	0.60722	0.000156299		0.749278	0.850585	0
								0.906028	0.969785	0.000859738		0.633396	0.854603	0.000536474		0.430924	0.721489	0.000579509		0.352638	0.607581	0		0.751984	0.850585	0.00230137
								0.906028	0.969966	0		0.633396	0.855393	0		0.430924	0.721729	0		0.353668	0.607581	0.000625566		0.751984	0.852385	0
								0.906915	0.969966	0.000859899		0.634024	0.855393	0.00053697		0.432932	0.721729	0.00144925		0.353668	0.607942	0		0.753788	0.852385	0.00153749
								0.906915	0.970147	0		0.634024	0.856776	0		0.432932	0.721969	0		0.354183	0.607942	0.000312969		0.753788	0.853285	0
								0.909574	0.970147	0.00258018		0.634652	0.856776	0.000537838		0.434137	0.721969	0.000869842		0.354183	0.608303	0		0.755592	0.853285	0.00153911
								0.909574	0.970689	0		0.634652	0.857171	0		0.434137	0.722449	0		0.35444	0.608303	0.000156577		0.755592	0.854185	0
								0.910461	0.970689	0.00086054		0.635279	0.857171	0.000538086		0.434538	0.722449	0.00029014		0.35444	0.608664	0		0.756494	0.854185	0.000770369
								0.910461	0.97087	0		0.635279	0.857566	0		0.434538	0.722929	0		0.357272	0.608664	0.00172337		0.756494	0.855086	0
								0.911348	0.97087	0.000860701		0.636535	0.857566	0.00107667		0.435341	0.722929	0.000580666		0.357272	0.609025	0		0.757215	0.855086	0.000616945
								0.911348	0.971051	0		0.636535	0.858159	0		0.435341	0.723169	0		0.357786	0.609025	0.000313527		0.757215	0.855986	0
								0.912234	0.971051	0.000860861		0.63779	0.858159	0.00107741		0.436145	0.723169	0.000580859		0.357786	0.609747	0		0.757395	0.855986	0.000154399
								0.912234	0.971413	0		0.63779	0.859147	0		0.436145	0.72437	0		0.358301	0.609747	0.000313898		0.757395	0.856886	0
								0.913121	0.971413	0.000861182		0.639046	0.859147	0.00107865		0.436546	0.72437	0.000290912		0.358301	0.61083	0		0.759921	0.856886	0.00216385
								0.913121	0.971594	0		0.639046	0.859937	0		0.436546	0.72509	0		0.360618	0.61083	0.00141505		0.759921	0.857786	0
								0.914007	0.971594	0.000861342		0.639674	0.859937	0.000539822		0.436948	0.72509	0.000291201		0.360618	0.611191	0		0.760642	0.857786	0.000618893
								0.914007	0.971775	0		0.639674	0.860529	0		0.436948	0.726291	0		0.36242	0.611191	0.00110125		0.760642	0.858686	0
								0.914894	0.971775	0.000861503		0.640301	0.860529	0.000540194		0.438153	0.726291	0.000875049		0.36242	0.611552	0		0.761544	0.858686	0.000774428
								0.914894	0.972499	0		0.640301	0.86132	0		0.438153	0.727971	0		0.363192	0.611552	0.000472241		0.761544	0.859586	0
								0.916667	0.972499	0.00172429		0.640929	0.86132	0.00054069		0.438554	0.727971	0.000292358		0.363192	0.611913	0		0.763167	0.859586	0.00139543
								0.916667	0.973403	0		0.640929	0.861912	0		0.438554	0.728211	0		0.363707	0.611913	0.000315013		0.763167	0.860486	0
								0.917553	0.973403	0.000862946		0.641557	0.861912	0.000541062		0.438956	0.728211	0.000292454		0.363707	0.612635	0		0.763348	0.860486	0.00015521
								0.917553	0.973946	0		0.641557	0.863295	0		0.438956	0.728691	0		0.363964	0.612635	0.000157693		0.763348	0.861386	0
								0.91844	0.973946	0.000863427		0.642185	0.863295	0.00054193		0.439759	0.728691	0.000585294		0.363964	0.612996	0		0.764971	0.861386	0.00139835
								0.91844	0.975394	0		0.642185	0.86448	0		0.439759	0.729172	0		0.364736	0.612996	0.000473356		0.764971	0.862286	0
								0.921986	0.975394	0.00345884		0.642812	0.86448	0.000542674		0.441365	0.729172	0.00117136		0.364736	0.613357	0		0.767496	0.862286	0.00217749
								0.921986	0.975936	0		0.642812	0.864876	0		0.441365	0.730612	0		0.364994	0.613357	0.000157878		0.767496	0.863186	0
								0.923759	0.975936	0.00173038		0.644068	0.864876	0.00108585		0.441767	0.730612	0.000293419		0.364994	0.614079	0		0.768398	0.863186	0.000778487
								0.923759	0.976117	0		0.644068	0.865073	0		0.441767	0.731573	0		0.365766	0.614079	0.000474193		0.768398	0.864086	0
								0.924645	0.976117	0.000865352		0.644696	0.865073	0.000543047		0.442169	0.731573	0.000293804		0.365766	0.615884	0		0.768939	0.864086	0.000467579
								0.924645	0.976841	0		0.644696	0.865468	0		0.442169	0.731813	0		0.366023	0.615884	0.000158529		0.768939	0.864986	0
								0.927305	0.976841	0.00259798		0.645951	0.865468	0.00108659		0.44257	0.731813	0.000293901		0.366023	0.61769	0		0.771465	0.864986	0.00218431
								0.927305	0.977203	0		0.645951	0.866061	0		0.44257	0.732293	0		0.36731	0.61769	0.000794967		0.771465	0.865887	0
								0.929078	0.977203	0.00173263		0.647834	0.866061	0.001631		0.442972	0.732293	0.000294094		0.36731	0.619495	0		0.771645	0.865887	0.000156184
								0.929078	0.977746	0		0.647834	0.866456	0		0.442972	0.732533	0		0.367568	0.619495	0.000159458		0.771645	0.866787	0
								0.929965	0.977746	0.000866796		0.64909	0.866456	0.00108783		0.443775	0.732533	0.00058838		0.367568	0.619856	0		0.773449	0.866787	0.00156347
								0.929965	0.978107	0		0.64909	0.866851	0		0.443775	0.732773	0		0.367825	0.619856	0.000159551		0.773449	0.870387	0
								0.933511	0.978107	0.00346847		0.650345	0.866851	0.00108833		0.444578	0.732773	0.000588573		0.367825	0.620578	0		0.774892	0.870387	0.00125597
								0.933511	0.978288	0		0.650345	0.867444	0		0.444578	0.733013	0		0.368082	0.620578	0.000159737		0.774892	0.871287	0
								0.934397	0.978288	0.000867277		0.652228	0.867444	0.0016336		0.44498	0.733013	0.000294383		0.368082	0.620939	0		0.775072	0.871287	0.000157159
								0.934397	0.978469	0		0.652228	0.867641	0		0.44498	0.733493	0		0.36834	0.620939	0.00015983		0.775072	0.872187	0
								0.935284	0.978469	0.000867437		0.652856	0.867641	0.000544659		0.445382	0.733493	0.000294576		0.36834	0.621661	0		0.780844	0.872187	0.00503427
								0.935284	0.979193	0		0.652856	0.868431	0		0.445382	0.733974	0		0.369112	0.621661	0.000480047		0.780844	0.873087	0
								0.939716	0.979193	0.00434039		0.654739	0.868431	0.00163546		0.445783	0.733974	0.000294769		0.369112	0.622022	0		0.783189	0.873087	0.00204728
								0.939716	0.979374	0		0.654739	0.869024	0		0.445783	0.734214	0		0.369369	0.622022	0.000160109		0.783189	0.873987	0
								0.942376	0.979374	0.00260472		0.655367	0.869024	0.000545527		0.446185	0.734214	0.000294865		0.369369	0.622383	0		0.788781	0.873987	0.00488701
								0.942376	0.979736	0		0.655367	0.869222	0		0.446185	0.734694	0		0.369627	0.622383	0.000160201		0.788781	0.874887	0
								0.943262	0.979736	0.00086856		0.655995	0.869222	0.000545651		0.446586	0.734694	0.000295058		0.369627	0.622744	0		0.788961	0.874887	0.000157808
								0.943262	0.98064	0		0.655995	0.870209	0		0.446586	0.735654	0		0.370142	0.622744	0.000320589		0.788961	0.875788	0
								0.944149	0.98064	0.000869362		0.656623	0.870209	0.000546271		0.44739	0.735654	0.000590887		0.370142	0.623105	0		0.791486	0.875788	0.00221158
								0.944149	0.981183	0		0.656623	0.870407	0		0.44739	0.735894	0		0.370914	0.623105	0.000481162		0.791486	0.876688	0
								0.945035	0.981183	0.000869843		0.65725	0.870407	0.000546395		0.447791	0.735894	0.00029554		0.370914	0.623466	0		0.791847	0.876688	0.000316265
								0.945035	0.981364	0		0.65725	0.871197	0		0.447791	0.736134	0		0.371171	0.623466	0.00016048		0.791847	0.877588	0
								0.946809	0.981364	0.00174001		0.659761	0.871197	0.00218756		0.448594	0.736134	0.000591273		0.371171	0.624188	0		0.792388	0.877588	0.000474885
								0.946809	0.981726	0		0.659761	0.871592	0		0.448594	0.736615	0		0.371686	0.624188	0.000321332		0.792388	0.878488	0
								0.947695	0.981726	0.000870325		0.661017	0.871592	0.00109428		0.448996	0.736615	0.000295829		0.371686	0.624549	0		0.792569	0.878488	0.000158457
								0.947695	0.982088	0		0.661017	0.872382	0		0.448996	0.738295	0		0.371943	0.624549	0.000160759		0.792569	0.879388	0
								0.948582	0.982088	0.000870645		0.6629	0.872382	0.0016429		0.450602	0.738295	0.00118602		0.371943	0.62491	0		0.793831	0.879388	0.00111034
								0.948582	0.982269	0		0.6629	0.872975	0		0.450602	0.738535	0		0.372973	0.62491	0.000643408		0.793831	0.881188	0
								0.951241	0.982269	0.00261242		0.664156	0.872975	0.00109601		0.451004	0.738535	0.000296601		0.372973	0.625271	0		0.794192	0.881188	0.000317889
								0.951241	0.982812	0		0.664156	0.87337	0		0.451004	0.739256	0		0.373745	0.625271	0.000482835		0.794192	0.882088	0
								0.952128	0.982812	0.000871287		0.666667	0.87337	0.00219302		0.451406	0.739256	0.00029689		0.373745	0.625632	0		0.795455	0.882088	0.00111375
								0.952128	0.983174	0		0.666667	0.87416	0		0.451406	0.739496	0		0.374517	0.625632	0.000483113		0.795455	0.882988	0
								0.953901	0.983174	0.00174322		0.667294	0.87416	0.000548751		0.452209	0.739496	0.000593973		0.374517	0.626715	0		0.797078	0.882988	0.00143342
								0.953901	0.983354	0		0.667294	0.875346	0		0.452209	0.739736	0		0.374775	0.626715	0.000161317		0.797078	0.883888	0
								0.95656	0.983354	0.0026153		0.667922	0.875346	0.000549495		0.453414	0.739736	0.000891248		0.374775	0.628159	0		0.801587	0.883888	0.00398579
								0.95656	0.984078	0		0.667922	0.875543	0		0.453414	0.740216	0		0.375547	0.628159	0.000485065		0.801587	0.884788	0
								0.957447	0.984078	0.00087241		0.66855	0.875543	0.000549619		0.454618	0.740216	0.000891827		0.375547	0.62852	0		0.80303	0.884788	0.00127675
								0.957447	0.984621	0		0.66855	0.876333	0		0.454618	0.740456	0		0.376062	0.62852	0.000323562		0.80303	0.885689	0
								0.95922	0.984621	0.00174578		0.669805	0.876333	0.00110023		0.45502	0.740456	0.000297372		0.376062	0.629242	0		0.805014	0.885689	0.00175732
								0.95922	0.984802	0		0.669805	0.876729	0		0.45502	0.740696	0		0.376577	0.629242	0.000323934		0.805014	0.886589	0
								0.960106	0.984802	0.000873051		0.670433	0.876729	0.000550363		0.455422	0.740696	0.000297468		0.376577	0.629603	0		0.805195	0.886589	0.000159919
								0.960106	0.985164	0		0.670433	0.877124	0		0.455422	0.741657	0		0.376834	0.629603	0.00016206		0.805195	0.887489	0
								0.960993	0.985164	0.000873372		0.671061	0.877124	0.000550611		0.456225	0.741657	0.000595708		0.376834	0.629964	0		0.809343	0.887489	0.00368186
								0.960993	0.985345	0		0.671061	0.877321	0		0.456225	0.742617	0		0.377091	0.629964	0.000162153		0.809343	0.888389	0
								0.962766	0.985345	0.00174707		0.671689	0.877321	0.000550735		0.45743	0.742617	0.000894719		0.377091	0.630325	0		0.810967	0.888389	0.00144219
								0.962766	0.985526	0		0.671689	0.877519	0		0.45743	0.742857	0		0.377606	0.630325	0.000324492		0.810967	0.889289	0
								0.963652	0.985526	0.000873693		0.672944	0.877519	0.00110172		0.457831	0.742857	0.000298336		0.377606	0.631047	0		0.812229	0.889289	0.00112284
								0.963652	0.985707	0		0.672944	0.878309	0		0.457831	0.743337	0		0.377864	0.631047	0.000162432		0.812229	0.890189	0
								0.964539	0.985707	0.000873853		0.673572	0.878309	0.000551355		0.458635	0.743337	0.000597058		0.377864	0.631408	0		0.813672	0.890189	0.00128454
								0.964539	0.98643	0		0.673572	0.878902	0		0.458635	0.743577	0		0.378121	0.631408	0.000162525		0.813672	0.891089	0
								0.965426	0.98643	0.000874495		0.6742	0.878902	0.000551727		0.459839	0.743577	0.000895876		0.378121	0.631769	0		0.814574	0.891089	0.000803652
								0.965426	0.986611	0		0.6742	0.879099	0		0.459839	0.744538	0		0.378636	0.631769	0.000325235		0.814574	0.891989	0
								0.966312	0.986611	0.000874655		0.676083	0.879099	0.00165555		0.460241	0.744538	0.000299011		0.378636	0.632491	0		0.815296	0.891989	0.000643571
								0.966312	0.987154	0		0.676083	0.879297	0		0.460241	0.745498	0		0.378893	0.632491	0.000162803		0.815296	0.892889	0
								0.967199	0.987154	0.000875136		0.679222	0.879297	0.00275988		0.461044	0.745498	0.000598794		0.378893	0.633213	0		0.816558	0.892889	0.00112739
								0.967199	0.987516	0		0.679222	0.879692	0		0.461044	0.746218	0		0.379408	0.633213	0.000325978		0.816558	0.893789	0
								0.968085	0.987516	0.000875457		0.679849	0.879692	0.000552223		0.461446	0.746218	0.000299686		0.379408	0.633574	0		0.820887	0.893789	0.00386922
								0.968085	0.987878	0		0.679849	0.880087	0		0.461446	0.746939	0		0.379923	0.633574	0.000326164		0.820887	0.894689	0
								0.969858	0.987878	0.00175156		0.681105	0.880087	0.00110494		0.461847	0.746939	0.000299975		0.379923	0.633935	0		0.821068	0.894689	0.00016138
								0.969858	0.98824	0		0.681105	0.880482	0		0.461847	0.747419	0		0.380438	0.633935	0.00032635		0.821068	0.89559	0
								0.970745	0.98824	0.000876099		0.68236	0.880482	0.00110544		0.462249	0.747419	0.000300168		0.380438	0.634296	0		0.82197	0.89559	0.000807711
								0.970745	0.988963	0		0.68236	0.881865	0		0.462249	0.748139	0		0.38121	0.634296	0.000489804		0.82197	0.89649	0
								0.972518	0.988963	0.00175348		0.682988	0.881865	0.000553587		0.464257	0.748139	0.00150229		0.38121	0.634657	0		0.82684	0.89649	0.00436602
								0.972518	0.989144	0		0.682988	0.882062	0		0.464257	0.748619	0		0.381725	0.634657	0.000326722		0.82684	0.89739	0
								0.975177	0.989144	0.0026307		0.684244	0.882062	0.00110742		0.46506	0.748619	0.000601301		0.381725	0.635379	0		0.82702	0.89739	0.000161867
								0.975177	0.989506	0		0.684244	0.882458	0		0.46506	0.7491	0		0.381982	0.635379	0.000163547		0.82702	0.89829	0
								0.976064	0.989506	0.000877222		0.686127	0.882458	0.00166188		0.465863	0.7491	0.000601686		0.381982	0.636101	0		0.827561	0.89829	0.000486088
								0.976064	0.989687	0		0.686127	0.882655	0		0.465863	0.74958	0		0.382497	0.636101	0.000327465		0.827561	0.90009	0
								0.97695	0.989687	0.000877382		0.687382	0.882655	0.00110817		0.46747	0.74958	0.00120414		0.382497	0.636462	0		0.829545	0.90009	0.00178589
								0.97695	0.990049	0		0.687382	0.88305	0		0.46747	0.74982	0		0.382754	0.636462	0.000163826		0.829545	0.90099	0
								0.977837	0.990049	0.000877703		0.68801	0.88305	0.000554332		0.468675	0.74982	0.000903398		0.382754	0.637906	0		0.829726	0.90099	0.000162516
								0.977837	0.990954	0		0.68801	0.883445	0		0.468675	0.75006	0		0.383269	0.637906	0.000328394		0.829726	0.90189	0
								0.97961	0.990954	0.00175701		0.689266	0.883445	0.00110916		0.469076	0.75006	0.000301229		0.383269	0.638267	0		0.829906	0.90189	0.000162679
								0.97961	0.991134	0		0.689266	0.88384	0		0.469076	0.75054	0		0.384041	0.638267	0.00049287		0.829906	0.90279	0
								0.980496	0.991134	0.000878665		0.693032	0.88384	0.00332897		0.470281	0.75054	0.000904265		0.384041	0.638989	0		0.830447	0.90279	0.000488523
								0.980496	0.992582	0		0.693032	0.885026	0		0.470281	0.75078	0		0.384299	0.638989	0.000164476		0.830447	0.90369	0
								0.981383	0.992582	0.000879948		0.69366	0.885026	0.000555572		0.471084	0.75078	0.000603036		0.384299	0.639711	0		0.831349	0.90369	0.000815017
								0.981383	0.992944	0		0.69366	0.885816	0		0.471084	0.75102	0		0.384556	0.639711	0.000164662		0.831349	0.90459	0
								0.983156	0.992944	0.00176054		0.694288	0.885816	0.000556068		0.471486	0.75102	0.000301615		0.384556	0.640072	0		0.83189	0.90459	0.000489497
								0.983156	0.993306	0		0.694288	0.886013	0		0.471486	0.751261	0		0.384813	0.640072	0.000164755		0.83189	0.905491	0
								0.984043	0.993306	0.00088059		0.696171	0.886013	0.00166858		0.472289	0.751261	0.000603422		0.384813	0.640433	0		0.83658	0.905491	0.00424653
								0.984043	0.993487	0		0.696171	0.886211	0		0.472289	0.751741	0		0.385071	0.640433	0.000164848		0.83658	0.906391	0
								0.986702	0.993487	0.00264225		0.697426	0.886211	0.00111263		0.472691	0.751741	0.000301904		0.385071	0.641155	0		0.83676	0.906391	0.00016349
								0.986702	0.99421	0		0.697426	0.887199	0		0.472691	0.751981	0		0.386615	0.641155	0.000990201		0.83676	0.907291	0
								0.987589	0.99421	0.000881392		0.698054	0.887199	0.000556936		0.473494	0.751981	0.000604001		0.386615	0.641516	0		0.839105	0.907291	0.00212749
								0.987589	0.994753	0		0.698054	0.888582	0		0.473494	0.752701	0		0.389704	0.641516	0.00198152		0.839105	0.908191	0
								0.988475	0.994753	0.000881873		0.698682	0.888582	0.000557804		0.473896	0.752701	0.00030229		0.389704	0.641877	0		0.84127	0.908191	0.00196578
								0.988475	0.994934	0		0.698682	0.889174	0		0.473896	0.753661	0		0.392021	0.641877	0.00148697		0.84127	0.909091	0
								0.989362	0.994934	0.000882034		0.700565	0.889174	0.00167453		0.4751	0.753661	0.000908026		0.392021	0.643682	0		0.841991	0.909091	0.00065591
								0.989362	0.995115	0		0.700565	0.889372	0		0.4751	0.753902	0		0.392278	0.643682	0.000165684		0.841991	0.909991	0
								0.990248	0.995115	0.000882194		0.70182	0.889372	0.0011166		0.476305	0.753902	0.000908315		0.392278	0.644043	0		0.842532	0.909991	0.000492419
								0.990248	0.996924	0		0.70182	0.889964	0		0.476305	0.754382	0		0.392793	0.644043	0.000331554		0.842532	0.910891	0
								0.991135	0.996924	0.000883798		0.702448	0.889964	0.000558672		0.478313	0.754382	0.00151482		0.392793	0.644765	0		0.843795	0.910891	0.00115012
								0.991135	0.997105	0		0.702448	0.890162	0		0.478313	0.756303	0		0.39305	0.644765	0.000165963		0.843795	0.911791	0
								0.992021	0.997105	0.000883958		0.703076	0.890162	0.000558796		0.478715	0.756303	0.000303736		0.39305	0.645126	0		0.844697	0.911791	0.000822322
								0.992021	0.997648	0		0.703076	0.89036	0		0.478715	0.757023	0		0.393565	0.645126	0.000332111		0.844697	0.912691	0
								0.992908	0.997648	0.00088444		0.704959	0.89036	0.00167676		0.479518	0.757023	0.00060805		0.393565	0.645487	0		0.847944	0.912691	0.00296328
								0.992908	0.997829	0		0.704959	0.890755	0		0.479518	0.757263	0		0.393822	0.645487	0.000166149		0.847944	0.913591	0
								0.993794	0.997829	0.0008846		0.705587	0.890755	0.000559168		0.47992	0.757263	0.000304122		0.393822	0.645848	0		0.851551	0.913591	0.00329578
								0.993794	0.999276	0		0.705587	0.890952	0		0.47992	0.757503	0		0.39408	0.645848	0.000166242		0.851551	0.914491	0
								0.995567	0.999276	0.00177177		0.70747	0.890952	0.00167788		0.480321	0.757503	0.000304218		0.39408	0.646209	0		0.852633	0.914491	0.000989709
								0.995567	0.999638	0		0.70747	0.89115	0		0.480321	0.758703	0		0.394595	0.646209	0.000332669		0.852633	0.916292	0
								0.998227	0.999638	0.00265861		0.708726	0.89115	0.00111883		0.480723	0.758703	0.0003047		0.394595	0.647292	0		0.852994	0.916292	0.000330553
								0.998227	1	0		0.708726	0.891545	0		0.480723	0.758944	0		0.394852	0.647292	0.000166613		0.852994	0.917192	0
								1	1	0.00177305		0.709353	0.891545	0.000559664		0.482329	0.758944	0.00121919		0.394852	0.648375	0		0.853175	0.917192	0.000165439
												0.709353	0.892335	0		0.482329	0.759904	0		0.395109	0.648375	0.000166892		0.853175	0.918092	0
												0.709981	0.892335	0.00056016		0.482731	0.759904	0.000305182		0.395109	0.648736	0		0.853355	0.918092	0.000165601
												0.709981	0.892533	0		0.482731	0.760864	0		0.395882	0.648736	0.000500955		0.853355	0.919892	0
												0.711864	0.892533	0.00168085		0.483534	0.760864	0.000611136		0.395882	0.649458	0		0.853535	0.919892	0.000165926
												0.711864	0.89273	0		0.483534	0.761104	0		0.396139	0.649458	0.000167171		0.853535	0.920792	0
												0.712492	0.89273	0.000560408		0.483936	0.761104	0.000305664		0.396139	0.649819	0		0.854076	0.920792	0.000498264
												0.712492	0.893125	0		0.483936	0.761345	0		0.397426	0.649819	0.000836319		0.854076	0.921692	0
												0.714375	0.893125	0.00168197		0.485944	0.761345	0.0015288		0.397426	0.650181	0		0.857864	0.921692	0.00349126
												0.714375	0.89352	0		0.485944	0.761585	0		0.397683	0.650181	0.000167357		0.857864	0.922592	0
												0.715003	0.89352	0.000560904		0.486345	0.761585	0.000305857		0.397683	0.650542	0		0.860029	0.922592	0.00199695
												0.715003	0.893915	0		0.486345	0.762065	0		0.398198	0.650542	0.000334899		0.860029	0.923492	0
												0.715631	0.893915	0.000561152		0.486747	0.762065	0.00030605		0.398198	0.650903	0		0.86057	0.923492	0.000499725
												0.715631	0.894508	0		0.486747	0.762305	0		0.398713	0.650903	0.000335085		0.86057	0.924392	0
												0.716259	0.894508	0.000561524		0.488755	0.762305	0.00153073		0.398713	0.651264	0		0.860931	0.924392	0.000333475
												0.716259	0.894903	0		0.488755	0.762785	0		0.399485	0.651264	0.000502906		0.860931	0.926193	0
												0.716886	0.894903	0.000561772		0.489157	0.762785	0.000306339		0.399485	0.652708	0		0.862013	0.926193	0.00100237
												0.716886	0.896286	0		0.489157	0.763265	0		0.400772	0.652708	0.000840035		0.862013	0.927093	0
												0.71877	0.896286	0.00168792		0.490763	0.763265	0.00122613		0.400772	0.653069	0		0.865079	0.927093	0.00284282
												0.71877	0.896681	0		0.490763	0.763505	0		0.40103	0.653069	0.0001681		0.865079	0.927993	0
												0.719397	0.896681	0.000562888		0.491566	0.763505	0.000613257		0.40103	0.65343	0		0.867785	0.927993	0.0025108
												0.719397	0.896879	0		0.491566	0.763745	0		0.401287	0.65343	0.000168193		0.867785	0.928893	0
												0.720025	0.896879	0.000563012		0.491968	0.763745	0.000306725		0.401287	0.653791	0		0.868146	0.928893	0.000335098
												0.720025	0.897274	0		0.491968	0.763986	0		0.404118	0.653791	0.00185114		0.868146	0.929793	0
												0.720653	0.897274	0.00056326		0.492771	0.763986	0.000613643		0.404118	0.654513	0		0.872114	0.929793	0.00368965
												0.720653	0.897669	0		0.492771	0.764226	0		0.404376	0.654513	0.000168472		0.872114	0.930693	0
												0.721281	0.897669	0.000563508		0.493173	0.764226	0.000306918		0.404376	0.654874	0		0.873737	0.930693	0.00151087
												0.721281	0.897866	0		0.493173	0.764466	0		0.404633	0.654874	0.000168565		0.873737	0.931593	0
												0.722536	0.897866	0.00112726		0.493574	0.764466	0.000307014		0.404633	0.655235	0		0.874098	0.931593	0.000336073
												0.722536	0.898064	0		0.493574	0.764946	0		0.404891	0.655235	0.000168658		0.874098	0.932493	0
												0.723792	0.898064	0.00112751		0.493976	0.764946	0.000307207		0.404891	0.655596	0		0.876623	0.932493	0.00235478
												0.723792	0.898657	0		0.493976	0.765426	0		0.405663	0.655596	0.000506251		0.876623	0.933393	0
												0.72693	0.898657	0.00282064		0.495181	0.765426	0.0009222		0.405663	0.655957	0		0.877165	0.933393	0.000505083
												0.72693	0.899447	0		0.495181	0.765906	0		0.406435	0.655957	0.00050653		0.877165	0.934293	0
												0.727558	0.899447	0.000564625		0.495582	0.765906	0.000307593		0.406435	0.656318	0		0.878608	0.934293	0.00134819
												0.727558	0.900237	0		0.495582	0.766146	0		0.407207	0.656318	0.000506809		0.878608	0.935194	0
												0.728186	0.900237	0.000565121		0.497189	0.766146	0.00123076		0.407207	0.656679	0		0.878788	0.935194	0.000168686
												0.728186	0.900435	0		0.497189	0.766627	0		0.408237	0.656679	0.000676117		0.878788	0.936094	0
												0.728814	0.900435	0.000565245		0.49759	0.766627	0.000307882		0.408237	0.657401	0		0.882576	0.936094	0.00354581
												0.728814	0.900632	0		0.49759	0.767107	0		0.411068	0.657401	0.00186137		0.882576	0.936994	0
												0.729441	0.900632	0.000565369		0.497992	0.767107	0.000308075		0.411068	0.657762	0		0.885281	0.936994	0.00253516
												0.729441	0.901027	0		0.497992	0.767827	0		0.412613	0.657762	0.00101585		0.885281	0.937894	0
												0.730069	0.901027	0.000565617		0.500402	0.767827	0.00185019		0.412613	0.658123	0		0.887446	0.937894	0.00203007
												0.730069	0.901422	0		0.500402	0.768307	0		0.413642	0.658123	0.000677604		0.887446	0.938794	0
												0.73258	0.901422	0.00226346		0.501606	0.768307	0.000925671		0.413642	0.658484	0		0.888889	0.938794	0.00135468
												0.73258	0.90162	0		0.501606	0.768788	0		0.414157	0.658484	0.000338988		0.888889	0.940594	0
												0.733208	0.90162	0.000565989		0.502008	0.768788	0.00030875		0.414157	0.658845	0		0.890152	0.940594	0.00118762
												0.733208	0.902213	0		0.502008	0.769268	0		0.414672	0.658845	0.000339174		0.890152	0.941494	0
												0.733836	0.902213	0.000566361		0.503213	0.769268	0.000926829		0.414672	0.659206	0		0.891775	0.941494	0.0015284
												0.733836	0.902608	0		0.503213	0.769508	0		0.415187	0.659206	0.000339359		0.891775	0.942394	0
												0.735091	0.902608	0.00113322		0.504418	0.769508	0.000927118		0.415187	0.659928	0		0.892136	0.942394	0.000339969
												0.735091	0.902805	0		0.504418	0.769748	0		0.415701	0.659928	0.000339731		0.892136	0.943294	0
												0.736347	0.902805	0.00113347		0.505622	0.769748	0.000927407		0.415701	0.660289	0		0.89881	0.943294	0.00629543
												0.736347	0.9032	0		0.505622	0.769988	0		0.417503	0.660289	0.00118971		0.89881	0.944194	0
												0.737602	0.9032	0.00113396		0.506426	0.769988	0.000618464		0.417503	0.661011	0		0.901335	0.944194	0.00238433
												0.737602	0.905176	0		0.506426	0.770228	0		0.418533	0.661011	0.000680577		0.901335	0.945095	0
												0.73823	0.905176	0.000568221		0.507229	0.770228	0.000618657		0.418533	0.661372	0		0.902778	0.945095	0.00136377
												0.73823	0.905571	0		0.507229	0.770708	0		0.41879	0.661372	0.000170237		0.902778	0.945995	0
												0.739485	0.905571	0.00113694		0.508032	0.770708	0.000619043		0.41879	0.661733	0		0.902958	0.945995	0.000170634
												0.739485	0.906361	0		0.508032	0.771188	0		0.419562	0.661733	0.000510991		0.902958	0.946895	0
												0.740741	0.906361	0.00113793		0.508835	0.771188	0.000619428		0.419562	0.662094	0		0.903499	0.946895	0.000512389
												0.740741	0.906756	0		0.508835	0.771429	0		0.41982	0.662094	0.000170423		0.903499	0.947795	0
												0.741996	0.906756	0.00113843		0.509237	0.771429	0.000309811		0.41982	0.662816	0		0.904401	0.947795	0.000854793
												0.741996	0.907151	0		0.509237	0.771669	0		0.420077	0.662816	0.000170609		0.904401	0.948695	0
												0.742624	0.907151	0.000569461		0.51004	0.771669	0.000619814		0.420077	0.663899	0		0.904582	0.948695	0.000171121
												0.742624	0.907546	0		0.51004	0.772389	0		0.420335	0.663899	0.000170888		0.904582	0.949595	0
												0.743252	0.907546	0.000569709		0.510442	0.772389	0.000310196		0.420335	0.66426	0		0.906926	0.949595	0.00222668
												0.743252	0.907744	0		0.510442	0.772869	0		0.420849	0.66426	0.000341961		0.906926	0.950495	0
												0.743879	0.907744	0.000569833		0.511245	0.772869	0.000620778		0.420849	0.664621	0		0.909091	0.950495	0.00205735
												0.743879	0.908139	0		0.511245	0.773349	0		0.421364	0.664621	0.000342147		0.909091	0.951395	0
												0.744507	0.908139	0.000570081		0.512851	0.773349	0.00124233		0.421364	0.665343	0		0.911075	0.951395	0.00188769
												0.744507	0.909522	0		0.512851	0.77407	0		0.421622	0.665343	0.000171259		0.911075	0.952295	0
												0.745135	0.909522	0.000570949		0.514056	0.77407	0.000932614		0.421622	0.665704	0		0.914502	0.952295	0.00326364
												0.745135	0.910115	0		0.514056	0.77431	0		0.421879	0.665704	0.000171352		0.914502	0.953195	0
												0.74639	0.910115	0.00114264		0.514859	0.77431	0.000621936		0.421879	0.666065	0		0.917208	0.953195	0.00257899
												0.74639	0.91051	0		0.514859	0.77479	0		0.422909	0.666065	0.000685781		0.917208	0.954095	0
												0.747018	0.91051	0.000571569		0.515261	0.77479	0.000311161		0.422909	0.666787	0		0.91811	0.954095	0.000860476
												0.747018	0.911695	0		0.515261	0.77551	0		0.423938	0.666787	0.000686525		0.91811	0.954995	0
												0.747646	0.911695	0.000572313		0.515663	0.77551	0.00031145		0.423938	0.667509	0		0.91829	0.954995	0.000172257
												0.747646	0.911893	0		0.515663	0.77575	0		0.424453	0.667509	0.000343634		0.91829	0.955896	0
												0.748274	0.911893	0.000572437		0.516064	0.77575	0.000311546		0.424453	0.668231	0		0.920094	0.955896	0.0017242
												0.748274	0.912288	0		0.516064	0.77599	0		0.42471	0.668231	0.000172003		0.920094	0.956796	0
												0.748901	0.912288	0.000572685		0.516867	0.77599	0.000623285		0.42471	0.668592	0		0.923882	0.956796	0.00362423
												0.748901	0.912485	0		0.516867	0.77623	0		0.425225	0.668592	0.000344192		0.923882	0.957696	0
												0.749529	0.912485	0.000572809		0.517269	0.77623	0.000311739		0.425225	0.668953	0		0.926407	0.957696	0.00241842
												0.749529	0.912683	0		0.517269	0.776471	0		0.425483	0.668953	0.000172189		0.926407	0.958596	0
												0.750157	0.912683	0.000572933		0.517671	0.776471	0.000311836		0.425483	0.669314	0		0.926587	0.958596	0.000172907
												0.750157	0.913275	0		0.517671	0.777191	0		0.425997	0.669314	0.000344563		0.926587	0.959496	0
												0.750785	0.913275	0.000573305		0.518474	0.777191	0.00062425		0.425997	0.669675	0		0.926768	0.959496	0.000173069
												0.750785	0.913473	0		0.518474	0.777431	0		0.426255	0.669675	0.000172375		0.926768	0.960396	0
												0.751412	0.913473	0.000573429		0.519277	0.777431	0.000624443		0.426255	0.670397	0		0.930916	0.960396	0.00398433
												0.751412	0.913868	0		0.519277	0.777911	0		0.426512	0.670397	0.00017256		0.930916	0.961296	0
												0.75204	0.913868	0.000573677		0.52008	0.777911	0.000624828		0.426512	0.67148	0		0.931097	0.961296	0.000173394
												0.75204	0.914461	0		0.52008	0.778151	0		0.42677	0.67148	0.000172839		0.931097	0.962196	0
												0.752668	0.914461	0.000574049		0.520482	0.778151	0.000312511		0.42677	0.672924	0		0.931457	0.962196	0.000347113
												0.752668	0.914658	0		0.520482	0.779112	0		0.427284	0.672924	0.000346422		0.931457	0.963096	0
												0.754551	0.914658	0.00172252		0.521285	0.779112	0.000625792		0.427284	0.673285	0		0.933622	0.963096	0.00208462
												0.754551	0.914856	0		0.521285	0.779592	0		0.427799	0.673285	0.000346608		0.933622	0.963996	0
												0.756434	0.914856	0.00172289		0.521687	0.779592	0.000313089		0.427799	0.673646	0		0.93741	0.963996	0.0036515
												0.756434	0.915251	0		0.521687	0.779832	0		0.428057	0.673646	0.000173397		0.93741	0.964896	0
												0.758318	0.915251	0.00172364		0.52249	0.779832	0.000626371		0.428057	0.674007	0		0.938131	0.964896	0.000696174
												0.758318	0.915646	0		0.52249	0.780552	0		0.430373	0.674007	0.00156141		0.938131	0.965797	0
												0.759573	0.915646	0.00114959		0.523695	0.780552	0.000940424		0.430373	0.674729	0		0.939033	0.965797	0.000871029
												0.759573	0.915844	0		0.523695	0.780792	0		0.43166	0.674729	0.000868377		0.939033	0.966697	0
												0.762712	0.915844	0.00287459		0.524096	0.780792	0.000313571		0.43166	0.67509	0		0.943182	0.966697	0.00401047
												0.762712	0.916041	0		0.524096	0.781032	0		0.431918	0.67509	0.000173768		0.943182	0.967597	0
												0.763967	0.916041	0.00115008		0.525301	0.781032	0.000941003		0.431918	0.675812	0		0.944444	0.967597	0.00122171
												0.763967	0.916239	0		0.525301	0.781513	0		0.432175	0.675812	0.000173954		0.944444	0.968497	0
												0.765223	0.916239	0.00115033		0.526506	0.781513	0.000941581		0.432175	0.676173	0		0.948593	0.968497	0.00401793
												0.765223	0.916436	0		0.526506	0.782233	0		0.432432	0.676173	0.000174047		0.948593	0.969397	0
												0.768989	0.916436	0.00345174		0.526908	0.782233	0.00031415		0.432432	0.676534	0		0.950216	0.969397	0.0015737
												0.768989	0.916831	0		0.526908	0.782473	0		0.43269	0.676534	0.00017414		0.950216	0.971197	0
												0.769617	0.916831	0.000575538		0.527711	0.782473	0.000628492		0.43269	0.677256	0		0.952561	0.971197	0.00227734
												0.769617	0.917226	0		0.527711	0.782713	0		0.432947	0.677256	0.000174326		0.952561	0.972097	0
												0.770245	0.917226	0.000575786		0.528514	0.782713	0.000628685		0.432947	0.677617	0		0.952922	0.972097	0.000350684
												0.770245	0.917819	0		0.528514	0.783673	0		0.433205	0.677617	0.000174419		0.952922	0.972997	0
												0.7715	0.917819	0.00115232		0.528916	0.783673	0.000314728		0.433205	0.677978	0		0.953283	0.972997	0.000351009
												0.7715	0.918017	0		0.528916	0.784394	0		0.434749	0.677978	0.00104707		0.953283	0.973897	0
												0.772128	0.918017	0.000576282		0.529719	0.784394	0.000630035		0.434749	0.678339	0		0.953644	0.973897	0.000351334
												0.772128	0.918412	0		0.529719	0.785354	0		0.435264	0.678339	0.000349209		0.953644	0.976598	0
												0.773384	0.918412	0.00115306		0.530522	0.785354	0.000630807		0.435264	0.6787	0		0.95671	0.976598	0.00299462
												0.773384	0.918609	0		0.530522	0.785594	0		0.436551	0.6787	0.000873488		0.95671	0.977498	0
												0.776522	0.918609	0.00288327		0.531325	0.785594	0.000630999		0.436551	0.679061	0		0.957792	0.977498	0.0010579
												0.776522	0.919004	0		0.531325	0.785834	0		0.437066	0.679061	0.000349581		0.957792	0.978398	0
												0.77715	0.919004	0.000576902		0.531727	0.785834	0.000315596		0.437066	0.679422	0		0.958153	0.978398	0.000352957
												0.77715	0.919399	0		0.531727	0.786555	0		0.438353	0.679422	0.000874417		0.958153	0.979298	0
												0.778406	0.919399	0.0011543		0.532129	0.786555	0.000315885		0.438353	0.679783	0		0.96176	0.979298	0.00353282
												0.778406	0.920387	0		0.532129	0.786795	0		0.439382	0.679783	0.000699906		0.96176	0.980198	0
												0.779033	0.920387	0.00057777		0.53253	0.786795	0.000315982		0.439382	0.680144	0		0.965007	0.980198	0.00318246
												0.779033	0.920585	0		0.53253	0.787035	0		0.441184	0.680144	0.00122549		0.965007	0.981098	0
												0.780289	0.920585	0.00115579		0.534137	0.787035	0.00126431		0.441184	0.680505	0		0.965188	0.981098	0.000176966
												0.780289	0.920782	0		0.534137	0.787515	0		0.441441	0.680505	0.000175162		0.965188	0.981998	0
												0.782172	0.920782	0.00173405		0.534538	0.787515	0.000316271		0.441441	0.680866	0		0.967172	0.981998	0.00194841
												0.782172	0.92177	0		0.534538	0.787755	0		0.441699	0.680866	0.000175255		0.967172	0.982898	0
												0.7828	0.92177	0.000578638		0.53494	0.787755	0.000316368		0.441699	0.681588	0		0.968074	0.982898	0.000886452
												0.7828	0.922363	0		0.53494	0.787995	0		0.441956	0.681588	0.000175441		0.968074	0.983798	0
												0.783427	0.922363	0.00057901		0.535341	0.787995	0.000316464		0.441956	0.682671	0		0.97096	0.983798	0.00283924
												0.783427	0.92256	0		0.535341	0.788475	0		0.442471	0.682671	0.00035144		0.97096	0.985599	0
												0.784683	0.92256	0.00115827		0.536546	0.788475	0.00094997		0.442471	0.683394	0		0.973665	0.985599	0.00266666
												0.784683	0.922758	0		0.536546	0.788715	0		0.442728	0.683394	0.000175906		0.973665	0.986499	0
												0.785938	0.922758	0.00115852		0.536948	0.788715	0.000316753		0.442728	0.683755	0		0.975108	0.986499	0.00142352
												0.785938	0.923943	0		0.536948	0.788956	0		0.443243	0.683755	0.000351997		0.975108	0.987399	0
												0.787194	0.923943	0.00116		0.537349	0.788956	0.00031685		0.443243	0.684477	0		0.977994	0.987399	0.00284964
												0.787194	0.924141	0		0.537349	0.789196	0		0.444788	0.684477	0.00105711		0.977994	0.988299	0
												0.787822	0.924141	0.000580126		0.537751	0.789196	0.000316946		0.444788	0.685199	0		0.982864	0.988299	0.00481314
												0.787822	0.925326	0		0.537751	0.789916	0		0.445302	0.685199	0.000352741		0.982864	0.989199	0
												0.788449	0.925326	0.00058087		0.538956	0.789916	0.000951706		0.445302	0.68556	0		0.98557	0.989199	0.0026764
												0.788449	0.925524	0		0.538956	0.790396	0		0.446332	0.68556	0.000705853		0.98557	0.990099	0
												0.789077	0.925524	0.000580994		0.539759	0.790396	0.000634856		0.446332	0.685921	0		0.986291	0.990099	0.000714357
												0.789077	0.925721	0		0.539759	0.791597	0		0.447362	0.685921	0.000706225		0.986291	0.990999	0
												0.790333	0.925721	0.00116224		0.540161	0.791597	0.00031791		0.447362	0.686282	0		0.987554	0.990999	0.00125126
												0.790333	0.925919	0		0.540161	0.791837	0		0.448391	0.686282	0.000706596		0.987554	0.991899	0
												0.79096	0.925919	0.000581242		0.540964	0.791837	0.000636013		0.448391	0.686643	0		0.993687	0.991899	0.00608308
												0.79096	0.926709	0		0.540964	0.792077	0		0.448906	0.686643	0.000353484		0.993687	0.992799	0
												0.791588	0.926709	0.000581738		0.541767	0.792077	0.000636206		0.448906	0.687004	0		0.994589	0.992799	0.000895382
												0.791588	0.927499	0		0.541767	0.792317	0		0.449421	0.687004	0.00035367		0.994589	0.994599	0
												0.795355	0.927499	0.0034934		0.542972	0.792317	0.000954599		0.449421	0.687365	0		0.99531	0.994599	0.000717604
												0.795355	0.927697	0		0.542972	0.793517	0		0.450193	0.687365	0.000530783		0.99531	0.9955	0
												0.79661	0.927697	0.00116472		0.543373	0.793517	0.000318682		0.450193	0.687726	0		0.996032	0.9955	0.000718254
												0.79661	0.927894	0		0.543373	0.794718	0		0.450708	0.687726	0.000354042		0.996032	0.9964	0
												0.798493	0.927894	0.00174745		0.543775	0.794718	0.000319164		0.450708	0.688448	0		0.997294	0.9964	0.00125808
												0.798493	0.928092	0		0.543775	0.795678	0		0.451223	0.688448	0.000354413		0.997294	0.9973	0
												0.799121	0.928092	0.000582606		0.545382	0.795678	0.0012782		0.451223	0.688809	0		0.997475	0.9973	0.000179888
												0.799121	0.928882	0		0.545382	0.795918	0		0.45251	0.688809	0.000886498		0.997475	0.9982	0
												0.801632	0.928882	0.00233241		0.545783	0.795918	0.000319646		0.45251	0.68917	0		0.997835	0.9982	0.000360101
												0.801632	0.929277	0		0.545783	0.796158	0		0.452767	0.68917	0.000177392		0.997835	0.9991	0
												0.802888	0.929277	0.0011667		0.548193	0.796158	0.00191845		0.452767	0.689531	0		0.999639	0.9991	0.00180213
												0.802888	0.929672	0		0.548193	0.796399	0		0.454054	0.689531	0.000887427		0.999639	1	0
												0.804143	0.929672	0.0011672		0.548594	0.796399	0.000319839		0.454054	0.689892	0		1	1	0.00036075
												0.804143	0.92987	0		0.548594	0.796879	0		0.454569	0.689892	0.000355157
												0.805399	0.92987	0.00116744		0.550201	0.796879	0.00128013		0.454569	0.690253	0
												0.805399	0.930067	0		0.550201	0.797119	0		0.454826	0.690253	0.000177671
												0.806654	0.930067	0.00116769		0.551406	0.797119	0.000960384		0.454826	0.690614	0
												0.806654	0.930265	0		0.551406	0.797359	0		0.455598	0.690614	0.000533292
												0.809165	0.930265	0.00233588		0.553414	0.797359	0.00160112		0.455598	0.691336	0
												0.809165	0.931055	0		0.553414	0.797599	0		0.455856	0.691336	0.00017795
												0.809793	0.931055	0.000584466		0.553815	0.797599	0.000320321		0.455856	0.691697	0
												0.809793	0.931252	0		0.553815	0.798079	0		0.457658	0.691697	0.0012463
												0.810421	0.931252	0.00058459		0.555823	0.798079	0.00160257		0.457658	0.692058	0
												0.810421	0.93145	0		0.555823	0.798319	0		0.458945	0.692058	0.000890679
												0.811048	0.93145	0.000584714		0.556225	0.798319	0.00032061		0.458945	0.692419	0
												0.811048	0.931648	0		0.556225	0.79904	0		0.459202	0.692419	0.000178229
												0.812304	0.931648	0.00116968		0.556627	0.79904	0.000320899		0.459202	0.693502	0
												0.812304	0.932043	0		0.556627	0.79928	0		0.459459	0.693502	0.000178508
												0.813559	0.932043	0.00117017		0.557831	0.79928	0.000962988		0.459459	0.693863	0
												0.813559	0.93224	0		0.557831	0.8	0		0.461776	0.693863	0.0016074
												0.814187	0.93224	0.00058521		0.558635	0.8	0.00064257		0.461776	0.694224	0
												0.814187	0.932438	0		0.558635	0.80096	0		0.462291	0.694224	0.000357387
												0.815443	0.932438	0.00117067		0.559438	0.80096	0.000643342		0.462291	0.695307	0
												0.815443	0.932833	0		0.559438	0.8012	0		0.464093	0.695307	0.00125281
												0.81607	0.932833	0.000585582		0.560643	0.8012	0.000965302		0.464093	0.695668	0
												0.81607	0.933228	0		0.560643	0.801441	0		0.465122	0.695668	0.00071626
												0.816698	0.933228	0.00058583		0.563052	0.801441	0.00193118		0.465122	0.697473	0
												0.816698	0.933426	0		0.563052	0.801921	0		0.46538	0.697473	0.00017953
												0.817326	0.933426	0.000585955		0.563855	0.801921	0.000644113		0.46538	0.697834	0
												0.817326	0.933623	0		0.563855	0.802881	0		0.465637	0.697834	0.000179623
												0.817954	0.933623	0.000586079		0.565462	0.802881	0.00128977		0.465637	0.698195	0
												0.817954	0.935006	0		0.565462	0.803842	0		0.466152	0.698195	0.000359431
												0.818581	0.935006	0.000586947		0.565863	0.803842	0.000322828		0.466152	0.698556	0
												0.818581	0.935401	0		0.565863	0.804322	0		0.466667	0.698556	0.000359617
												0.819209	0.935401	0.000587195		0.566265	0.804322	0.000323021		0.466667	0.698917	0
												0.819209	0.935796	0		0.566265	0.804562	0		0.467954	0.698917	0.000899507
												0.82172	0.935796	0.00234977		0.567068	0.804562	0.000646234		0.467954	0.699278	0
												0.82172	0.935994	0		0.567068	0.804802	0		0.468211	0.699278	0.000179994
												0.822348	0.935994	0.000587567		0.56747	0.804802	0.000323214		0.468211	0.7	0
												0.822348	0.936389	0		0.56747	0.805762	0		0.469241	0.7	0.000720721
												0.823603	0.936389	0.00117563		0.569076	0.805762	0.0012944		0.469241	0.700722	0
												0.823603	0.936784	0		0.569076	0.806002	0		0.469498	0.700722	0.000180366
												0.824231	0.936784	0.000588063		0.56988	0.806002	0.000647391		0.469498	0.701805	0
												0.824231	0.936981	0		0.56988	0.806483	0		0.469755	0.701805	0.000180645
												0.824859	0.936981	0.000588187		0.570281	0.806483	0.000323889		0.469755	0.702166	0
												0.824859	0.938759	0		0.570281	0.806963	0		0.471042	0.702166	0.000903689
												0.825487	0.938759	0.000589303		0.571084	0.806963	0.000648163		0.471042	0.702888	0
												0.825487	0.940142	0		0.571084	0.807683	0		0.4713	0.702888	0.000180924
												0.82737	0.940142	0.00177051		0.571486	0.807683	0.000324371		0.4713	0.70361	0
												0.82737	0.940537	0		0.571486	0.807923	0		0.471557	0.70361	0.000181109
												0.827997	0.940537	0.000590419		0.572691	0.807923	0.000973401		0.471557	0.703971	0
												0.827997	0.940735	0		0.572691	0.808643	0		0.472844	0.703971	0.000906012
												0.828625	0.940735	0.000590543		0.573092	0.808643	0.000324756		0.472844	0.704332	0
												0.828625	0.94113	0		0.573092	0.808884	0		0.473359	0.704332	0.000362591
												0.829253	0.94113	0.000590791		0.5751	0.808884	0.00162426		0.473359	0.704693	0
												0.829253	0.941328	0		0.5751	0.809364	0		0.476963	0.704693	0.00253943
												0.833647	0.941328	0.0041364		0.575502	0.809364	0.000325046		0.476963	0.705776	0
												0.833647	0.941723	0		0.575502	0.809604	0		0.477735	0.705776	0.000545001
												0.834275	0.941723	0.000591163		0.576305	0.809604	0.000650284		0.477735	0.706137	0
												0.834275	0.94192	0		0.576305	0.809844	0		0.478764	0.706137	0.00072704
												0.834903	0.94192	0.000591287		0.576707	0.809844	0.000325239		0.478764	0.706859	0
												0.834903	0.942315	0		0.576707	0.810324	0		0.480051	0.706859	0.000909729
												0.838669	0.942315	0.00354921		0.578313	0.810324	0.00130173		0.480051	0.707942	0
												0.838669	0.942513	0		0.578313	0.811285	0		0.480824	0.707942	0.000546674
												0.839297	0.942513	0.000591659		0.581526	0.811285	0.00260654		0.480824	0.708664	0
												0.839297	0.943303	0		0.581526	0.811525	0		0.481081	0.708664	0.00018241
												0.839925	0.943303	0.000592155		0.584337	0.811525	0.00228139		0.481081	0.709747	0
												0.839925	0.943501	0		0.584337	0.811765	0		0.481596	0.709747	0.000365378
												0.840552	0.943501	0.000592279		0.585542	0.811765	0.00097803		0.481596	0.710108	0
												0.840552	0.943698	0		0.585542	0.812005	0		0.481853	0.710108	0.000182782
												0.84118	0.943698	0.000592403		0.585944	0.812005	0.000326106		0.481853	0.71083	0
												0.84118	0.944093	0		0.585944	0.812245	0		0.482368	0.71083	0.000365936
												0.841808	0.944093	0.000592651		0.588353	0.812245	0.00195722		0.482368	0.711191	0
												0.841808	0.944291	0		0.588353	0.812485	0		0.48314	0.711191	0.000549182
												0.843063	0.944291	0.00118555		0.589558	0.812485	0.000978898		0.48314	0.711552	0
												0.843063	0.944488	0		0.589558	0.812725	0		0.484685	0.711552	0.00109892
												0.844319	0.944488	0.0011858		0.58996	0.812725	0.000326396		0.484685	0.712274	0
												0.844319	0.944686	0		0.58996	0.812965	0		0.484942	0.712274	0.00018334
												0.844947	0.944686	0.000593023		0.591165	0.812965	0.000979476		0.484942	0.713357	0
												0.844947	0.945674	0		0.591165	0.813685	0		0.485199	0.713357	0.000183618
												0.84683	0.945674	0.00178093		0.591968	0.813685	0.000653563		0.485199	0.713718	0
												0.84683	0.946266	0		0.591968	0.813926	0		0.485457	0.713718	0.000183711
												0.849969	0.946266	0.00297008		0.592369	0.813926	0.000326878		0.485457	0.714801	0
												0.849969	0.946464	0		0.592369	0.814886	0		0.485714	0.714801	0.00018399
												0.851852	0.946464	0.00178242		0.592771	0.814886	0.000327263		0.485714	0.715523	0
												0.851852	0.947056	0		0.592771	0.815846	0		0.486229	0.715523	0.000368352
												0.85248	0.947056	0.000594511		0.593173	0.815846	0.000327649		0.486229	0.716606	0
												0.85248	0.948242	0		0.593173	0.816086	0		0.487001	0.716606	0.000553364
												0.853107	0.948242	0.000595255		0.595181	0.816086	0.00163873		0.487001	0.717329	0
												0.853107	0.948439	0		0.595181	0.816327	0		0.487259	0.717329	0.000184641
												0.854991	0.948439	0.00178614		0.595582	0.816327	0.000327842		0.487259	0.71769	0
												0.854991	0.948834	0		0.595582	0.816567	0		0.487773	0.71769	0.000369467
												0.857502	0.948834	0.00238251		0.595984	0.816567	0.000327938		0.487773	0.718051	0
												0.857502	0.949032	0		0.595984	0.816807	0		0.488031	0.718051	0.000184826
												0.860013	0.949032	0.00238301		0.596386	0.816807	0.000328035		0.488031	0.718412	0
												0.860013	0.949822	0		0.596386	0.817047	0		0.488803	0.718412	0.000554758
												0.86064	0.949822	0.000596247		0.597992	0.817047	0.00131253		0.488803	0.718773	0
												0.86064	0.950415	0		0.597992	0.817527	0		0.489318	0.718773	0.000370024
												0.861268	0.950415	0.000596619		0.599197	0.817527	0.000984972		0.489318	0.719134	0
												0.861268	0.950612	0		0.599197	0.818247	0		0.492407	0.719134	0.00222126
												0.861896	0.950612	0.000596744		0.6	0.818247	0.000657227		0.492407	0.719495	0
												0.861896	0.951205	0		0.6	0.819208	0		0.492664	0.719495	0.000185198
												0.862524	0.951205	0.000597116		0.602008	0.819208	0.001645		0.492664	0.719856	0
												0.862524	0.951403	0		0.602008	0.819688	0		0.493694	0.719856	0.000741164
												0.863151	0.951403	0.00059724		0.602811	0.819688	0.000658384		0.493694	0.720217	0
												0.863151	0.951798	0		0.602811	0.820408	0		0.494723	0.720217	0.000741536
												0.866918	0.951798	0.00358493		0.603213	0.820408	0.000329481		0.494723	0.720578	0
												0.866918	0.952588	0		0.603213	0.820648	0		0.496268	0.720578	0.00111286
												0.867546	0.952588	0.000597984		0.604016	0.820648	0.000659155		0.496268	0.720939	0
												0.867546	0.952983	0		0.604016	0.820888	0		0.497297	0.720939	0.000742279
												0.869429	0.952983	0.00179469		0.604819	0.820888	0.000659348		0.497297	0.721661	0
												0.869429	0.953773	0		0.604819	0.821849	0		0.498069	0.721661	0.000557267
												0.873823	0.953773	0.00419109		0.605221	0.821849	0.00033006		0.498069	0.722383	0
												0.873823	0.954563	0		0.605221	0.822089	0		0.498842	0.722383	0.000557824
												0.874451	0.954563	0.000599224		0.606024	0.822089	0.000660312		0.498842	0.723105	0
												0.874451	0.954761	0		0.606024	0.822329	0		0.499099	0.723105	0.000186127
												0.875706	0.954761	0.0011987		0.606426	0.822329	0.000330253		0.499099	0.723466	0
												0.875706	0.954959	0		0.606426	0.822809	0		0.499356	0.723466	0.00018622
												0.876334	0.954959	0.000599472		0.606827	0.822809	0.000330445		0.499356	0.724549	0
												0.876334	0.955354	0		0.606827	0.823289	0		0.499614	0.724549	0.000186499
												0.876962	0.955354	0.00059972		0.608032	0.823289	0.000991915		0.499614	0.725632	0
												0.876962	0.955551	0		0.608032	0.82425	0		0.500644	0.725632	0.000747111
												0.877589	0.955551	0.000599844		0.608434	0.82425	0.000331024		0.500644	0.725993	0
												0.877589	0.956144	0		0.608434	0.82545	0		0.500901	0.725993	0.000186871
												0.878845	0.956144	0.00120043		0.608835	0.82545	0.000331506		0.500901	0.726354	0
												0.878845	0.956341	0		0.608835	0.82569	0		0.501158	0.726354	0.000186964
												0.881356	0.956341	0.00240136		0.61004	0.82569	0.000994808		0.501158	0.726715	0
												0.881356	0.956934	0		0.61004	0.82617	0		0.501931	0.726715	0.00056117
												0.885122	0.956934	0.00360427		0.610442	0.82617	0.000331795		0.501931	0.727076	0
												0.885122	0.957527	0		0.610442	0.827371	0		0.502445	0.727076	0.000374299
												0.888889	0.957527	0.0036065		0.610843	0.827371	0.000332277		0.502445	0.727437	0
												0.888889	0.957724	0		0.610843	0.827611	0		0.503218	0.727437	0.000561727
												0.889517	0.957724	0.000601208		0.611245	0.827611	0.000332374		0.503218	0.727798	0
												0.889517	0.958514	0		0.611245	0.827851	0		0.503732	0.727798	0.000374671
												0.890772	0.958514	0.00120341		0.611647	0.827851	0.00033247		0.503732	0.72852	0
												0.890772	0.958712	0		0.611647	0.828091	0		0.50399	0.72852	0.000187521
												0.8914	0.958712	0.000601828		0.612048	0.828091	0.000332567		0.50399	0.728881	0
												0.8914	0.95891	0		0.612048	0.828331	0		0.504247	0.728881	0.000187614
												0.894539	0.95891	0.00300976		0.614056	0.828331	0.00166332		0.504247	0.729603	0
												0.894539	0.959107	0		0.614056	0.828571	0		0.505534	0.729603	0.000939
												0.895166	0.959107	0.000602076		0.615663	0.828571	0.00133104		0.505534	0.729964	0
												0.895166	0.959305	0		0.615663	0.828812	0		0.505792	0.729964	0.000187893
												0.895794	0.959305	0.0006022		0.617671	0.828812	0.00166428		0.505792	0.730686	0
												0.895794	0.9597	0		0.617671	0.829052	0		0.506821	0.730686	0.000752315
												0.896422	0.9597	0.000602448		0.618072	0.829052	0.000332952		0.506821	0.731047	0
												0.896422	0.96049	0		0.618072	0.829292	0		0.507336	0.731047	0.000376343
												0.89705	0.96049	0.000602944		0.618474	0.829292	0.000333049		0.507336	0.731769	0
												0.89705	0.960687	0		0.618474	0.830012	0		0.508623	0.731769	0.000941788
												0.898933	0.960687	0.0018092		0.618876	0.830012	0.000333338		0.508623	0.73213	0
												0.898933	0.960885	0		0.618876	0.830252	0		0.509395	0.73213	0.000565351
												0.899561	0.960885	0.000603192		0.619277	0.830252	0.000333435		0.509395	0.732491	0
												0.899561	0.961478	0		0.619277	0.831693	0		0.50991	0.732491	0.000377087
												0.901444	0.961478	0.00181069		0.621285	0.831693	0.00167007		0.50991	0.732852	0
												0.901444	0.961675	0		0.621285	0.831933	0		0.510167	0.732852	0.000188636
												0.902699	0.961675	0.00120738		0.621687	0.831933	0.00033411		0.510167	0.733574	0
												0.902699	0.961873	0		0.621687	0.832173	0		0.511197	0.733574	0.000755289
												0.904583	0.961873	0.00181144		0.622088	0.832173	0.000334206		0.511197	0.734296	0
												0.904583	0.962268	0		0.622088	0.832893	0		0.511454	0.734296	0.000189008
												0.90521	0.962268	0.00060406		0.62249	0.832893	0.000334495		0.511454	0.734657	0
												0.90521	0.963256	0		0.62249	0.833373	0		0.512741	0.734657	0.000945505
												0.905838	0.963256	0.00060468		0.623293	0.833373	0.000669376		0.512741	0.735018	0
												0.905838	0.963453	0		0.623293	0.833613	0		0.513256	0.735018	0.000378388
												0.906466	0.963453	0.000604804		0.624498	0.833613	0.00100435		0.513256	0.735379	0
												0.906466	0.963848	0		0.624498	0.834334	0		0.515058	0.735379	0.00132501
												0.908349	0.963848	0.00181516		0.625301	0.834334	0.000670148		0.515058	0.736101	0
												0.908349	0.964243	0		0.625301	0.834574	0		0.515573	0.736101	0.000378945
												0.909605	0.964243	0.0012106		0.625703	0.834574	0.00033517		0.515573	0.736462	0
												0.909605	0.964441	0		0.625703	0.834814	0		0.51583	0.736462	0.000189566
												0.91086	0.964441	0.00121085		0.626506	0.834814	0.000670533		0.51583	0.736823	0
												0.91086	0.965034	0		0.626506	0.835294	0		0.516345	0.736823	0.000379317
												0.911488	0.965034	0.000605796		0.626908	0.835294	0.000335459		0.516345	0.737184	0
												0.911488	0.965231	0		0.626908	0.836495	0		0.517889	0.737184	0.00113851
												0.913371	0.965231	0.00181776		0.629317	0.836495	0.00201565		0.517889	0.737545	0
												0.913371	0.965429	0		0.629317	0.836735	0		0.518662	0.737545	0.000569533
												0.913999	0.965429	0.000606044		0.63012	0.836735	0.000672076		0.518662	0.737906	0
												0.913999	0.966416	0		0.63012	0.836975	0		0.519434	0.737906	0.000569812
												0.915254	0.966416	0.00121333		0.630522	0.836975	0.000336134		0.519434	0.738267	0
												0.915254	0.966614	0		0.630522	0.837215	0		0.520721	0.738267	0.000950151
												0.91651	0.966614	0.00121358		0.631325	0.837215	0.000672462		0.520721	0.738989	0
												0.91651	0.967207	0		0.631325	0.837455	0		0.52175	0.738989	0.000760864
												0.917137	0.967207	0.00060716		0.631727	0.837455	0.000336327		0.52175	0.739711	0
												0.917137	0.967404	0		0.631727	0.837935	0		0.522265	0.739711	0.000380804
												0.917765	0.967404	0.000607284		0.632129	0.837935	0.00033652		0.522265	0.740072	0
												0.917765	0.967997	0		0.632129	0.838896	0		0.524839	0.740072	0.00190495
												0.918393	0.967997	0.000607657		0.63253	0.838896	0.000336906		0.524839	0.740433	0
												0.918393	0.968194	0		0.63253	0.839136	0		0.525354	0.740433	0.000381175
												0.919648	0.968194	0.00121556		0.632932	0.839136	0.000337002		0.525354	0.740794	0
												0.919648	0.968589	0		0.632932	0.839376	0		0.527156	0.740794	0.00133476
												0.920276	0.968589	0.000608029		0.635341	0.839376	0.00202259		0.527156	0.741155	0
												0.920276	0.96938	0		0.635341	0.840096	0		0.527413	0.741155	0.000190774
												0.921532	0.96938	0.00121705		0.636546	0.840096	0.00101216		0.527413	0.741516	0
												0.921532	0.969775	0		0.636546	0.840336	0		0.527671	0.741516	0.000190866
												0.922787	0.969775	0.00121755		0.636948	0.840336	0.000337484		0.527671	0.741877	0
												0.922787	0.97017	0		0.636948	0.840576	0		0.527928	0.741877	0.000190959
												0.923415	0.97017	0.000609021		0.637349	0.840576	0.000337581		0.527928	0.742238	0
												0.923415	0.970367	0		0.637349	0.840816	0		0.528185	0.742238	0.000191052
												0.924043	0.970367	0.000609145		0.638153	0.840816	0.000675354		0.528185	0.74296	0
												0.924043	0.970565	0		0.638153	0.841056	0		0.528443	0.74296	0.000191238
												0.925926	0.970565	0.00182781		0.638554	0.841056	0.000337774		0.528443	0.743321	0
												0.925926	0.971158	0		0.638554	0.841297	0		0.529472	0.743321	0.000765324
												0.926554	0.971158	0.000609641		0.639357	0.841297	0.00067574		0.529472	0.744765	0
												0.926554	0.971355	0		0.639357	0.841537	0		0.52973	0.744765	0.000191703
												0.927181	0.971355	0.000609765		0.639759	0.841537	0.000337967		0.52973	0.745487	0
												0.927181	0.971553	0		0.639759	0.841777	0		0.530759	0.745487	0.000767555
												0.927809	0.971553	0.000609889		0.640562	0.841777	0.000676126		0.530759	0.745848	0
												0.927809	0.971948	0		0.640562	0.842017	0		0.531532	0.745848	0.000575945
												0.928437	0.971948	0.000610137		0.640964	0.842017	0.000338159		0.531532	0.746209	0
												0.928437	0.972145	0		0.640964	0.842257	0		0.532561	0.746209	0.000768298
												0.929065	0.972145	0.000610261		0.641767	0.842257	0.000676512		0.532561	0.747292	0
												0.929065	0.972343	0		0.641767	0.842977	0		0.533848	0.747292	0.000961766
												0.93032	0.972343	0.00122077		0.642972	0.842977	0.00101564		0.533848	0.748375	0
												0.93032	0.972738	0		0.642972	0.843217	0		0.534106	0.748375	0.000192632
												0.932203	0.972738	0.0018319		0.643373	0.843217	0.000338641		0.534106	0.748736	0
												0.932203	0.973726	0		0.643373	0.843697	0		0.534363	0.748736	0.000192725
												0.932831	0.973726	0.000611253		0.644578	0.843697	0.0010165		0.534363	0.749458	0
												0.932831	0.974318	0		0.644578	0.844178	0		0.53462	0.749458	0.000192911
												0.934087	0.974318	0.00122325		0.645382	0.844178	0.000678054		0.53462	0.749819	0
												0.934087	0.975701	0		0.645382	0.844418	0		0.535135	0.749819	0.000386007
												0.936598	0.975701	0.00244997		0.645783	0.844418	0.000339124		0.535135	0.750181	0
[truncated: 987 more rows]

## Sheet: SIFig3b
image	yolox_inference	yolox_CVAT		Ground truth	AI count			Image	Difference
s001-d00-20220509r0-0005-111055_x005_y006_z010.jpg	849	918		918	849	-69		s001-d00-20230718r0-0014-190141_537_X_20480_Y_77824_15.jpg	575
s001-d00-20220509r0-0005-111055_x005_y006_z015.jpg	617	578		578	617	39		s001-d00-20230718r0-0014-190141_537_X_20480_Y_77824_10.jpg	569		Supplementary Figure 3b
s001-d00-20220511r0-0009-185724_x004_y004_z015.jpg	519	461		461	519	58		s001-d00-20220809r0-0004-044746_127_X_12288_Y_16384_15.jpg	560
s001-d00-20220511r0-0009-185724_x004_y004_z020.jpg	262	232		232	262	30		s001-d00-20220812r0-0003-200659_340_X_16384_Y_57344_10.jpg	442
s001-d00-20220513r0-0001-000806_x007_y007_z010.jpg	354	306		306	354	48		s001-d00-20230621r0-0030-225546_x006_y006_z015.jpg	401
s001-d00-20220513r0-0001-000806_x007_y007_z015.jpg	322	289		289	322	33		s001-d00-20220812r0-0003-200659_340_X_16384_Y_57344_15.jpg	360
s001-d00-20220513r0-0005-075621_x012_y014_z010.jpg	431	488		488	431	-57		s001-d00-20230717r0-0006-145052_x007_y010_z010.jpg	264
s001-d00-20220513r0-0005-075621_x012_y014_z015.jpg	395	334		334	395	61		s001-d00-20230719r0-0003-094024_x014_y005_z010.jpg	254
s001-d00-20220513r0-0005-075621_x013_y014_z010.jpg	536	498		498	536	38		s001-d00-20230719r0-0007-143254_x005_y006_z005.jpg	248
s001-d00-20220513r0-0005-075621_x013_y014_z015.jpg	446	391		391	446	55		s001-d00-20230622r0-0032-222516_x007_y012_z010.jpg	244
s001-d00-20220520r0-0005-022509_x004_y005_z010.jpg	558	523		523	558	35		s001-d00-20230719r0-0011-192423_x005_y006_z010.jpg	234
s001-d00-20220520r0-0005-022509_x004_y005_z015.jpg	462	387		387	462	75		s001-d00-20220809r0-0004-044746_127_X_12288_Y_16384_10.jpg	204
s001-d00-20220520r0-0006-030057_x004_y008_z010.jpg	1102	1149		1149	1102	-47		s001-d00-20230717r0-0006-145052_x007_y010_z015.jpg	202
s001-d00-20220520r0-0006-030057_x004_y008_z015.jpg	737	765		765	737	-28		s001-d00-20230622r0-0032-222516_x007_y005_z015.jpg	201
s001-d00-20220520r0-0008-041158_x003_y004_z010.jpg	2307	2363		2363	2307	-56		s001-d00-20230719r0-0003-094024_x014_y005_z015.jpg	199
s001-d00-20220520r0-0008-041158_x003_y004_z015.jpg	1567	1609		1609	1567	-42		s001-d00-20220520r0-0010-060829_x008_y003_z015.jpg	186
s001-d00-20220520r0-0010-060829_x004_y002_z010.jpg	1080	1139		1139	1080	-59		s001-d00-20230622r0-0013-132730_x011_y007_z010.jpg	146
s001-d00-20220520r0-0010-060829_x004_y002_z015.jpg	1202	1168		1168	1202	34		s001-d00-20230718r0-0005-080512_x005_y005_z005.jpg	127
s001-d00-20220520r0-0010-060829_x008_y003_z010.jpg	1042	997		997	1042	45		s001-d00-20230719r0-0007-143254_x005_y006_z010.jpg	120
s001-d00-20220520r0-0010-060829_x008_y003_z015.jpg	1106	920		920	1106	186		s001-d00-20230622r0-0032-222516_x007_y012_z005.jpg	99
s001-d00-20220520r0-0012-072143_x004_y010_z015.jpg	638	674		674	638	-36		s001-d00-20220520r0-0005-022509_x004_y005_z015.jpg	75
s001-d00-20220520r0-0012-072143_x004_y010_z020.jpg	650	726		726	650	-76		s001-d00-20230622r0-0011-122026_x005_y004_z005.jpg	69
s001-d00-20220520r0-0013-075941_x003_y009_z015.jpg	371	439		439	371	-68		s001-d00-20220520r0-0019-112755_x004_y004_z015.jpg	64
s001-d00-20220520r0-0013-075941_x003_y009_z020.jpg	215	293		293	215	-78		s001-d00-20230622r0-0013-132730_x011_y007_z015.jpg	63
s001-d00-20220520r0-0013-075941_x005_y008_z010.jpg	531	505		505	531	26		s001-d00-20220513r0-0005-075621_x012_y014_z015.jpg	61
s001-d00-20220520r0-0013-075941_x005_y008_z015.jpg	645	595		595	645	50		s001-d00-20220511r0-0009-185724_x004_y004_z015.jpg	58
s001-d00-20220520r0-0018-105213_x003_y003_z020.jpg	994	1048		1048	994	-54		s001-d00-20220513r0-0005-075621_x013_y014_z015.jpg	55
s001-d00-20220520r0-0018-105213_x003_y003_z025.jpg	835	904		904	835	-69		s001-d00-20230719r0-0011-192423_x005_y006_z015.jpg	55
s001-d00-20220520r0-0019-112755_x004_y004_z015.jpg	1795	1731		1731	1795	64		s001-d00-20230718r0-0012-163522_510_X_24576_Y_73728_15.jpg	51
s001-d00-20220520r0-0019-112755_x004_y004_z020.jpg	1324	1362		1362	1324	-38		s001-d00-20220520r0-0013-075941_x005_y008_z015.jpg	50
s001-d00-20220809r0-0004-044746_127_X_12288_Y_16384_10.jpg	1240	1036		1036	1240	204		s001-d00-20220513r0-0001-000806_x007_y007_z010.jpg	48
s001-d00-20220809r0-0004-044746_127_X_12288_Y_16384_15.jpg	566	6		6	566	560		s001-d00-20230718r0-0005-080512_x005_y005_z010.jpg	47
s001-d00-20220809r0-0004-044746_605_X_65536_Y_77824_10.jpg	645	747		747	645	-102		s001-d00-20220520r0-0010-060829_x008_y003_z010.jpg	45
s001-d00-20220809r0-0004-044746_605_X_65536_Y_77824_15.jpg	675	685		685	675	-10		s001-d00-20220509r0-0005-111055_x005_y006_z015.jpg	39
s001-d00-20220812r0-0003-200659_340_X_16384_Y_57344_10.jpg	766	324		324	766	442		s001-d00-20220513r0-0005-075621_x013_y014_z010.jpg	38
s001-d00-20220812r0-0003-200659_340_X_16384_Y_57344_15.jpg	462	102		102	462	360		s001-d00-20230718r0-0006-091718_x005_y004_z005.jpg	37
s001-d00-20220916r0-0001-093541_x005_y004_z010.jpg	217	251		251	217	-34		s001-d00-20220520r0-0005-022509_x004_y005_z010.jpg	35
s001-d00-20220916r0-0001-093541_x005_y004_z015.jpg	133	199		199	133	-66		s001-d00-20230622r0-0011-122026_x005_y004_z010.jpg	35
s001-d00-20230621r0-0028-215402_x002_y006_z005.jpg	1742	2241		2241	1742	-499		s001-d00-20220520r0-0010-060829_x004_y002_z015.jpg	34
s001-d00-20230621r0-0028-215402_x002_y006_z010.jpg	1752	1804		1804	1752	-52		s001-d00-20230718r0-0012-163522_510_X_24576_Y_73728_10.jpg	34
s001-d00-20230621r0-0030-225546_x006_y006_z010.jpg	1290	1328		1328	1290	-38		s001-d00-20220513r0-0001-000806_x007_y007_z015.jpg	33
s001-d00-20230621r0-0030-225546_x006_y006_z015.jpg	840	439		439	840	401		s001-d00-20220511r0-0009-185724_x004_y004_z020.jpg	30
s001-d00-20230622r0-0011-122026_x005_y004_z005.jpg	554	485		485	554	69		s001-d00-20230718r0-0012-163522_394_X_8192_Y_57344_10.jpg	28
s001-d00-20230622r0-0011-122026_x005_y004_z010.jpg	258	223		223	258	35		s001-d00-20230718r0-0012-163522_394_X_8192_Y_57344_15.jpg	28
s001-d00-20230622r0-0013-132730_x011_y007_z010.jpg	595	449		449	595	146		s001-d00-20220520r0-0013-075941_x005_y008_z010.jpg	26
s001-d00-20230622r0-0013-132730_x011_y007_z015.jpg	400	337		337	400	63		s001-d00-20230622r0-0032-222516_x007_y005_z010.jpg	21
s001-d00-20230622r0-0032-222516_x007_y005_z010.jpg	1006	985		985	1006	21		s001-d00-20230718r0-0006-091718_x005_y004_z010.jpg	9
s001-d00-20230622r0-0032-222516_x007_y005_z015.jpg	768	567		567	768	201		s001-d00-20230718r0-0018-235444_655_X_45056_Y_94208_10.jpg	-4
s001-d00-20230622r0-0032-222516_x007_y012_z005.jpg	1043	944		944	1043	99		s001-d00-20220809r0-0004-044746_605_X_65536_Y_77824_15.jpg	-10
s001-d00-20230622r0-0032-222516_x007_y012_z010.jpg	770	526		526	770	244		s001-d00-20220520r0-0006-030057_x004_y008_z015.jpg	-28
s001-d00-20230717r0-0006-145052_x007_y010_z010.jpg	618	354		354	618	264		s001-d00-20220916r0-0001-093541_x005_y004_z010.jpg	-34
s001-d00-20230717r0-0006-145052_x007_y010_z015.jpg	430	228		228	430	202		s001-d00-20220520r0-0012-072143_x004_y010_z015.jpg	-36
s001-d00-20230718r0-0005-080512_x005_y005_z005.jpg	421	294		294	421	127		s001-d00-20220520r0-0019-112755_x004_y004_z020.jpg	-38
s001-d00-20230718r0-0005-080512_x005_y005_z010.jpg	307	260		260	307	47		s001-d00-20230621r0-0030-225546_x006_y006_z010.jpg	-38
s001-d00-20230718r0-0006-091718_x005_y004_z005.jpg	71	34		34	71	37		s001-d00-20220520r0-0008-041158_x003_y004_z015.jpg	-42
s001-d00-20230718r0-0006-091718_x005_y004_z010.jpg	27	18		18	27	9		s001-d00-20220520r0-0006-030057_x004_y008_z010.jpg	-47
s001-d00-20230718r0-0012-163522_394_X_8192_Y_57344_10.jpg	342	314		314	342	28		s001-d00-20230621r0-0028-215402_x002_y006_z010.jpg	-52
s001-d00-20230718r0-0012-163522_394_X_8192_Y_57344_15.jpg	253	225		225	253	28		s001-d00-20220520r0-0018-105213_x003_y003_z020.jpg	-54
s001-d00-20230718r0-0012-163522_510_X_24576_Y_73728_10.jpg	321	287		287	321	34		s001-d00-20220520r0-0008-041158_x003_y004_z010.jpg	-56
s001-d00-20230718r0-0012-163522_510_X_24576_Y_73728_15.jpg	321	270		270	321	51		s001-d00-20220513r0-0005-075621_x012_y014_z010.jpg	-57
s001-d00-20230718r0-0014-190141_537_X_20480_Y_77824_10.jpg	902	333		333	902	569		s001-d00-20220520r0-0010-060829_x004_y002_z010.jpg	-59
s001-d00-20230718r0-0014-190141_537_X_20480_Y_77824_15.jpg	846	271		271	846	575		s001-d00-20220916r0-0001-093541_x005_y004_z015.jpg	-66
s001-d00-20230718r0-0018-235444_655_X_45056_Y_94208_10.jpg	230	234		234	230	-4		s001-d00-20220520r0-0013-075941_x003_y009_z015.jpg	-68
s001-d00-20230718r0-0018-235444_655_X_45056_Y_94208_5.jpg	538	695		695	538	-157		s001-d00-20220509r0-0005-111055_x005_y006_z010.jpg	-69
s001-d00-20230719r0-0003-094024_x014_y005_z010.jpg	842	588		588	842	254		s001-d00-20220520r0-0018-105213_x003_y003_z025.jpg	-69
s001-d00-20230719r0-0003-094024_x014_y005_z015.jpg	759	560		560	759	199		s001-d00-20220520r0-0012-072143_x004_y010_z020.jpg	-76
s001-d00-20230719r0-0007-143254_x005_y006_z005.jpg	445	197		197	445	248		s001-d00-20220520r0-0013-075941_x003_y009_z020.jpg	-78
s001-d00-20230719r0-0007-143254_x005_y006_z010.jpg	175	55		55	175	120		s001-d00-20220809r0-0004-044746_605_X_65536_Y_77824_10.jpg	-102
s001-d00-20230719r0-0011-192423_x005_y006_z010.jpg	648	414		414	648	234		s001-d00-20230718r0-0018-235444_655_X_45056_Y_94208_5.jpg	-157
s001-d00-20230719r0-0011-192423_x005_y006_z015.jpg	71	16		16	71	55		s001-d00-20230621r0-0028-215402_x002_y006_z005.jpg	-499
total	48181	43117
