# Supplementary material for: Clinical-grade autonomous cytopathology through whole-slide edge tomography
Source: Nature. 2026 Feb 18;651(8105):472–81. doi: 10.1038/s41586-025-10094-y (PMC12979202; doi:10.1038/s41586-025-10094-y)
Supplement: Supplementary file 17 — Source Data Extended Data Fig. 2 [file 41586_2025_10094_MOESM17_ESM.xlsx]

## Sheet: EDFig2a
Fig2a
step	0.02	H1	H3	H4	H1	H3	H4	H1	H3	H4
Start	40	Low	Low	Low	Medium	Medium	Medium	High	High	High		Low	Medium	High
	40.02	0	0	0	0	0	0	0	0	0	40.02	0	0	0
	40.04	0	0	0	0	0	0	0	0	0	40.04	0	0	0
	40.06	0	0	0	0	0	0	0	0	0	40.06	0	0	0
	40.08	0	0	0	0	0	0	0	0	0	40.08	0	0	0
	40.1	0	0	0	0	0	0	0	0	0	40.1	0	0	0
	40.12	0	0	0	0	0	0	0	0	0	40.12	0	0	0
	40.14	0	0	0	0	0	0	0	0	0	40.14	0	0	0
	40.16	0	0	0	0	0	0	0	0	0	40.16	0	0	0
	40.18	0	0	0	0	0	0	0	0	0	40.18	0	0	0
	40.2	0	0	0	0	0	0	0	0	0	40.2	0	0	0
	40.22	0	0	0	0	0	0	0	0	0	40.22	0	0	0
	40.24	0	0	0	0	0	0	0	0	0	40.24	0	0	0
	40.26	0	0	0	0	0	0	0	0	0	40.26	0	0	0
	40.28	0	0	0	0	0	0	0	0	0	40.28	0	0	0
	40.3	0	0	0	0	0	0	0	0	0	40.3	0	0	0
	40.32	0	0	0	0	0	0	0	0	0	40.32	0	0	0
	40.34	0	0	0	0	0	0	0	0	0	40.34	0	0	0
	40.36	0	0	0	0	0	0	0	0	0	40.36	0	0	0
	40.38	0	0	0	0	0	0	0	0	0	40.38	0	0	0
	40.4	0	0	0	0	0	0	0	0	0	40.4	0	0	0
	40.42	0	0	0	0	0	0	0	0	0	40.42	0	0	0
	40.44	0	0	0	0	0	0	0	0	0	40.44	0	0	0
	40.46	0	0	0	0	0	0	0	0	0	40.46	0	0	0
	40.48	0	0	0	0	0	0	0	0	0	40.48	0	0	0
	40.5	0	0	0	0	0	0	0	0	0	40.5	0	0	0
	40.52	0	0	0	0	0	0	0	0	0	40.52	0	0	0
	40.54	0	0	0	0	0	0	0	0	0	40.54	0	0	0
	40.56	0	0	0	0	0	0	0	0	0	40.56	0	0	0
	40.58	0	0	0	0	0	0	0	0	0	40.58	0	0	0
	40.6	0	0	0	0	0	0	0	0	0	40.6	0	0	0
	40.62	0	0	0	0	0	0	0	0	0	40.62	0	0	0
	40.64	0	0	0	0	0	0	0	0	0	40.64	0	0	0
	40.66	0	0	0	0	0	0	0	0	0	40.66	0	0	0
	40.68	0	0	0	0	0	0	0	0	0	40.68	0	0	0
	40.7	0	0	0	0	0	0	0	0	0	40.7	0	0	0
	40.72	0	0	0	0	0	0	0	0	0	40.72	0	0	0
	40.74	0	0	0	0	0	0	0	0	0	40.74	0	0	0
	40.76	0	0	0	0	0	0	0	0	0	40.76	0	0	0
	40.78	0	0	0	0	0	0	0	0	0	40.78	0	0	0
	40.8	0	0	0	0	0	0	0	0	0	40.8	0	0	0
	40.82	0	0	0	0	0	0	0	0	0	40.82	0	0	0
	40.84	0	0	4	0	0	0	0	0	0	40.84	4	0	0
	40.86	0	0	1	0	0	0	0	0	0	40.86	1	0	0
	40.88	1	0	2	0	0	0	0	0	0	40.88	3	0	0
	40.9	3	0	5	0	0	0	0	0	0	40.9	8	0	0
	40.92	8	4	7	0	0	0	0	0	0	40.92	19	0	0
	40.94	6	7	8	0	0	0	0	0	0	40.94	21	0	0
	40.96	11	13	3	0	0	0	0	0	0	40.96	27	0	0
	40.98	13	17	7	0	0	0	0	0	0	40.98	37	0	0
	41	8	14	7	0	0	0	0	0	0	41	29	0	0
	41.02	10	22	8	0	0	0	0	0	0	41.02	40	0	0
	41.04	5	14	4	0	0	0	0	0	0	41.04	23	0	0
	41.06	0	5	0	0	0	0	0	0	0	41.06	5	0	0
	41.08	0	2	2	0	0	0	0	0	0	41.08	4	0	0
	41.1	0	1	2	0	0	0	0	0	0	41.1	3	0	0
	41.12	0	0	4	0	0	0	0	0	0	41.12	4	0	0
	41.14	0	1	4	0	0	0	0	0	0	41.14	5	0	0
	41.16	0	0	3	0	0	0	0	0	0	41.16	3	0	0
	41.18	0	0	1	0	0	0	0	0	0	41.18	1	0	0
	41.2	0	0	3	0	0	0	0	0	0	41.2	3	0	0
	41.22	0	0	0	0	0	0	0	0	0	41.22	0	0	0
	41.24	0	0	0	0	0	0	0	0	0	41.24	0	0	0
	41.26	0	0	0	0	0	0	0	0	0	41.26	0	0	0
	41.28	0	0	5	0	0	0	0	0	0	41.28	5	0	0
	41.3	5	0	2	0	0	0	0	0	0	41.3	7	0	0
	41.32	22	0	2	0	0	0	0	0	0	41.32	24	0	0
	41.34	1	0	1	0	0	0	0	0	0	41.34	2	0	0
	41.36	4	0	0	0	0	0	0	0	0	41.36	4	0	0
	41.38	1	0	0	0	0	0	0	0	0	41.38	1	0	0
	41.4	1	0	0	0	0	0	0	0	0	41.4	1	0	0
	41.42	0	0	0	0	0	0	0	0	0	41.42	0	0	0
	41.44	1	0	0	0	0	0	0	0	0	41.44	1	0	0
	41.46	0	0	0	0	0	0	0	0	0	41.46	0	0	0
	41.48	0	0	0	0	0	0	0	0	0	41.48	0	0	0
	41.5	0	0	0	0	0	0	0	0	0	41.5	0	0	0
	41.52	0	0	0	0	0	0	0	0	0	41.52	0	0	0
	41.54	0	0	0	0	0	0	0	0	0	41.54	0	0	0
	41.56	0	0	0	0	0	0	0	0	0	41.56	0	0	0
	41.58	0	0	0	0	0	0	0	0	0	41.58	0	0	0
	41.6	0	0	0	0	0	0	0	0	0	41.6	0	0	0
	41.62	0	0	0	0	0	0	0	0	0	41.62	0	0	0
	41.64	0	5	0	0	0	0	0	0	0	41.64	5	0	0
	41.66	0	2	0	0	0	0	0	0	0	41.66	2	0	0
	41.68	0	0	1	0	0	0	0	0	0	41.68	1	0	0
	41.7	0	2	1	0	0	0	0	0	0	41.7	3	0	0
	41.72	0	0	0	0	0	0	0	0	0	41.72	0	0	0
	41.74	0	0	4	0	0	0	0	0	0	41.74	4	0	0
	41.76	0	0	0	0	0	0	0	0	0	41.76	0	0	0
	41.78	0	0	3	0	0	0	0	0	0	41.78	3	0	0
	41.8	0	0	2	0	0	0	0	0	0	41.8	2	0	0
	41.82	0	0	2	0	0	0	0	0	0	41.82	2	0	0
	41.84	0	0	2	0	0	0	0	0	0	41.84	2	0	0
	41.86	0	3	0	0	0	0	0	0	0	41.86	3	0	0
	41.88	0	4	2	0	0	0	0	0	0	41.88	6	0	0
	41.9	0	4	4	0	0	0	0	0	0	41.9	8	0	0
	41.92	0	3	3	0	0	0	0	0	0	41.92	6	0	0
	41.94	0	0	13	0	0	0	0	0	0	41.94	13	0	0
	41.96	0	1	10	2	0	0	0	0	0	41.96	11	2	0
	41.98	5	0	5	3	0	0	0	0	0	41.98	10	3	0
	42	3	0	5	6	0	1	0	0	0	42	8	7	0
	42.02	0	4	7	8	0	0	0	0	0	42.02	11	8	0
	42.04	0	1	1	5	1	0	0	0	0	42.04	2	6	0
	42.06	1	3	2	2	0	1	0	0	0	42.06	6	3	0
	42.08	17	6	2	2	1	0	0	0	0	42.08	25	3	0
	42.1	28	11	1	3	5	1	0	0	0	42.1	40	9	0
	42.12	6	17	3	18	2	6	0	0	0	42.12	26	26	0
	42.14	2	16	1	39	14	17	0	0	0	42.14	19	70	0
	42.16	2	13	7	56	6	21	0	0	0	42.16	22	83	0
	42.18	1	3	4	36	25	17	0	0	0	42.18	8	78	0
	42.2	0	1	5	15	17	19	0	0	0	42.2	6	51	0
	42.22	3	0	1	1	30	22	0	0	0	42.22	4	53	0
	42.24	0	0	1	2	25	4	0	0	0	42.24	1	31	0
	42.26	0	0	0	1	21	0	0	0	0	42.26	0	22	0
	42.28	0	0	0	0	16	0	0	0	0	42.28	0	16	0
	42.3	0	0	1	0	21	0	0	0	0	42.3	1	21	0
	42.32	0	0	3	0	9	0	0	0	0	42.32	3	9	0
	42.34	1	0	2	0	2	0	0	0	0	42.34	3	2	0
	42.36	0	1	0	0	2	1	0	0	0	42.36	1	3	0
	42.38	0	0	1	0	0	0	0	0	0	42.38	1	0	0
	42.4	12	0	1	0	1	3	0	0	0	42.4	13	4	0
	42.42	19	0	0	0	0	2	0	0	0	42.42	19	2	0
	42.44	0	0	0	0	1	2	0	0	0	42.44	0	3	0
	42.46	0	0	0	0	0	1	0	0	0	42.46	0	1	0
	42.48	0	0	0	0	0	1	0	0	0	42.48	0	1	0
	42.5	0	0	0	0	0	3	0	0	0	42.5	0	3	0
	42.52	0	0	0	0	0	2	0	0	0	42.52	0	2	0
	42.54	0	0	0	0	0	8	0	0	1	42.54	0	8	1
	42.56	0	0	0	0	0	7	1	0	0	42.56	0	7	1
	42.58	0	0	0	1	0	4	0	0	0	42.58	0	5	0
	42.6	0	0	0	0	0	0	0	0	0	42.6	0	0	0
	42.62	0	0	0	0	0	0	0	1	0	42.62	0	0	1
	42.64	0	0	0	0	0	0	0	0	0	42.64	0	0	0
	42.66	0	0	0	0	0	2	0	0	0	42.66	0	2	0
	42.68	0	0	0	0	0	2	0	0	0	42.68	0	2	0
	42.7	0	0	0	0	0	2	0	0	0	42.7	0	2	0
	42.72	0	0	0	0	0	1	0	0	0	42.72	0	1	0
	42.74	0	0	0	0	1	0	0	0	0	42.74	0	1	0
	42.76	0	0	0	0	0	1	0	0	0	42.76	0	1	0
	42.78	0	0	1	0	0	4	0	0	3	42.78	1	4	3
	42.8	0	0	2	0	0	0	2	0	8	42.8	2	0	10
	42.82	0	0	2	0	0	5	6	3	11	42.82	2	5	20
	42.84	0	0	0	0	0	2	9	1	23	42.84	0	2	33
	42.86	0	0	0	0	0	2	35	3	19	42.86	0	2	57
	42.88	0	0	0	0	0	1	48	15	16	42.88	0	1	79
	42.9	0	0	0	0	0	0	45	26	6	42.9	0	0	77
	42.92	0	0	3	0	0	0	23	21	9	42.92	3	0	53
	42.94	0	0	2	0	0	0	17	24	4	42.94	2	0	45
	42.96	0	0	0	0	0	0	11	29	6	42.96	0	0	46
	42.98	0	0	1	0	0	1	1	28	8	42.98	1	1	37
	43	0	0	0	0	0	4	2	24	2	43	0	4	28
	43.02	0	0	0	0	0	0	0	9	4	43.02	0	0	13
	43.04	0	0	0	0	0	0	0	4	0	43.04	0	0	4
	43.06	0	0	0	0	0	0	0	9	0	43.06	0	0	9
	43.08	0	0	0	0	0	0	0	3	6	43.08	0	0	9
	43.1	0	0	0	0	0	0	0	0	3	43.1	0	0	3
	43.12	0	0	0	0	0	0	0	0	2	43.12	0	0	2
	43.14	0	0	0	0	0	0	0	0	8	43.14	0	0	8
	43.16	0	0	0	0	0	0	0	0	10	43.16	0	0	10
	43.18	0	0	0	0	0	0	0	0	1	43.18	0	0	1
	43.2	0	0	0	0	0	0	0	0	0	43.2	0	0	0
	43.22	0	0	4	0	0	0	0	0	0	43.22	4	0	0
	43.24	0	0	0	0	0	0	0	0	0	43.24	0	0	0
	43.26	0	0	0	0	0	2	0	0	10	43.26	0	2	10
	43.28	0	0	0	0	0	4	0	0	0	43.28	0	4	0
	43.3	0	0	0	0	0	4	0	0	6	43.3	0	4	6
	43.32	0	0	0	0	0	0	0	0	4	43.32	0	0	4
	43.34	0	0	0	0	0	0	0	0	0	43.34	0	0	0
	43.36	0	0	0	0	0	0	0	0	0	43.36	0	0	0
	43.38	0	0	0	0	0	0	0	0	0	43.38	0	0	0
	43.4	0	0	0	0	0	0	0	0	0	43.4	0	0	0
	43.42	0	0	0	0	0	0	0	0	0	43.42	0	0	0
	43.44	0	0	0	0	0	0	0	0	0	43.44	0	0	0
	43.46	0	0	0	0	0	6	0	0	0	43.46	0	6	0
	43.48	0	0	0	0	0	2	0	0	0	43.48	0	2	0
	43.5	0	0	0	0	0	0	0	0	0	43.5	0	0	0
	43.52	0	0	0	0	0	0	0	0	0	43.52	0	0	0
	43.54	0	0	0	0	0	0	0	0	0	43.54	0	0	0
	43.56	0	0	0	0	0	0	0	0	0	43.56	0	0	0
	43.58	0	0	0	0	0	0	0	0	0	43.58	0	0	0
	43.6	0	0	0	0	0	0	0	0	0	43.6	0	0	0
	43.62	0	0	0	0	0	0	0	0	0	43.62	0	0	0
	43.64	0	0	0	0	0	2	0	0	1	43.64	0	2	1
	43.66	0	0	0	0	0	3	0	0	0	43.66	0	3	0
	43.68	0	0	0	0	0	1	0	0	0	43.68	0	1	0
	43.7	0	0	0	0	0	5	0	0	0	43.7	0	5	0
	43.72	0	0	0	0	0	0	0	0	0	43.72	0	0	0
	43.74	0	0	0	0	0	0	0	0	0	43.74	0	0	0
	43.76	0	0	0	0	0	0	0	0	1	43.76	0	0	1
	43.78	0	0	0	0	0	0	0	0	0	43.78	0	0	0
	43.8	0	0	0	0	0	0	0	0	0	43.8	0	0	0
	43.82	0	0	0	0	0	0	0	0	0	43.82	0	0	0
	43.84	0	0	0	0	0	0	0	0	2	43.84	0	0	2
	43.86	0	0	0	0	0	0	0	0	3	43.86	0	0	3
	43.88	0	0	0	0	0	1	0	0	3	43.88	0	1	3
	43.9	0	0	0	0	0	0	0	0	1	43.9	0	0	1
	43.92	0	0	0	0	0	0	0	0	1	43.92	0	0	1
	43.94	0	0	0	0	0	0	0	0	0	43.94	0	0	0
	43.96	0	0	0	0	0	0	0	0	0	43.96	0	0	0
	43.98	0	0	0	0	0	0	0	0	1	43.98	0	0	1
	44	0	0	0	0	0	0	0	0	6	44	0	0	6
	44.02	0	0	0	0	0	0	0	0	2	44.02	0	0	2
	44.04	0	0	0	0	0	0	0	0	0	44.04	0	0	0
	44.06	0	0	0	0	0	0	0	0	0	44.06	0	0	0
	44.08	0	0	0	0	0	0	0	0	0	44.08	0	0	0
	44.1	0	0	0	0	0	0	0	0	0	44.1	0	0	0
	44.12	0	0	0	0	0	0	0	0	0	44.12	0	0	0
	44.14	0	0	0	0	0	0	0	0	0	44.14	0	0	0
	44.16	0	0	0	0	0	0	0	0	0	44.16	0	0	0
	44.18	0	0	0	0	0	0	0	0	0	44.18	0	0	0
	44.2	0	0	0	0	0	0	0	0	0	44.2	0	0	0
	44.22	0	0	0	0	0	0	0	0	0	44.22	0	0	0
	44.24	0	0	0	0	0	0	0	0	0	44.24	0	0	0
	44.26	0	0	0	0	0	0	0	0	0	44.26	0	0	0
	44.28	0	0	0	0	0	0	0	0	1	44.28	0	0	1
	44.3	0	0	0	0	0	0	0	0	0	44.3	0	0	0
	44.32	0	0	0	0	0	0	0	0	0	44.32	0	0	0
	44.34	0	0	0	0	0	0	0	0	0	44.34	0	0	0
	44.36	0	0	0	0	0	0	0	0	0	44.36	0	0	0
	44.38	0	0	0	0	0	0	0	0	1	44.38	0	0	1
	44.4	0	0	0	0	0	0	0	0	0	44.4	0	0	0
	44.42	0	0	0	0	0	0	0	0	0	44.42	0	0	0
	44.44	0	0	0	0	0	0	0	0	0	44.44	0	0	0
	44.46	0	0	0	0	0	0	0	0	7	44.46	0	0	7
	44.48	0	0	0	0	0	0	0	0	0	44.48	0	0	0
	44.5	0	0	0	0	0	0	0	0	0	44.5	0	0	0
	44.52	0	0	0	0	0	0	0	0	0	44.52	0	0	0
	44.54	0	0	0	0	0	0	0	0	0	44.54	0	0	0
	44.56	0	0	0	0	0	0	0	0	0	44.56	0	0	0
	44.58	0	0	0	0	0	0	0	0	0	44.58	0	0	0
	44.6	0	0	0	0	0	0	0	0	0	44.6	0	0	0
	44.62	0	0	0	0	0	0	0	0	0	44.62	0	0	0
	44.64	0	0	0	0	0	0	0	0	0	44.64	0	0	0
	44.66	0	0	0	0	0	0	0	0	0	44.66	0	0	0
	44.68	0	0	0	0	0	0	0	0	0	44.68	0	0	0
	44.7	0	0	0	0	0	0	0	0	0	44.7	0	0	0
	44.72	0	0	0	0	0	0	0	0	0	44.72	0	0	0
	44.74	0	0	0	0	0	0	0	0	0	44.74	0	0	0
	44.76	0	0	0	0	0	0	0	0	0	44.76	0	0	0
	44.78	0	0	0	0	0	0	0	0	0	44.78	0	0	0
	44.8	0	0	0	0	0	0	0	0	0	44.8	0	0	0
	44.82	0	0	0	0	0	0	0	0	0	44.82	0	0	0
	44.84	0	0	0	0	0	0	0	0	0	44.84	0	0	0
	44.86	0	0	0	0	0	0	0	0	0	44.86	0	0	0
	44.88	0	0	0	0	0	0	0	0	0	44.88	0	0	0
	44.9	0	0	0	0	0	0	0	0	0	44.9	0	0	0
	44.92	0	0	0	0	0	0	0	0	0	44.92	0	0	0
	44.94	0	0	0	0	0	0	0	0	0	44.94	0	0	0
	44.96	0	0	0	0	0	0	0	0	0	44.96	0	0	0
	44.98	0	0	0	0	0	0	0	0	0	44.98	0	0	0
	45	0	0	0	0	0	0	0	0	0	45	0	0	0
		0	0	0	0	0	0	0	0	0

## Sheet: EDFig2b
Data size
		High	Medium	Low
BD4	10	1000	798
BD4	20	1900	1700	400
BD4	40	3800	3300	743
BD3	10	960	482	165
BD3	20	1900	980	336
BD3	40	3800	2500	681
BD0	10	947	483	167
BD0	20	1900	1100	339
BD0	40	3700	2600	682

## Sheet: EDFig2d
Slide Name	s902-d04-20250613r19-0001-cf202bd9f0e4f114
Encoding Quality	high
BitRate	0.5
Number of Layers	10
Pre-slide time	34.964	seconds
Pre-focus time	0.029	seconds
Focusing time	73.653	seconds
Pre-imaging time	0.979	seconds
Pre-BG time	0.568	seconds													average	0.35335	0.0500245	0.371448	0.0414172	0.395834	0.324344	0.866718
BG time	34.483	seconds													sd	0.173596	0.0255691	0.075922	0.00347089	0.00258978	0.0308664	0.23442			Extended Data Figure 2d
Pre_scan time (move & zmap & imaging class def)	6.777	seconds
Spot number	XY-move	WaitTimeForFocus	CapturingTime	WaitTimeForResidualFrs	BG_compensation	DR_adjust	Tilt_Correction	Wait_for_encoder	Debayering	Lens_adjust	Total_Focus_Process	Encoding_Time	Total_Spot_Time	[~In milliseconds~]		XY-move	WaitTimeForFocus	CapturingTime	WaitTimeForResidualFrs	Total_Focus_Process	Encoding_Time	Total_Spot_Time
0	893	0	1333	40	70	209	20	0	42	43	392	487	1682		0	0.893	0	1.333	0.04	0.392	0.487	1.682
1	281	82	357	40	80	216	20	0	41	43	410	317	838		2.294	0.281	0.082	0.357	0.04	0.41	0.317	0.838
2	322	60	376	40	73	209	19	0	41	42	395	313	824		3.054	0.322	0.06	0.376	0.04	0.395	0.313	0.824
3	320	45	365	40	72	209	20	0	42	44	398	433	803		3.852	0.32	0.045	0.365	0.04	0.398	0.433	0.803
4	320	48	379	40	79	210	20	0	41	44	403	322	817		4.622	0.32	0.048	0.379	0.04	0.403	0.322	0.817
5	316	53	366	40	72	211	22	0	41	40	397	315	765		5.409	0.316	0.053	0.366	0.04	0.397	0.315	0.765
6	276	100	363	40	73	209	19	0	42	43	396	317	850		6.184	0.276	0.1	0.363	0.04	0.396	0.317	0.85
7	314	47	361	40	72	209	20	0	42	43	395	311	806		6.963	0.314	0.047	0.361	0.04	0.395	0.311	0.806
8	315	45	370	40	72	208	20	0	40	40	390	308	1543		7.725	0.315	0.045	0.37	0.04	0.39	0.308	1.543
9	1057	0	364	40	70	211	20	0	41	45	397	321	751		8.495	1.057	0	0.364	0.04	0.397	0.321	0.751
10	317	57	364	40	73	210	22	0	40	42	397	315	767		9.956	0.317	0.057	0.364	0.04	0.397	0.315	0.767
11	275	103	359	40	72	210	20	0	42	43	396	312	852		10.734	0.275	0.103	0.359	0.04	0.396	0.312	0.852
12	316	53	364	40	72	208	20	0	41	43	395	316	814		11.511	0.316	0.053	0.364	0.04	0.395	0.316	0.814
13	322	40	364	40	72	209	20	0	40	44	396	314	800		12.284	0.322	0.04	0.364	0.04	0.396	0.314	0.8
14	319	41	366	40	75	208	19	0	42	42	397	316	797		13.05	0.319	0.041	0.366	0.04	0.397	0.316	0.797
15	315	59	367	40	72	211	20	0	43	41	398	313	817		13.816	0.315	0.059	0.367	0.04	0.398	0.313	0.817
16	318	57	362	40	72	209	20	0	41	42	395	314	771		14.597	0.318	0.057	0.362	0.04	0.395	0.314	0.771
17	276	85	362	40	73	210	20	0	41	42	397	312	796		15.374	0.276	0.085	0.362	0.04	0.397	0.312	0.796
18	277	92	363	50	72	209	20	0	42	44	395	313	816		16.137	0.277	0.092	0.363	0.05	0.395	0.313	0.816
19	279	78	369	40	72	209	20	0	40	40	391	311	1583		16.919	0.279	0.078	0.369	0.04	0.391	0.311	1.583
20	1064	0	365	41	70	208	20	0	42	48	396	328	772		17.685	1.064	0	0.365	0.041	0.396	0.328	0.772
21	321	38	373	50	72	208	20	0	41	44	395	320	812		19.155	0.321	0.038	0.373	0.05	0.395	0.32	0.812
22	319	38	368	50	72	209	20	0	41	43	395	319	768		19.937	0.319	0.038	0.368	0.05	0.395	0.319	0.768
23	277	89	367	40	73	209	20	0	42	42	394	320	850		20.712	0.277	0.089	0.367	0.04	0.394	0.32	0.85
24	319	45	366	40	72	209	20	0	41	43	395	320	783		21.485	0.319	0.045	0.366	0.04	0.395	0.32	0.783
25	297	72	370	40	72	210	20	0	42	42	396	312	831		22.255	0.297	0.072	0.37	0.04	0.396	0.312	0.831
26	315	54	367	40	72	209	20	0	42	43	397	324	817		23.034	0.315	0.054	0.367	0.04	0.397	0.324	0.817
27	321	38	371	40	73	209	20	0	42	44	398	415	796		23.81	0.321	0.038	0.371	0.04	0.398	0.415	0.796
28	313	62	377	40	75	210	20	0	43	41	399	312	835		24.58	0.313	0.062	0.377	0.04	0.399	0.312	0.835
29	321	44	362	40	75	208	20	0	42	43	399	326	797		25.372	0.321	0.044	0.362	0.04	0.399	0.326	0.797
30	316	55	369	40	72	209	20	0	41	44	396	307	818		26.139	0.316	0.055	0.369	0.04	0.396	0.307	0.818
31	319	44	366	40	72	208	19	0	41	43	393	320	800		26.919	0.319	0.044	0.366	0.04	0.393	0.32	0.8
32	314	53	372	40	72	209	20	0	40	42	392	310	1452		27.688	0.314	0.053	0.372	0.04	0.392	0.31	1.452
33	955	0	359	40	70	210	19	0	42	41	393	324	757		28.467	0.955	0	0.359	0.04	0.393	0.324	0.757
34	322	37	369	40	73	209	20	0	40	46	398	420	801		29.821	0.322	0.037	0.369	0.04	0.398	0.42	0.801
35	317	46	367	40	74	210	20	0	42	43	398	314	767		30.589	0.317	0.046	0.367	0.04	0.398	0.314	0.767
36	276	95	365	40	72	209	20	0	41	42	395	317	823		31.359	0.276	0.095	0.365	0.04	0.395	0.317	0.823
37	279	74	364	40	72	208	20	0	43	43	395	314	793		32.135	0.279	0.074	0.364	0.04	0.395	0.314	0.793
38	276	90	360	50	72	209	20	0	42	43	397	319	812		32.892	0.276	0.09	0.36	0.05	0.397	0.319	0.812
39	276	84	361	50	72	208	21	0	41	43	396	316	847		33.668	0.276	0.084	0.361	0.05	0.396	0.316	0.847
40	317	42	362	40	73	209	19	0	41	43	395	319	802		34.439	0.317	0.042	0.362	0.04	0.395	0.319	0.802
41	322	39	369	40	73	209	20	0	41	44	396	323	798		35.2	0.322	0.039	0.369	0.04	0.396	0.323	0.798
42	316	53	364	40	72	209	19	0	41	42	394	320	770		35.97	0.316	0.053	0.364	0.04	0.394	0.32	0.77
43	277	82	361	40	73	209	20	0	41	44	395	317	799		36.743	0.277	0.082	0.361	0.04	0.395	0.317	0.799
44	278	88	361	40	72	210	20	0	44	45	401	316	853		37.503	0.278	0.088	0.361	0.04	0.401	0.316	0.853
45	321	45	362	40	74	209	22	0	40	40	395	307	1405		38.27	0.321	0.045	0.362	0.04	0.395	0.307	1.405
46	918	0	362	40	70	210	20	0	41	43	394	323	717		39.038	0.918	0	0.362	0.04	0.394	0.323	0.717
47	280	85	369	40	74	210	20	0	42	42	399	316	851		40.358	0.28	0.085	0.369	0.04	0.399	0.316	0.851
48	318	49	367	40	72	208	20	0	41	44	394	316	818		41.132	0.318	0.049	0.367	0.04	0.394	0.316	0.818
49	322	37	362	50	72	209	20	0	41	43	396	317	765		41.906	0.322	0.037	0.362	0.05	0.396	0.317	0.765
50	276	74	362	50	73	209	20	0	44	47	400	317	850		42.677	0.276	0.074	0.362	0.05	0.4	0.317	0.85
51	323	32	366	40	72	209	20	0	41	42	395	313	796		43.439	0.323	0.032	0.366	0.04	0.395	0.313	0.796
52	320	46	367	40	73	208	20	0	41	43	394	315	769		44.2	0.32	0.046	0.367	0.04	0.394	0.315	0.769
53	277	75	367	40	72	208	20	0	42	42	393	317	846		44.973	0.277	0.075	0.367	0.04	0.393	0.317	0.846
54	322	42	366	40	72	208	19	0	43	43	395	318	800		45.732	0.322	0.042	0.366	0.04	0.395	0.318	0.8
55	313	44	366	40	72	209	20	0	42	43	396	316	763		46.502	0.313	0.044	0.366	0.04	0.396	0.316	0.763
56	275	87	366	40	76	213	20	0	41	42	402	315	853		47.265	0.275	0.087	0.366	0.04	0.402	0.315	0.853
57	319	46	361	50	71	209	20	0	42	44	396	423	822		48.033	0.319	0.046	0.361	0.05	0.396	0.423	0.822
58	315	27	372	40	77	211	20	0	40	40	397	306	1527		48.809	0.315	0.027	0.372	0.04	0.397	0.306	1.527
59	1050	0	363	40	70	209	20	0	41	42	393	319	720		49.563	1.05	0	0.363	0.04	0.393	0.319	0.72
60	281	81	364	40	73	209	20	0	41	43	395	315	799		51.016	0.281	0.081	0.364	0.04	0.395	0.315	0.799
61	278	85	361	40	72	209	20	0	41	44	396	317	811		51.782	0.278	0.085	0.361	0.04	0.396	0.317	0.811
62	277	75	365	42	72	209	20	0	40	45	396	428	836		52.546	0.277	0.075	0.365	0.042	0.396	0.428	0.836
63	316	42	365	41	78	211	20	0	42	44	404	318	800		53.305	0.316	0.042	0.365	0.041	0.404	0.318	0.8
64	315	56	363	50	72	208	20	0	40	44	394	317	783		54.069	0.315	0.056	0.363	0.05	0.394	0.317	0.783
65	276	75	361	50	72	209	20	0	43	41	395	319	800		54.853	0.276	0.075	0.361	0.05	0.395	0.319	0.8
66	277	84	368	40	73	208	19	0	41	44	395	418	856		55.615	0.277	0.084	0.368	0.04	0.395	0.418	0.856
67	318	40	373	50	73	210	20	0	41	43	397	421	827		56.384	0.318	0.04	0.373	0.05	0.397	0.421	0.827
68	323	34	390	40	73	209	20	0	42	43	398	319	781		57.165	0.323	0.034	0.39	0.04	0.398	0.319	0.781
69	277	81	364	40	73	210	20	0	41	44	397	317	849		57.952	0.277	0.081	0.364	0.04	0.397	0.317	0.849
70	323	35	360	40	73	209	20	0	41	45	397	314	751		58.714	0.323	0.035	0.36	0.04	0.397	0.314	0.751
71	276	85	369	40	72	210	20	0	42	43	396	316	846		59.472	0.276	0.085	0.369	0.04	0.396	0.316	0.846
72	314	53	362	50	73	208	20	0	40	44	396	318	787		60.242	0.314	0.053	0.362	0.05	0.396	0.318	0.787
73	280	69	364	40	74	210	20	0	40	42	395	308	1440		61.021	0.28	0.069	0.364	0.04	0.395	0.308	1.44
74	926	0	362	40	70	209	20	0	40	45	394	320	725		61.774	0.926	0	0.362	0.04	0.394	0.32	0.725
75	277	76	366	40	72	208	20	0	41	43	394	318	844		63.102	0.277	0.076	0.366	0.04	0.394	0.318	0.844
76	319	35	366	40	72	209	19	0	40	42	395	320	797		63.861	0.319	0.035	0.366	0.04	0.395	0.32	0.797
77	316	38	363	40	72	209	19	0	42	42	395	312	799		64.621	0.316	0.038	0.363	0.04	0.395	0.312	0.799
78	317	49	366	40	72	209	20	0	42	42	395	314	813		65.378	0.317	0.049	0.366	0.04	0.395	0.314	0.813
79	320	47	364	40	72	215	20	0	41	43	402	317	803		66.15	0.32	0.047	0.364	0.04	0.402	0.317	0.803
80	313	55	363	40	72	208	19	0	41	42	394	314	814		66.921	0.313	0.055	0.363	0.04	0.394	0.314	0.814
81	317	43	364	40	73	208	20	0	40	43	395	314	767		67.692	0.317	0.043	0.364	0.04	0.395	0.314	0.767
82	279	77	365	40	72	208	19	0	41	43	393	310	800		68.456	0.279	0.077	0.365	0.04	0.393	0.31	0.8
83	278	72	364	41	72	209	19	0	41	43	395	314	798		69.217	0.278	0.072	0.364	0.041	0.395	0.314	0.798
84	278	80	362	40	74	208	20	0	41	43	397	311	802		69.972	0.278	0.08	0.362	0.04	0.397	0.311	0.802
85	280	79	363	40	74	208	20	0	41	43	397	322	799		70.732	0.28	0.079	0.363	0.04	0.397	0.322	0.799
86	276	89	371	40	72	209	19	0	41	43	395	308	816		71.494	0.276	0.089	0.371	0.04	0.395	0.308	0.816
87	277	82	372	40	73	209	20	0	41	42	395	316	833		72.27	0.277	0.082	0.372	0.04	0.395	0.316	0.833
88	296	61	368	40	74	209	20	0	40	41	394	306	1470		73.041	0.296	0.061	0.368	0.04	0.394	0.306	1.47
89	958	0	365	40	73	208	20	0	40	45	396	319	773		73.806	0.958	0	0.365	0.04	0.396	0.319	0.773
90	323	29	366	50	72	208	19	0	42	43	394	312	817		75.169	0.323	0.029	0.366	0.05	0.394	0.312	0.817
91	322	24	364	40	73	211	20	0	41	43	399	315	745		75.937	0.322	0.024	0.364	0.04	0.399	0.315	0.745
92	275	86	367	40	72	208	20	0	41	44	395	315	848		76.687	0.275	0.086	0.367	0.04	0.395	0.315	0.848
93	315	48	360	40	72	209	19	0	41	42	394	312	771		77.455	0.315	0.048	0.36	0.04	0.394	0.312	0.771
94	278	80	359	53	72	208	20	0	42	43	395	314	813		78.218	0.278	0.08	0.359	0.053	0.395	0.314	0.813
95	279	75	367	40	73	208	20	0	41	43	395	319	800		78.988	0.279	0.075	0.367	0.04	0.395	0.319	0.8
96	277	85	367	50	74	214	20	0	41	43	403	315	862		79.749	0.277	0.085	0.367	0.05	0.403	0.315	0.862
97	320	41	362	40	72	210	21	0	41	43	401	314	805		80.528	0.32	0.041	0.362	0.04	0.401	0.314	0.805
98	316	42	358	50	72	209	20	0	40	43	394	315	817		81.291	0.316	0.042	0.358	0.05	0.394	0.315	0.817
99	320	25	361	40	73	209	20	0	41	45	398	314	748		82.057	0.32	0.025	0.361	0.04	0.398	0.314	0.748
100	279	78	361	40	72	209	20	0	41	42	393	319	798		82.803	0.279	0.078	0.361	0.04	0.393	0.319	0.798
101	277	77	366	40	73	208	20	0	42	42	395	315	851		83.561	0.277	0.077	0.366	0.04	0.395	0.315	0.851
102	322	32	361	40	72	209	20	0	41	43	395	315	800		84.321	0.322	0.032	0.361	0.04	0.395	0.315	0.8
103	320	37	364	40	74	210	22	0	40	40	397	305	1310		85.076	0.32	0.037	0.364	0.04	0.397	0.305	1.31
104	825	0	362	40	71	208	20	0	42	43	393	321	766		85.837	0.825	0	0.362	0.04	0.393	0.321	0.766
105	323	29	363	40	72	209	20	0	41	44	396	318	753		87.064	0.323	0.029	0.363	0.04	0.396	0.318	0.753
106	277	81	366	50	72	208	20	0	41	43	394	318	868		87.819	0.277	0.081	0.366	0.05	0.394	0.318	0.868
107	322	23	364	40	72	209	20	0	42	44	396	318	750		88.593	0.322	0.023	0.364	0.04	0.396	0.318	0.75
108	276	76	364	40	72	209	20	0	40	44	395	312	850		89.342	0.276	0.076	0.364	0.04	0.395	0.312	0.85
109	320	28	368	40	72	210	20	0	42	43	397	421	799		90.098	0.32	0.028	0.368	0.04	0.397	0.421	0.799
110	314	46	376	40	74	211	20	0	40	44	399	315	828		90.854	0.314	0.046	0.376	0.04	0.399	0.315	0.828
111	322	29	367	40	73	208	20	0	40	44	396	316	804		91.63	0.322	0.029	0.367	0.04	0.396	0.316	0.804
112	316	29	370	40	72	209	19	0	42	42	395	314	765		92.388	0.316	0.029	0.37	0.04	0.395	0.314	0.765
113	279	74	361	40	74	208	20	0	41	43	396	319	802		93.143	0.279	0.074	0.361	0.04	0.396	0.319	0.802
114	279	75	377	41	72	208	20	0	41	43	394	314	864		93.897	0.279	0.075	0.377	0.041	0.394	0.314	0.864
115	320	32	362	41	71	212	20	0	43	45	401	315	797		94.669	0.32	0.032	0.362	0.041	0.401	0.315	0.797
116	315	41	367	40	72	208	19	0	40	42	391	306	1453		95.424	0.315	0.041	0.367	0.04	0.391	0.306	1.453
117	959	0	362	40	70	208	20	0	41	44	394	319	720		96.187	0.959	0	0.362	0.04	0.394	0.319	0.72
118	275	76	364	40	73	209	20	0	42	43	396	312	800		97.548	0.275	0.076	0.364	0.04	0.396	0.312	0.8
119	275	81	362	40	72	209	20	0	41	42	395	317	849		98.303	0.275	0.081	0.362	0.04	0.395	0.317	0.849
120	321	32	369	40	72	209	19	0	43	43	395	320	799		99.061	0.321	0.032	0.369	0.04	0.395	0.32	0.799
121	313	35	362	40	72	208	19	0	43	42	394	318	800		99.823	0.313	0.035	0.362	0.04	0.394	0.318	0.8
122	317	36	364	50	71	209	20	0	40	45	395	319	815		100.573	0.317	0.036	0.364	0.05	0.395	0.319	0.815
123	321	28	363	50	73	208	20	0	41	43	395	315	800		101.34	0.321	0.028	0.363	0.05	0.395	0.315	0.8
124	313	31	358	40	72	208	19	0	41	44	395	315	760		102.102	0.313	0.031	0.358	0.04	0.395	0.315	0.76
125	277	70	362	50	72	208	20	0	41	44	394	317	808		102.844	0.277	0.07	0.362	0.05	0.394	0.317	0.808
126	279	65	362	40	72	209	20	0	42	43	395	319	835		103.603	0.279	0.065	0.362	0.04	0.395	0.319	0.835
127	319	34	376	40	75	209	20	0	40	45	398	314	815		104.349	0.319	0.034	0.376	0.04	0.398	0.314	0.815
128	315	38	369	40	72	208	20	0	41	44	394	316	817		105.118	0.315	0.038	0.369	0.04	0.394	0.316	0.817
129	320	30	371	40	72	210	22	0	40	40	394	307	1404		105.88	0.32	0.03	0.371	0.04	0.394	0.307	1.404
130	916	0	363	40	70	209	20	0	41	43	393	321	767		106.641	0.916	0	0.363	0.04	0.393	0.321	0.767
131	319	30	369	40	72	208	20	0	40	45	395	316	807		107.96	0.319	0.03	0.369	0.04	0.395	0.316	0.807
132	316	38	365	40	72	209	22	0	42	42	398	317	812		108.718	0.316	0.038	0.365	0.04	0.398	0.317	0.812
133	321	34	367	40	72	208	20	0	42	42	394	316	769		109.477	0.321	0.034	0.367	0.04	0.394	0.316	0.769
134	278	76	375	40	72	209	20	0	42	43	396	314	812		110.239	0.278	0.076	0.375	0.04	0.396	0.314	0.812
135	275	82	364	40	74	209	20	0	41	44	398	312	849		111.008	0.275	0.082	0.364	0.04	0.398	0.312	0.849
136	314	41	365	40	72	209	20	0	42	43	395	309	818		111.769	0.314	0.041	0.365	0.04	0.395	0.309	0.818
137	321	26	363	40	72	209	19	0	41	43	394	418	796		112.529	0.321	0.026	0.363	0.04	0.394	0.418	0.796
138	320	30	373	50	73	210	19	0	42	40	395	438	819		113.279	0.32	0.03	0.373	0.05	0.395	0.438	0.819
139	316	31	373	41	79	210	20	0	40	44	403	314	810		114.052	0.316	0.031	0.373	0.041	0.403	0.314	0.81
140	317	44	363	50	73	209	20	0	40	43	394	318	829		114.813	0.317	0.044	0.363	0.05	0.394	0.318	0.829
141	313	15	364	40	72	208	20	0	41	43	395	316	791		115.587	0.313	0.015	0.364	0.04	0.395	0.316	0.791
142	322	25	366	40	72	211	20	0	40	40	392	305	1245		116.319	0.322	0.025	0.366	0.04	0.392	0.305	1.245
143	767	0	357	40	70	208	20	0	42	43	394	319	722		117.072	0.767	0	0.357	0.04	0.394	0.319	0.722
144	276	76	365	40	73	208	20	0	41	45	398	318	850		118.236	0.276	0.076	0.365	0.04	0.398	0.318	0.85
145	315	32	367	40	72	209	20	0	40	43	394	318	763		118.993	0.315	0.032	0.367	0.04	0.394	0.318	0.763
146	276	74	364	40	74	208	19	0	42	42	397	314	847		119.747	0.276	0.074	0.364	0.04	0.397	0.314	0.847
147	324	45	361	40	72	208	20	0	40	44	395	325	768		120.501	0.324	0.045	0.361	0.04	0.395	0.325	0.768
148	276	83	372	40	72	208	20	0	43	43	395	316	873		121.271	0.276	0.083	0.372	0.04	0.395	0.316	0.873
149	322	22	361	40	72	208	20	0	40	44	394	315	791		122.042	0.322	0.022	0.361	0.04	0.394	0.315	0.791
150	320	37	360	40	73	209	20	0	42	45	400	318	812		122.787	0.32	0.037	0.36	0.04	0.4	0.318	0.812
151	319	29	366	40	72	209	20	0	40	44	395	315	810		123.544	0.319	0.029	0.366	0.04	0.395	0.315	0.81
152	323	29	361	40	73	210	19	0	42	42	396	315	794		124.298	0.323	0.029	0.361	0.04	0.396	0.315	0.794
153	315	36	366	40	72	210	20	0	40	40	392	304	1311		125.051	0.315	0.036	0.366	0.04	0.392	0.304	1.311
154	821	0	363	40	73	208	20	0	42	43	396	413	767		125.808	0.821	0	0.363	0.04	0.396	0.413	0.767
155	317	34	373	40	73	210	20	0	41	44	397	315	820		127.032	0.317	0.034	0.373	0.04	0.397	0.315	0.82
156	319	30	364	40	72	211	20	0	41	43	397	314	799		127.796	0.319	0.03	0.364	0.04	0.397	0.314	0.799
157	313	32	363	40	72	208	20	0	41	42	394	314	766		128.549	0.313	0.032	0.363	0.04	0.394	0.314	0.766
158	278	71	375	40	75	209	20	0	42	44	399	315	818		129.297	0.278	0.071	0.375	0.04	0.399	0.315	0.818
159	279	70	365	40	72	208	20	0	41	43	394	315	846		130.061	0.279	0.07	0.365	0.04	0.394	0.315	0.846
160	320	28	364	40	72	209	19	0	40	44	395	307	802		130.815	0.32	0.028	0.364	0.04	0.395	0.307	0.802
161	314	28	368	40	72	208	20	0	40	43	394	313	762		131.567	0.314	0.028	0.368	0.04	0.394	0.313	0.762
162	277	74	367	40	71	212	19	0	40	42	394	407	2758		132.317	0.277	0.074	0.367	0.04	0.394	0.407	2.758
Imaging Time	184.636	seconds
Slide Time in total	260.587	seconds

## Sheet: EDFig2e
Slide Name	s902-d04-20250613r18-0001-d51d33c860c481dc
Encoding Quality	high
BitRate	0.5
Number of Layers	20
Pre-slide time	35.954	seconds
Pre-focus time	0.031	seconds
Focusing time	75.259	seconds
Pre-imaging time	0.977	seconds
Pre-BG time	0.516	seconds													average	0.353724	0.325871	0.598675	0.0441288	0.696344	0.78535	1.37261		Extended Data Figure 2e
BG time	38.776	seconds													sd	0.173412	0.0986143	0.0752151	0.00495803	0.00710971	0.018577	0.252519
Pre_scan time (move & zmap & imaging class def)	7.338	seconds
Spot number	XY-move	WaitTimeForFocus	CapturingTime	WaitTimeForResidualFrs	BG_compensation	DR_adjust	Tilt_Correction	Wait_for_encoder	Debayering	Lens_adjust	Total_Focus_Process	Encoding_Time	Total_Spot_Time	[~In milliseconds~]		XY-move	WaitTimeForFocus	CapturingTime	WaitTimeForResidualFrs	Total_Focus_Process	Encoding_Time	Total_Spot_Time
0	892	0	1551	40	113	344	36	0	80	80	672	975	1933		0	0.892	0	1.551	0.04	0.672	0.975	1.933
1	314	337	621	40	135	372	36	0	80	80	723	797	1344		2.511	0.314	0.337	0.621	0.04	0.723	0.797	1.344
2	315	387	606	40	127	352	36	0	80	80	694	777	1344		3.823	0.315	0.387	0.606	0.04	0.694	0.777	1.344
3	281	392	596	40	127	354	36	0	80	80	697	788	1379		5.171	0.281	0.392	0.596	0.04	0.697	0.788	1.379
4	317	355	591	40	133	356	36	0	80	80	704	778	1347		6.48	0.317	0.355	0.591	0.04	0.704	0.778	1.347
5	322	349	597	40	130	351	36	0	80	80	696	782	1338		7.783	0.322	0.349	0.597	0.04	0.696	0.782	1.338
6	319	350	588	40	126	354	36	0	80	80	696	782	1326		9.091	0.319	0.35	0.588	0.04	0.696	0.782	1.326
7	320	355	601	40	127	353	36	0	80	80	696	780	1345		10.388	0.32	0.355	0.601	0.04	0.696	0.78	1.345
8	317	356	593	50	132	349	36	0	80	80	696	778	2079		11.704	0.317	0.356	0.593	0.05	0.696	0.778	2.079
9	1050	0	596	40	114	345	36	0	80	80	674	782	942		13.02	1.05	0	0.596	0.04	0.674	0.782	0.942
10	277	375	593	41	132	353	36	0	80	80	699	784	1366		14.706	0.277	0.375	0.593	0.041	0.699	0.784	1.366
11	322	343	590	40	127	354	36	0	80	83	699	772	1323		15.992	0.322	0.343	0.59	0.04	0.699	0.772	1.323
12	320	356	589	40	134	354	36	0	80	80	703	786	1334		17.287	0.32	0.356	0.589	0.04	0.703	0.786	1.334
13	313	357	588	40	131	352	36	0	80	80	699	774	1337		18.592	0.313	0.357	0.588	0.04	0.699	0.774	1.337
14	322	353	593	50	127	351	36	0	80	80	693	786	1346		19.89	0.322	0.353	0.593	0.05	0.693	0.786	1.346
15	318	343	590	50	129	352	36	0	80	80	696	790	1299		21.208	0.318	0.343	0.59	0.05	0.696	0.79	1.299
16	281	382	595	40	131	354	36	0	80	80	702	793	1327		22.509	0.281	0.382	0.595	0.04	0.702	0.793	1.327
17	275	397	595	40	127	354	36	0	80	80	698	785	1341		23.807	0.275	0.397	0.595	0.04	0.698	0.785	1.341
18	277	403	591	50	133	353	36	0	80	80	702	788	1391		25.114	0.277	0.403	0.591	0.05	0.702	0.788	1.391
19	315	348	593	50	127	350	36	0	80	80	692	867	2081		26.435	0.315	0.348	0.593	0.05	0.692	0.867	2.081
20	1057	0	601	40	113	345	36	0	80	80	673	787	998		27.741	1.057	0	0.601	0.04	0.673	0.787	0.998
21	316	323	597	50	132	354	36	0	80	80	701	787	1320		29.439	0.316	0.323	0.597	0.05	0.701	0.787	1.32
22	317	358	591	40	131	353	36	0	81	82	702	788	1350		30.725	0.317	0.358	0.591	0.04	0.702	0.788	1.35
23	323	347	592	50	126	352	36	0	80	80	694	782	1337		32.031	0.323	0.347	0.592	0.05	0.694	0.782	1.337
24	316	349	597	50	128	352	36	0	80	80	694	786	1344		33.343	0.316	0.349	0.597	0.05	0.694	0.786	1.344
25	316	349	600	50	134	348	36	0	80	80	697	790	1314		34.655	0.316	0.349	0.6	0.05	0.697	0.79	1.314
26	282	383	596	50	129	356	36	0	80	80	700	788	1341		35.97	0.282	0.383	0.596	0.05	0.7	0.788	1.341
27	280	387	590	40	128	355	36	0	80	80	698	778	1331		37.281	0.28	0.387	0.59	0.04	0.698	0.778	1.331
28	279	393	597	50	131	348	36	0	80	80	693	792	1392		38.578	0.279	0.393	0.597	0.05	0.693	0.792	1.392
29	317	345	598	50	127	355	36	0	80	80	697	781	1342		39.897	0.317	0.345	0.598	0.05	0.697	0.781	1.342
30	315	344	598	50	127	353	36	0	80	80	694	789	1348		41.207	0.315	0.344	0.598	0.05	0.694	0.789	1.348
31	318	339	599	40	126	357	36	0	80	80	697	783	1298		42.514	0.318	0.339	0.599	0.04	0.697	0.783	1.298
32	278	388	595	51	127	353	37	0	80	82	698	777	2025		43.81	0.278	0.388	0.595	0.051	0.698	0.777	2.025
33	957	0	591	40	114	346	39	0	80	81	680	783	948		45.122	0.957	0	0.591	0.04	0.68	0.783	0.948
34	280	368	587	40	133	353	36	0	80	80	701	786	1310		46.71	0.28	0.368	0.587	0.04	0.701	0.786	1.31
35	279	388	591	40	128	353	36	0	80	80	696	779	1375		47.985	0.279	0.388	0.591	0.04	0.696	0.779	1.375
36	319	349	589	51	129	351	37	0	80	80	696	775	1342		49.283	0.319	0.349	0.589	0.051	0.696	0.775	1.342
37	319	349	598	40	131	355	36	0	80	80	700	780	1298		50.591	0.319	0.349	0.598	0.04	0.7	0.78	1.298
38	275	386	586	40	133	354	36	0	81	83	705	785	1326		51.897	0.275	0.386	0.586	0.04	0.705	0.785	1.326
39	277	401	591	40	126	353	36	0	80	80	694	780	1346		53.184	0.277	0.401	0.591	0.04	0.694	0.78	1.346
40	278	387	593	40	129	354	36	0	80	80	698	777	1374		54.493	0.278	0.387	0.593	0.04	0.698	0.777	1.374
41	319	356	593	50	129	353	36	0	80	80	697	789	1312		55.791	0.319	0.356	0.593	0.05	0.697	0.789	1.312
42	277	383	590	40	131	353	36	0	80	80	700	789	1327		57.109	0.277	0.383	0.59	0.04	0.7	0.789	1.327
43	280	397	590	50	128	352	36	0	80	80	695	792	1391		58.399	0.28	0.397	0.59	0.05	0.695	0.792	1.391
44	320	341	596	40	128	354	36	0	80	80	698	792	1335		59.716	0.32	0.341	0.596	0.04	0.698	0.792	1.335
45	316	352	594	51	132	351	36	0	81	80	700	771	1946		61.013	0.316	0.352	0.594	0.051	0.7	0.771	1.946
46	914	0	599	40	115	345	37	0	80	80	676	794	994		62.326	0.914	0	0.599	0.04	0.676	0.794	0.994
47	318	321	597	50	126	355	36	0	80	80	695	787	1333		63.879	0.318	0.321	0.597	0.05	0.695	0.787	1.333
48	322	333	593	40	130	356	36	0	80	80	702	789	1330		65.165	0.322	0.333	0.593	0.04	0.702	0.789	1.33
49	317	348	601	40	132	353	36	0	80	80	700	785	1304		66.453	0.317	0.348	0.601	0.04	0.7	0.785	1.304
50	278	385	594	40	131	353	36	0	80	80	699	787	1374		67.759	0.278	0.385	0.594	0.04	0.699	0.787	1.374
51	319	349	592	50	132	352	36	0	80	80	699	785	1348		69.056	0.319	0.349	0.592	0.05	0.699	0.785	1.348
52	317	337	592	51	136	354	36	0	80	80	704	785	1341		70.366	0.317	0.337	0.592	0.051	0.704	0.785	1.341
53	324	342	590	50	127	355	36	0	80	80	697	789	1313		71.663	0.324	0.342	0.59	0.05	0.697	0.789	1.313
54	285	365	591	40	132	352	36	0	80	80	699	789	1311		72.969	0.285	0.365	0.591	0.04	0.699	0.789	1.311
55	277	394	588	51	130	352	36	0	80	80	698	777	1390		74.25	0.277	0.394	0.588	0.051	0.698	0.777	1.39
56	321	340	590	40	132	353	36	0	80	80	701	787	1329		75.56	0.321	0.34	0.59	0.04	0.701	0.787	1.329
57	322	338	594	40	133	355	36	0	80	80	702	781	1327		76.851	0.322	0.338	0.594	0.04	0.702	0.781	1.327
58	316	353	588	40	132	350	36	0	80	80	697	777	2082		78.145	0.316	0.353	0.588	0.04	0.697	0.777	2.082
59	1062	0	598	40	116	343	36	0	80	80	674	783	996		79.442	1.062	0	0.598	0.04	0.674	0.783	0.996
60	316	319	591	40	132	352	36	0	80	81	702	780	1306		81.142	0.316	0.319	0.591	0.04	0.702	0.78	1.306
61	318	349	600	50	127	352	36	0	80	80	694	785	1359		82.408	0.318	0.349	0.6	0.05	0.694	0.785	1.359
62	323	335	590	40	126	353	36	0	80	80	693	782	1279		83.725	0.323	0.335	0.59	0.04	0.693	0.782	1.279
63	277	392	590	40	133	352	36	0	80	80	701	787	1381		85.013	0.277	0.392	0.59	0.04	0.701	0.787	1.381
64	318	343	586	40	130	355	36	0	80	80	700	792	1324		86.312	0.318	0.343	0.586	0.04	0.7	0.792	1.324
65	317	351	585	40	137	352	36	0	80	80	704	782	1294		87.599	0.317	0.351	0.585	0.04	0.704	0.782	1.294
66	279	387	597	50	128	350	36	0	80	80	694	874	1392		88.892	0.279	0.387	0.597	0.05	0.694	0.874	1.392
67	320	336	602	50	132	359	36	0	80	80	706	780	1348		90.205	0.32	0.336	0.602	0.05	0.706	0.78	1.348
68	318	344	590	50	126	354	36	0	80	80	695	794	1340		91.513	0.318	0.344	0.59	0.05	0.695	0.794	1.34
69	315	342	598	40	128	360	36	0	80	80	702	789	1300		92.815	0.315	0.342	0.598	0.04	0.702	0.789	1.3
70	276	387	596	40	127	360	36	0	80	80	702	787	1344		94.11	0.276	0.387	0.596	0.04	0.702	0.787	1.344
71	277	391	591	50	131	356	36	0	80	80	702	783	1390		95.409	0.277	0.391	0.591	0.05	0.702	0.783	1.39
72	314	343	592	50	127	352	36	0	80	80	693	784	1342		96.718	0.314	0.343	0.592	0.05	0.693	0.784	1.342
73	317	333	590	50	128	351	36	0	80	83	698	782	1966		98.017	0.317	0.333	0.59	0.05	0.698	0.782	1.966
74	956	0	599	40	113	344	36	0	80	80	672	783	994		99.307	0.956	0	0.599	0.04	0.672	0.783	0.994
75	316	319	603	50	129	354	36	0	80	80	698	781	1329		100.902	0.316	0.319	0.603	0.05	0.698	0.781	1.329
76	316	337	586	40	131	353	36	0	80	80	699	780	1325		102.19	0.316	0.337	0.586	0.04	0.699	0.78	1.325
77	322	341	589	50	128	353	36	0	80	80	694	779	1348		103.469	0.322	0.341	0.589	0.05	0.694	0.779	1.348
78	323	331	590	50	129	352	36	0	80	80	697	786	1292		104.771	0.323	0.331	0.59	0.05	0.697	0.786	1.292
79	279	378	594	40	130	352	37	0	80	80	698	785	1328		106.065	0.279	0.378	0.594	0.04	0.698	0.785	1.328
80	276	385	591	40	127	353	36	0	80	80	694	778	1379		107.356	0.276	0.385	0.591	0.04	0.694	0.778	1.379
81	318	342	588	40	132	356	36	0	80	80	702	775	1328		108.648	0.318	0.342	0.588	0.04	0.702	0.775	1.328
82	314	345	592	41	127	351	36	0	80	80	693	787	1340		109.936	0.314	0.345	0.592	0.041	0.693	0.787	1.34
83	321	345	594	40	127	352	36	0	80	80	694	788	1299		111.228	0.321	0.345	0.594	0.04	0.694	0.788	1.299
84	278	379	587	40	132	355	36	0	80	80	702	775	1326		112.528	0.278	0.379	0.587	0.04	0.702	0.775	1.326
85	276	385	592	50	134	351	37	0	80	80	701	771	1343		113.812	0.276	0.385	0.592	0.05	0.701	0.771	1.343
86	276	377	591	40	132	354	36	0	80	80	700	784	1378		115.115	0.276	0.377	0.591	0.04	0.7	0.784	1.378
87	322	335	593	50	137	346	36	0	80	80	698	779	1348		116.399	0.322	0.335	0.593	0.05	0.698	0.779	1.348
88	322	334	588	40	131	351	36	0	81	81	699	773	1967		117.699	0.322	0.334	0.588	0.04	0.699	0.773	1.967
89	959	0	595	41	116	346	36	0	80	80	677	780	953		118.983	0.959	0	0.595	0.041	0.677	0.78	0.953
90	276	361	599	50	128	351	36	0	80	80	693	783	1329		120.578	0.276	0.361	0.599	0.05	0.693	0.783	1.329
91	276	377	588	40	131	352	36	0	80	80	698	785	1360		121.864	0.276	0.377	0.588	0.04	0.698	0.785	1.36
92	314	350	590	50	127	356	36	0	80	80	697	796	1315		123.145	0.314	0.35	0.59	0.05	0.697	0.796	1.315
93	281	367	601	50	127	352	36	0	80	80	693	782	1342		124.449	0.281	0.367	0.601	0.05	0.693	0.782	1.342
94	277	371	590	40	130	354	36	0	80	80	699	781	1360		125.748	0.277	0.371	0.59	0.04	0.699	0.781	1.36
95	315	344	586	50	127	352	36	0	80	80	695	777	1341		127.026	0.315	0.344	0.586	0.05	0.695	0.777	1.341
96	319	337	588	50	132	353	36	0	80	80	700	786	1297		128.321	0.319	0.337	0.588	0.05	0.7	0.786	1.297
97	279	379	590	40	133	351	39	0	80	80	702	782	1328		129.615	0.279	0.379	0.59	0.04	0.702	0.782	1.328
98	276	389	597	50	129	352	36	0	80	80	695	783	1360		130.903	0.276	0.389	0.597	0.05	0.695	0.783	1.36
99	281	373	587	50	130	352	36	0	80	80	696	788	1375		132.215	0.281	0.373	0.587	0.05	0.696	0.788	1.375
100	323	330	590	50	128	351	36	0	80	80	693	782	1328		133.506	0.323	0.33	0.59	0.05	0.693	0.782	1.328
101	315	337	588	40	131	352	36	0	80	80	698	784	1330		134.799	0.315	0.337	0.588	0.04	0.698	0.784	1.33
102	321	338	590	50	128	352	36	0	80	80	695	793	1344		136.079	0.321	0.338	0.59	0.05	0.695	0.793	1.344
103	321	327	594	50	127	350	36	0	80	85	698	769	1841		137.378	0.321	0.327	0.594	0.05	0.698	0.769	1.841
104	823	0	589	40	118	345	36	0	80	80	679	787	991		138.67	0.823	0	0.589	0.04	0.679	0.787	0.991
105	316	323	597	50	129	355	36	0	80	80	699	782	1295		140.122	0.316	0.323	0.597	0.05	0.699	0.782	1.295
106	279	369	588	40	129	352	36	0	80	80	695	783	1360		141.408	0.279	0.369	0.588	0.04	0.695	0.783	1.36
107	318	340	591	40	133	357	36	0	80	80	705	794	1294		142.684	0.318	0.34	0.591	0.04	0.705	0.794	1.294
108	280	381	590	40	134	354	36	0	80	80	702	785	1376		143.973	0.28	0.381	0.59	0.04	0.702	0.785	1.376
109	322	345	589	50	128	352	36	0	80	80	694	782	1347		145.264	0.322	0.345	0.589	0.05	0.694	0.782	1.347
110	315	334	594	50	128	351	36	0	80	80	694	781	1342		146.57	0.315	0.334	0.594	0.05	0.694	0.781	1.342
111	318	335	596	50	131	349	36	0	80	80	694	775	1345		147.863	0.318	0.335	0.596	0.05	0.694	0.775	1.345
112	317	335	589	40	126	357	36	0	80	80	697	781	1326		149.162	0.317	0.335	0.589	0.04	0.697	0.781	1.326
113	317	346	587	40	131	354	36	0	80	80	699	781	1296		150.443	0.317	0.346	0.587	0.04	0.699	0.781	1.296
114	277	379	588	40	135	352	36	0	80	80	701	789	1376		151.733	0.277	0.379	0.588	0.04	0.701	0.789	1.376
115	321	335	594	40	132	355	36	0	80	80	701	788	1293		153.017	0.321	0.335	0.594	0.04	0.701	0.788	1.293
116	280	385	593	50	128	350	36	0	80	82	693	776	2032		154.307	0.28	0.385	0.593	0.05	0.693	0.776	2.032
117	960	0	597	40	114	346	36	0	80	80	674	781	962		155.615	0.96	0	0.597	0.04	0.674	0.781	0.962
118	280	345	591	40	132	357	36	0	80	80	703	777	1341		157.212	0.28	0.345	0.591	0.04	0.703	0.777	1.341
119	321	348	588	40	129	357	36	0	80	83	704	781	1296		158.468	0.321	0.348	0.588	0.04	0.704	0.781	1.296
120	276	389	590	40	133	354	36	0	80	80	702	783	1378		159.765	0.276	0.389	0.59	0.04	0.702	0.783	1.378
121	313	339	590	50	132	352	36	0	80	80	698	781	1342		161.06	0.313	0.339	0.59	0.05	0.698	0.781	1.342
122	317	333	590	40	130	354	36	0	80	80	699	776	1329		162.352	0.317	0.333	0.59	0.04	0.699	0.776	1.329
123	321	336	595	40	128	355	36	0	80	80	696	782	1298		163.632	0.321	0.336	0.595	0.04	0.696	0.782	1.298
124	279	372	588	50	127	352	36	0	80	80	694	780	1376		164.924	0.279	0.372	0.588	0.05	0.694	0.78	1.376
125	316	325	588	50	127	355	36	0	80	80	697	785	1294		166.213	0.316	0.325	0.588	0.05	0.697	0.785	1.294
126	282	366	591	40	131	352	36	0	80	80	697	784	1359		167.492	0.282	0.366	0.591	0.04	0.697	0.784	1.359
127	316	342	592	40	133	355	36	0	80	80	704	785	1360		168.771	0.316	0.342	0.592	0.04	0.704	0.785	1.36
128	339	320	588	50	130	353	36	0	80	80	698	790	1280		170.061	0.339	0.32	0.588	0.05	0.698	0.79	1.28
129	276	372	594	40	132	352	36	0	81	80	700	776	1966		171.358	0.276	0.372	0.594	0.04	0.7	0.776	1.966
130	916	0	587	40	115	346	36	0	80	80	676	792	992		172.64	0.916	0	0.587	0.04	0.676	0.792	0.992
131	319	312	596	40	127	352	36	0	80	80	695	776	1312		174.183	0.319	0.312	0.596	0.04	0.695	0.776	1.312
132	317	338	588	50	128	353	36	0	80	80	697	776	1343		175.45	0.317	0.338	0.588	0.05	0.697	0.776	1.343
133	318	334	598	50	127	354	36	0	80	80	696	787	1346		176.743	0.318	0.334	0.598	0.05	0.696	0.787	1.346
134	316	328	593	40	127	353	36	0	80	80	695	776	1331		178.043	0.316	0.328	0.593	0.04	0.695	0.776	1.331
135	320	334	595	50	131	348	36	0	80	80	694	789	1342		179.32	0.32	0.334	0.595	0.05	0.694	0.789	1.342
136	313	330	593	40	129	354	36	0	80	80	697	787	1329		180.619	0.313	0.33	0.593	0.04	0.697	0.787	1.329
137	314	341	590	50	127	354	36	0	80	80	696	786	1307		181.895	0.314	0.341	0.59	0.05	0.696	0.786	1.307
138	279	374	589	40	128	355	36	0	80	80	698	778	1328		183.19	0.279	0.374	0.589	0.04	0.698	0.778	1.328
139	279	379	603	43	130	354	36	0	80	80	699	789	1398		184.472	0.279	0.379	0.603	0.043	0.699	0.789	1.398
140	316	329	598	40	133	353	38	0	81	82	705	778	1340		185.776	0.316	0.329	0.598	0.04	0.705	0.778	1.34
141	324	333	592	40	128	353	36	0	80	80	696	775	1295		187.059	0.324	0.333	0.592	0.04	0.696	0.775	1.295
142	281	375	596	40	129	353	36	0	80	80	696	786	1826		188.348	0.281	0.375	0.596	0.04	0.696	0.786	1.826
143	765	0	598	40	124	344	36	0	80	80	682	778	1007		189.64	0.765	0	0.598	0.04	0.682	0.778	1.007
144	318	320	593	40	132	355	36	0	80	80	701	773	1277		191.043	0.318	0.32	0.593	0.04	0.701	0.773	1.277
145	275	383	590	50	127	353	36	0	80	80	695	782	1393		192.314	0.275	0.383	0.59	0.05	0.695	0.782	1.393
146	320	326	587	50	131	352	36	0	80	80	699	781	1328		193.612	0.32	0.326	0.587	0.05	0.699	0.781	1.328
147	314	332	585	40	132	353	36	0	80	80	700	785	1326		194.895	0.314	0.332	0.585	0.04	0.7	0.785	1.326
148	321	335	590	40	131	355	36	0	80	80	700	785	1307		196.166	0.321	0.335	0.59	0.04	0.7	0.785	1.307
149	281	363	602	52	127	358	36	0	80	80	700	779	1381		197.452	0.281	0.363	0.602	0.052	0.7	0.779	1.381
150	315	332	585	40	134	353	36	0	80	80	703	779	1333		198.75	0.315	0.332	0.585	0.04	0.703	0.779	1.333
151	324	326	584	40	133	352	36	0	80	80	701	785	1323		200.022	0.324	0.326	0.584	0.04	0.701	0.785	1.323
152	320	337	591	40	127	352	36	0	80	80	695	780	1295		201.296	0.32	0.337	0.591	0.04	0.695	0.78	1.295
153	277	376	587	40	127	350	37	0	80	82	695	787	1840		202.584	0.277	0.376	0.587	0.04	0.695	0.787	1.84
154	788	0	602	40	118	347	36	0	80	80	680	779	1009		203.864	0.788	0	0.602	0.04	0.68	0.779	1.009
155	318	322	597	50	127	355	36	0	80	80	696	781	1300		205.294	0.318	0.322	0.597	0.05	0.696	0.781	1.3
156	277	365	601	40	129	353	36	0	80	80	697	784	1343		206.581	0.277	0.365	0.601	0.04	0.697	0.784	1.343
157	281	368	590	50	127	352	36	0	80	80	694	782	1340		207.864	0.281	0.368	0.59	0.05	0.694	0.782	1.34
158	280	365	590	40	133	354	36	0	80	80	701	789	1362		209.153	0.28	0.365	0.59	0.04	0.701	0.789	1.362
159	314	336	594	50	127	352	36	0	80	80	695	777	1311		210.428	0.314	0.336	0.594	0.05	0.695	0.777	1.311
160	278	365	592	40	129	354	37	0	80	80	698	778	1328		211.722	0.278	0.365	0.592	0.04	0.698	0.778	1.328
161	279	374	596	50	129	352	36	0	80	80	696	784	1390		212.997	0.279	0.374	0.596	0.05	0.696	0.784	1.39
162	319	321	593	50	124	350	36	0	80	80	689	783	3244		214.296	0.319	0.321	0.593	0.05	0.689	0.783	3.244
Imaging Time	271.979	seconds
Slide Time in total	349.533	seconds

## Sheet: EDFig2f
Slide Name	s902-d04-20250613r17-0001-b25928ad633b291b
Encoding Quality	high
BitRate	0.5
Number of Layers	40
Pre-slide time	35.984	seconds
Pre-focus time	0.03	seconds
Focusing time	75.286	seconds
Pre-imaging time	0.978	seconds
Pre-BG time	0.71	seconds													average	0.355589	0.92289	1.08288	0.0423558	1.31987	1.81894	2.45472		Extended Data Figure 2f
BG time	39.072	seconds													sd	0.174122	0.182576	0.0720917	0.00433573	0.00851879	0.0187413	0.28722
Pre_scan time (move & zmap & imaging class def)	7.516	seconds
Spot number	XY-move	WaitTimeForFocus	CapturingTime	WaitTimeForResidualFrs	BG_compensation	DR_adjust	Tilt_Correction	Wait_for_encoder	Debayering	Lens_adjust	Total_Focus_Process	Encoding_Time	Total_Spot_Time	[~In milliseconds~]		XY-move	WaitTimeForFocus	CapturingTime	WaitTimeForResidualFrs	Total_Focus_Process	Encoding_Time	Total_Spot_Time
0	892	0	1986	40	197	605	71	0	165	162	1238	2006	2372		0	0.892	0	1.986	0.04	1.238	2.006	2.372
1	317	895	1062	40	227	679	75	0	160	160	1339	1818	2303		2.947	0.317	0.895	1.062	0.04	1.339	1.818	2.303
2	276	1043	1076	40	224	665	70	0	160	160	1318	1815	2513		5.261	0.276	1.043	1.076	0.04	1.318	1.815	2.513
3	323	975	1074	40	229	661	71	0	160	160	1317	1814	2399		7.696	0.323	0.975	1.074	0.04	1.317	1.814	2.399
4	281	1008	1077	40	223	661	71	0	160	160	1312	1822	2435		10.108	0.281	1.008	1.077	0.04	1.312	1.822	2.435
5	278	1011	1076	40	224	665	71	0	160	160	1318	1821	2494		12.514	0.278	1.011	1.076	0.04	1.318	1.821	2.494
6	335	955	1070	40	224	664	71	0	160	160	1316	1799	2419		14.919	0.335	0.955	1.07	0.04	1.316	1.799	2.419
7	320	972	1062	40	224	668	71	0	160	160	1320	1812	2428		17.319	0.32	0.972	1.062	0.04	1.32	1.812	2.428
8	321	970	1091	40	250	657	70	0	162	163	1340	1828	3200		19.713	0.321	0.97	1.091	0.04	1.34	1.828	3.2
9	1066	242	1084	50	224	666	71	0	160	160	1318	1800	1729		22.135	1.066	0.242	1.084	0.05	1.318	1.8	1.729
10	320	968	1074	40	222	660	71	0	160	160	1310	1823	2430		24.577	0.32	0.968	1.074	0.04	1.31	1.823	2.43
11	317	963	1076	50	223	670	71	0	160	160	1320	1818	2404		26.979	0.317	0.963	1.076	0.05	1.32	1.818	2.404
12	284	1004	1063	40	229	662	71	0	160	160	1319	1809	2460		29.385	0.284	1.004	1.063	0.04	1.319	1.809	2.46
13	322	974	1059	40	229	663	71	0	160	160	1320	1823	2383		31.776	0.322	0.974	1.059	0.04	1.32	1.823	2.383
14	280	1015	1074	40	229	666	71	0	160	160	1323	1811	2481		34.171	0.28	1.015	1.074	0.04	1.323	1.811	2.481
15	320	968	1070	50	226	667	71	0	160	160	1320	1815	2401		36.58	0.32	0.968	1.07	0.05	1.32	1.815	2.401
16	275	1006	1077	40	224	668	71	0	160	160	1320	1811	2478		38.988	0.275	1.006	1.077	0.04	1.32	1.811	2.478
17	322	970	1065	40	226	663	71	0	160	160	1316	1813	2403		41.386	0.322	0.97	1.065	0.04	1.316	1.813	2.403
18	294	994	1049	40	235	668	71	0	160	160	1330	1807	2433		43.783	0.294	0.994	1.049	0.04	1.33	1.807	2.433
19	315	985	1060	40	225	662	71	0	161	163	1320	1827	3184		46.16	0.315	0.985	1.06	0.04	1.32	1.827	3.184
20	1062	231	1090	40	229	664	71	0	160	160	1321	1819	1677		48.56	1.062	0.231	1.09	0.04	1.321	1.819	1.677
21	283	1007	1065	40	233	666	71	0	160	160	1326	1816	2463		50.983	0.283	1.007	1.065	0.04	1.326	1.816	2.463
22	319	978	1079	40	223	667	71	0	160	160	1319	1827	2453		53.378	0.319	0.978	1.079	0.04	1.319	1.827	2.453
23	318	969	1082	50	228	667	70	0	160	160	1323	1833	2411		55.794	0.318	0.969	1.082	0.05	1.323	1.833	2.411
24	277	1009	1086	40	222	661	71	0	160	160	1311	1808	2448		58.213	0.277	1.009	1.086	0.04	1.311	1.808	2.448
25	277	1010	1080	40	230	667	70	0	160	160	1324	1821	2480		60.625	0.277	1.01	1.08	0.04	1.324	1.821	2.48
26	316	974	1065	40	229	663	71	0	160	160	1320	1812	2431		63.032	0.316	0.974	1.065	0.04	1.32	1.812	2.431
27	316	978	1089	40	225	666	71	0	160	160	1318	1820	2466		65.427	0.316	0.978	1.089	0.04	1.318	1.82	2.466
28	323	964	1081	41	225	662	71	0	160	160	1314	1814	2398		67.85	0.323	0.964	1.081	0.041	1.314	1.814	2.398
29	279	999	1089	40	227	674	71	0	160	160	1330	1828	2489		70.259	0.279	0.999	1.089	0.04	1.33	1.828	2.489
30	323	977	1064	40	231	664	71	0	160	160	1322	1807	2391		72.666	0.323	0.977	1.064	0.04	1.322	1.807	2.391
31	275	1011	1069	40	229	665	71	0	160	160	1320	1815	2449		75.07	0.275	1.011	1.069	0.04	1.32	1.815	2.449
32	288	996	1079	50	231	659	71	0	161	163	1323	1828	3118		77.465	0.288	0.996	1.079	0.05	1.323	1.828	3.118
33	958	335	1063	40	229	669	71	0	160	160	1326	1796	1793		79.878	0.958	0.335	1.063	0.04	1.326	1.796	1.793
34	318	979	1055	50	224	663	71	0	160	160	1315	1812	2397		82.274	0.318	0.979	1.055	0.05	1.315	1.812	2.397
35	280	1002	1070	40	225	664	72	0	160	160	1318	1835	2468		84.676	0.28	1.002	1.07	0.04	1.318	1.835	2.468
36	319	963	1071	40	228	662	72	0	160	160	1319	1826	2427		87.068	0.319	0.963	1.071	0.04	1.319	1.826	2.427
37	318	974	1093	40	224	669	71	0	160	164	1323	1797	2418		89.461	0.318	0.974	1.093	0.04	1.323	1.797	2.418
38	275	1014	1081	51	222	663	71	0	160	160	1313	1820	2501		91.886	0.275	1.014	1.081	0.051	1.313	1.82	2.501
39	318	952	1066	40	229	665	71	0	160	163	1326	1822	2419		94.307	0.318	0.952	1.066	0.04	1.326	1.822	2.419
40	317	968	1069	40	227	661	71	0	160	160	1315	1822	2392		96.683	0.317	0.968	1.069	0.04	1.315	1.822	2.392
41	279	1010	1061	40	230	661	72	0	162	164	1326	1827	2468		99.077	0.279	1.01	1.061	0.04	1.326	1.827	2.468
42	316	973	1088	40	222	661	71	0	160	160	1311	1835	2460		101.467	0.316	0.973	1.088	0.04	1.311	1.835	2.46
43	324	952	1059	41	228	665	71	0	160	160	1321	1816	2369		103.884	0.324	0.952	1.059	0.041	1.321	1.816	2.369
44	277	1011	1077	40	224	665	71	0	160	160	1316	1823	2495		106.26	0.277	1.011	1.077	0.04	1.316	1.823	2.495
45	330	959	1068	40	229	668	77	0	160	162	1333	1823	3024		108.665	0.33	0.959	1.068	0.04	1.333	1.823	3.024
46	918	384	1092	40	224	668	71	0	160	160	1320	1817	1871		111.062	0.918	0.384	1.092	0.04	1.32	1.817	1.871
47	319	965	1068	44	230	666	71	0	160	160	1324	1822	2432		113.496	0.319	0.965	1.068	0.044	1.324	1.822	2.432
48	320	966	1084	50	225	663	72	0	160	160	1317	1805	2417		115.892	0.32	0.966	1.084	0.05	1.317	1.805	2.417
49	279	998	1088	40	224	663	71	0	160	160	1314	1814	2478		118.312	0.279	0.998	1.088	0.04	1.314	1.814	2.478
50	317	963	1078	40	224	665	71	0	160	160	1316	1806	2434		120.717	0.317	0.963	1.078	0.04	1.316	1.806	2.434
51	316	968	1082	40	224	666	71	0	160	160	1318	1813	2447		123.115	0.316	0.968	1.082	0.04	1.318	1.813	2.447
52	320	966	1067	40	225	663	71	0	160	160	1317	1781	2432		125.521	0.32	0.966	1.067	0.04	1.317	1.781	2.432
53	323	962	1081	40	230	661	71	0	160	160	1318	1827	2400		127.914	0.323	0.962	1.081	0.04	1.318	1.827	2.4
54	280	1009	1079	40	223	663	71	0	160	160	1313	1842	2480		130.32	0.28	1.009	1.079	0.04	1.313	1.842	2.48
55	315	970	1088	50	224	665	71	0	160	160	1317	1817	2465		132.728	0.315	0.97	1.088	0.05	1.317	1.817	2.465
56	319	961	1085	50	221	662	71	0	161	160	1313	1806	2418		135.151	0.319	0.961	1.085	0.05	1.313	1.806	2.418
57	282	985	1078	50	224	660	71	0	160	160	1313	1826	2481		137.566	0.282	0.985	1.078	0.05	1.313	1.826	2.481
58	320	943	1085	50	222	661	71	0	162	163	1318	1804	3180		139.961	0.32	0.943	1.085	0.05	1.318	1.804	3.18
59	1060	217	1077	40	225	663	71	0	160	160	1319	1819	1696		142.359	1.06	0.217	1.077	0.04	1.319	1.819	1.696
60	323	968	1064	40	229	664	71	0	160	160	1322	1810	2432		144.753	0.323	0.968	1.064	0.04	1.322	1.81	2.432
61	322	968	1069	50	222	663	71	0	160	160	1313	1825	2449		147.148	0.322	0.968	1.069	0.05	1.313	1.825	2.449
62	322	947	1075	50	224	664	71	0	160	160	1316	1824	2431		149.557	0.322	0.947	1.075	0.05	1.316	1.824	2.431
63	320	956	1064	40	229	663	71	0	160	160	1321	1823	2415		151.951	0.32	0.956	1.064	0.04	1.321	1.823	2.415
64	317	964	1075	50	228	664	71	0	160	160	1320	1824	2449		154.331	0.317	0.964	1.075	0.05	1.32	1.824	2.449
65	320	963	1095	40	222	662	71	0	160	160	1312	1821	2419		156.737	0.32	0.963	1.095	0.04	1.312	1.821	2.419
66	278	1000	1078	51	231	668	71	0	160	160	1327	1797	2443		159.155	0.278	1	1.078	0.051	1.327	1.797	2.443
67	277	1021	1069	50	228	666	71	0	160	160	1324	1799	2497		161.562	0.277	1.021	1.069	0.05	1.324	1.799	2.497
68	318	961	1078	40	231	678	71	0	160	160	1337	1812	2409		163.979	0.318	0.961	1.078	0.04	1.337	1.812	2.409
69	278	1020	1074	40	226	663	71	0	160	160	1317	1817	2454		166.376	0.278	1.02	1.074	0.04	1.317	1.817	2.454
70	281	1004	1082	33	232	667	71	0	160	160	1328	1808	2480		168.788	0.281	1.004	1.082	0.033	1.328	1.808	2.48
71	322	970	1096	41	231	657	71	0	160	160	1317	1823	2468		171.188	0.322	0.97	1.096	0.041	1.317	1.823	2.468
72	318	962	1060	40	228	664	71	0	160	160	1320	1822	2382		173.617	0.318	0.962	1.06	0.04	1.32	1.822	2.382
73	276	1008	1088	40	224	665	71	0	162	164	1325	1824	3134		175.997	0.276	1.008	1.088	0.04	1.325	1.824	3.134
74	958	332	1083	40	224	676	71	0	160	160	1327	1824	1775		178.409	0.958	0.332	1.083	0.04	1.327	1.824	1.775
75	280	1010	1085	50	224	665	71	0	160	160	1318	1819	2473		180.822	0.28	1.01	1.085	0.05	1.318	1.819	2.473
76	280	991	1075	40	230	668	71	0	160	160	1325	1824	2471		183.247	0.28	0.991	1.075	0.04	1.325	1.824	2.471
77	324	966	1104	40	224	663	71	0	160	160	1315	1832	2435		185.633	0.324	0.966	1.104	0.04	1.315	1.832	2.435
78	280	994	1085	40	223	679	71	0	160	160	1330	1817	2476		188.067	0.28	0.994	1.085	0.04	1.33	1.817	2.476
79	318	977	1068	40	227	661	71	0	160	160	1317	1808	2453		190.466	0.318	0.977	1.068	0.04	1.317	1.808	2.453
80	322	956	1073	40	223	665	72	0	160	160	1317	1808	2445		192.869	0.322	0.956	1.073	0.04	1.317	1.808	2.445
81	333	950	1081	52	225	666	71	0	160	160	1318	1822	2452		195.26	0.333	0.95	1.081	0.052	1.318	1.822	2.452
82	324	944	1081	50	226	667	71	0	160	162	1325	1808	2394		197.676	0.324	0.944	1.081	0.05	1.325	1.808	2.394
83	277	1009	1089	40	229	659	71	0	160	160	1316	1823	2500		200.075	0.277	1.009	1.089	0.04	1.316	1.823	2.5
84	320	957	1068	40	230	669	71	0	161	161	1331	1818	2428		202.49	0.32	0.957	1.068	0.04	1.331	1.818	2.428
85	319	974	1077	50	229	666	71	0	160	160	1322	1821	2466		204.875	0.319	0.974	1.077	0.05	1.322	1.821	2.466
86	322	953	1073	40	230	663	71	0	160	165	1327	1826	2429		207.295	0.322	0.953	1.073	0.04	1.327	1.826	2.429
87	321	966	1081	50	224	668	71	0	160	160	1319	1828	2423		209.683	0.321	0.966	1.081	0.05	1.319	1.828	2.423
88	280	990	1068	40	222	662	71	0	160	164	1319	1811	3099		212.101	0.28	0.99	1.068	0.04	1.319	1.811	3.099
89	957	328	1065	40	228	663	71	0	160	160	1319	1822	1791		214.479	0.957	0.328	1.065	0.04	1.319	1.822	1.791
90	315	963	1102	40	231	657	71	0	161	162	1322	1827	2463		216.869	0.315	0.963	1.102	0.04	1.322	1.827	2.463
91	316	967	1092	40	224	662	71	0	160	160	1315	1831	2467		219.289	0.316	0.967	1.092	0.04	1.315	1.831	2.467
92	323	955	1056	41	226	669	72	0	160	160	1324	1825	2413		221.704	0.323	0.955	1.056	0.041	1.324	1.825	2.413
93	318	965	1074	40	229	661	71	0	160	160	1318	1817	2400		224.079	0.318	0.965	1.074	0.04	1.318	1.817	2.4
94	280	1000	1074	50	224	666	71	0	160	160	1318	1820	2450		226.476	0.28	1	1.074	0.05	1.318	1.82	2.45
95	281	995	1077	50	222	662	71	0	160	160	1312	1809	2480		228.88	0.281	0.995	1.077	0.05	1.312	1.809	2.48
96	315	952	1073	50	225	666	71	0	160	160	1317	1801	2431		231.283	0.315	0.952	1.073	0.05	1.317	1.801	2.431
97	313	956	1079	41	226	664	71	0	160	160	1319	1816	2434		233.673	0.313	0.956	1.079	0.041	1.319	1.816	2.434
98	314	964	1084	40	224	665	71	0	160	160	1317	1817	2446		236.062	0.314	0.964	1.084	0.04	1.317	1.817	2.446
99	315	962	1069	41	222	662	71	0	160	160	1311	1818	2431		238.464	0.315	0.962	1.069	0.041	1.311	1.818	2.431
100	317	963	1085	40	223	663	73	0	160	160	1316	1824	2449		240.851	0.317	0.963	1.085	0.04	1.316	1.824	2.449
101	316	966	1068	40	224	666	71	0	160	160	1318	1821	2432		243.256	0.316	0.966	1.068	0.04	1.318	1.821	2.432
102	314	969	1111	40	228	658	71	0	160	160	1313	1835	2482		245.646	0.314	0.969	1.111	0.04	1.313	1.835	2.482
103	316	959	1088	50	224	661	73	0	160	160	1316	1814	2975		248.08	0.316	0.959	1.088	0.05	1.316	1.814	2.975
104	833	441	1083	50	222	664	71	0	160	160	1314	1808	1935		250.493	0.833	0.441	1.083	0.05	1.314	1.808	1.935
105	317	948	1087	40	224	665	70	0	160	163	1318	1817	2431		252.9	0.317	0.948	1.087	0.04	1.318	1.817	2.431
106	313	965	1073	40	230	662	70	0	160	160	1320	1820	2404		255.292	0.313	0.965	1.073	0.04	1.32	1.82	2.404
107	279	995	1091	40	224	665	71	0	160	160	1318	1822	2493		257.683	0.279	0.995	1.091	0.04	1.318	1.822	2.493
108	323	950	1064	40	227	672	71	0	160	160	1328	1818	2418		260.088	0.323	0.95	1.064	0.04	1.328	1.818	2.418
109	315	967	1070	40	235	667	71	0	160	160	1330	1818	2400		262.465	0.315	0.967	1.07	0.04	1.33	1.818	2.4
110	276	1010	1088	40	225	666	71	0	160	160	1319	1827	2464		264.857	0.276	1.01	1.088	0.04	1.319	1.827	2.464
111	278	994	1086	50	227	663	71	0	160	160	1317	1790	2494		267.271	0.278	0.994	1.086	0.05	1.317	1.79	2.494
112	317	953	1076	50	225	666	71	0	160	160	1319	1815	2448		269.679	0.317	0.953	1.076	0.05	1.319	1.815	2.448
113	322	946	1071	40	231	667	71	0	160	160	1327	1817	2384		272.075	0.322	0.946	1.071	0.04	1.327	1.817	2.384
114	281	1007	1067	40	226	661	70	0	160	160	1314	1829	2479		274.454	0.281	1.007	1.067	0.04	1.314	1.829	2.479
115	321	959	1072	40	237	663	71	0	160	160	1327	1812	2443		276.849	0.321	0.959	1.072	0.04	1.327	1.812	2.443
116	317	957	1079	40	225	663	71	0	161	164	1322	1792	3079		279.241	0.317	0.957	1.079	0.04	1.322	1.792	3.079
117	956	326	1095	40	230	662	71	0	160	160	1321	1818	1826		281.634	0.956	0.326	1.095	0.04	1.321	1.818	1.826
118	316	956	1082	50	224	680	71	0	160	160	1333	1821	2417		284.051	0.316	0.956	1.082	0.05	1.333	1.821	2.417
119	278	1003	1111	40	230	667	71	0	160	160	1324	1820	2539		286.455	0.278	1.003	1.111	0.04	1.324	1.82	2.539
120	339	946	1070	40	229	663	71	0	160	160	1319	1820	2415		288.887	0.339	0.946	1.07	0.04	1.319	1.82	2.415
121	314	964	1070	40	229	672	71	0	160	160	1328	1814	2400		291.282	0.314	0.964	1.07	0.04	1.328	1.814	2.4
122	280	1012	1084	50	224	662	72	0	160	160	1316	1818	2513		293.67	0.28	1.012	1.084	0.05	1.316	1.818	2.513
123	320	954	1079	40	224	674	71	0	160	160	1326	1811	2403		296.096	0.32	0.954	1.079	0.04	1.326	1.811	2.403
124	281	996	1057	40	229	664	71	0	160	160	1320	1809	2466		298.489	0.281	0.996	1.057	0.04	1.32	1.809	2.466
125	320	953	1066	50	226	665	74	0	160	160	1322	1817	2400		300.863	0.32	0.953	1.066	0.05	1.322	1.817	2.4
126	278	990	1073	40	228	669	71	0	160	160	1326	1811	2428		303.252	0.278	0.99	1.073	0.04	1.326	1.811	2.428
127	276	1007	1083	41	224	672	71	0	160	161	1327	1829	2494		305.633	0.276	1.007	1.083	0.041	1.327	1.829	2.494
128	318	968	1065	40	229	674	71	0	160	160	1331	1801	2436		308.04	0.318	0.968	1.065	0.04	1.331	1.801	2.436
129	314	976	1078	40	225	660	74	0	161	163	1323	1794	3054		310.431	0.314	0.976	1.078	0.04	1.323	1.794	3.054
130	912	373	1071	53	228	667	71	0	160	160	1323	1833	1824		312.839	0.912	0.373	1.071	0.053	1.323	1.833	1.824
131	279	994	1065	40	229	665	73	0	160	167	1330	1815	2462		315.248	0.279	0.994	1.065	0.04	1.33	1.815	2.462
132	317	976	1071	40	226	665	71	0	160	160	1320	1823	2418		317.626	0.317	0.976	1.071	0.04	1.32	1.823	2.418
133	281	1000	1087	40	227	667	72	0	160	160	1323	1894	2494		320.03	0.281	1	1.087	0.04	1.323	1.894	2.494
134	319	957	1072	50	222	672	73	0	160	160	1325	1819	2450		322.438	0.319	0.957	1.072	0.05	1.325	1.819	2.45
135	320	951	1067	40	228	666	70	0	160	164	1326	1815	2435		324.836	0.32	0.951	1.067	0.04	1.326	1.815	2.435
136	323	951	1064	40	228	663	71	0	160	160	1319	1815	2383		327.214	0.323	0.951	1.064	0.04	1.319	1.815	2.383
137	276	998	1070	50	225	662	72	0	160	160	1317	1814	2444		329.592	0.276	0.998	1.07	0.05	1.317	1.814	2.444
138	278	997	1079	40	226	665	71	0	160	160	1321	1818	2482		331.986	0.278	0.997	1.079	0.04	1.321	1.818	2.482
139	315	956	1081	40	225	665	70	0	160	160	1318	1811	2449		334.38	0.315	0.956	1.081	0.04	1.318	1.811	2.449
140	319	953	1075	40	226	665	71	0	160	160	1321	1814	2401		336.772	0.319	0.953	1.075	0.04	1.321	1.814	2.401
141	280	989	1079	40	223	664	71	0	160	160	1316	1817	2476		339.159	0.28	0.989	1.079	0.04	1.316	1.817	2.476
142	317	952	1065	40	232	667	71	0	160	160	1327	1831	2880		341.547	0.317	0.952	1.065	0.04	1.327	1.831	2.88
143	771	511	1092	40	224	664	71	0	160	160	1316	1822	2016		343.921	0.771	0.511	1.092	0.04	1.316	1.822	2.016
144	323	950	1099	40	231	658	71	0	160	160	1317	1809	2422		346.335	0.323	0.95	1.099	0.04	1.317	1.809	2.422
145	276	989	1073	40	224	663	71	0	160	160	1315	1834	2479		348.747	0.276	0.989	1.073	0.04	1.315	1.834	2.479
146	323	950	1089	40	224	669	71	0	160	160	1321	1816	2442		351.125	0.323	0.95	1.089	0.04	1.321	1.816	2.442
147	313	960	1085	40	223	662	71	0	160	160	1312	1823	2418		353.527	0.313	0.96	1.085	0.04	1.312	1.823	2.418
148	280	980	1074	51	225	669	71	0	160	160	1322	1807	2492		355.925	0.28	0.98	1.074	0.051	1.322	1.807	2.492
149	322	935	1054	40	231	664	70	0	160	160	1324	1817	2400		358.31	0.322	0.935	1.054	0.04	1.324	1.817	2.4
150	319	962	1082	40	226	663	71	0	160	160	1315	1832	2418		360.661	0.319	0.962	1.082	0.04	1.315	1.832	2.418
151	280	985	1077	40	225	666	71	0	160	160	1319	1841	2434		363.064	0.28	0.985	1.077	0.04	1.319	1.841	2.434
152	276	998	1108	40	224	663	71	0	160	160	1315	1813	2478		365.446	0.276	0.998	1.108	0.04	1.315	1.813	2.478
153	281	985	1096	40	230	660	71	0	160	160	1319	1837	2990		367.868	0.281	0.985	1.096	0.04	1.319	1.837	2.99
154	817	453	1100	40	223	664	71	0	160	160	1316	1817	1968		370.27	0.817	0.453	1.1	0.04	1.316	1.817	1.968
155	323	949	1084	41	223	667	71	0	160	160	1318	1813	2450		372.68	0.323	0.949	1.084	0.041	1.318	1.813	2.45
156	322	943	1077	50	225	664	71	0	160	160	1318	1811	2445		375.077	0.322	0.943	1.077	0.05	1.318	1.811	2.445
157	322	941	1111	40	230	658	71	0	160	160	1317	1815	2466		377.469	0.322	0.941	1.111	0.04	1.317	1.815	2.466
158	320	955	1081	40	229	668	71	0	160	160	1327	1818	2446		379.883	0.32	0.955	1.081	0.04	1.327	1.818	2.446
159	319	963	1081	40	222	663	71	0	160	160	1315	1812	2421		382.279	0.319	0.963	1.081	0.04	1.315	1.812	2.421
160	281	976	1079	41	229	669	71	0	160	160	1327	1799	2428		384.682	0.281	0.976	1.079	0.041	1.327	1.799	2.428
161	280	1002	1079	40	224	666	71	0	160	160	1318	1839	2499		387.059	0.28	1.002	1.079	0.04	1.318	1.839	2.499
162	324	939	1071	40	230	669	72	0	160	160	1329	1818	4337		389.46	0.324	0.939	1.071	0.04	1.329	1.818	4.337
Imaging Time	450.333	seconds
Slide Time in total	527.91	seconds

## Sheet: EDFig2g
Extended Data Figure 2c
Sample	1	1	1	2	2	2	3	3	3			3	3	3	3	3	3	3	3	3	3	6	6	6	6	6	6	6	6	6	6	9	9	9	9	9	9	9	9	9	9		Low
Quality	High	Medium	Low	High	Medium	Low	High	Medium	Low			0	1	2	3	4	5	6	7	8	9	0	1	2	3	4	5	6	7	8	9	0	1	2	3	4	5	6	7	8	9
	42.549	42.5638	42.3215	42.6118	42.7215	42.0459	42.5336	42.6435	42.0204		1	42.3215	42.3931	42.3991	42.4102	42.4085	42.3976	42.417	42.0909	42.093	42.111	42.0459	42.1065	42.1217	42.1326	42.1222	42.1188	42.1041	42.1826	42.3526	41.6513	42.0204	41.9664	42.0155	42.9376	42.3989	41.9582	41.7676	41.9611	42.9725	42.0831
	42.8004	41.9587	41.429	42.8796	42.0922	41.0952	42.7944	41.997	41.061		2	41.429	41.3419	41.3163	41.3128	41.3109	41.3082	41.312	41.0199	41.0255	40.9661	41.0952	41.043	41.0085	40.9603	40.9999	41.004	41.0181	41.0447	41.0306	41.1305	41.061	41.0379	41.0602	41.8769	41.3325	40.9895	41.005	40.9721	42.2944	41.1063
	42.8303	42.1204	42.2139	42.949	42.4262	42.0942	42.8548	42.3486	41.9278		3	42.2139	42.4011	42.3966	42.4039	42.4091	42.4006	42.4156	42.0928	42.0909	42.1009	42.0942	42.1104	42.1171	42.1225	42.12	42.1152	42.1148	42.1795	42.1589	42.0683	41.9278	41.9536	42.0145	42.9264	42.3789	41.9461	41.9444	41.9492	43.2186	42.0742
	42.8049	42.1507	41.3786	42.9449	42.0972	41.0569	42.8349	42.0424	40.9998		4	41.3786	41.346	41.2997	41.3169	41.3098	41.2962	41.3125	41.0186	41.0265	40.9554	41.0569	41.04	41.0033	40.9558	40.9951	40.992	41.0275	41.0275	41.0503	41.015	40.9998	41.008	41.0399	41.8329	41.2809	40.9714	40.9751	40.9192	42.192	41.0811
	42.8103	42.0144	42.2146	42.9411	42.2094	42.0945	42.8231	42.1454	41.922		5	42.2146	42.3981	42.4003	42.4131	42.408	42.3955	42.4137	42.0914	42.0912	42.0923	42.0945	42.0954	42.1171	42.1287	42.1172	42.1061	42.1187	42.17	41.9552	42.0679	41.922	41.9398	42.0111	42.9166	42.1555	41.9413	41.9363	41.9255	43.2065	42.0638
	42.825	42.1499	41.386	42.9324	42.2128	41.0618	42.829	42.1544	40.9971		6	41.386	41.3144	41.3048	41.316	41.3069	41.2953	41.312	41.0194	41.0172	40.9219	41.0618	41.0151	41.0069	40.9674	40.9919	40.9819	41.0245	41.0039	40.9847	40.9744	40.9971	40.9387	41.0113	41.8174	41.2689	40.9132	40.9582	40.8707	42.1574	41.0358
	42.8371	42.1561	42.2159	42.9402	42.2218	42.1	42.8367	42.1632	41.9203		7	42.2159	42.3887	42.3983	42.4129	42.4121	42.4	42.4162	42.0891	42.0958	42.0778	42.1	42.0903	42.1147	42.1402	42.1208	42.0999	42.1163	42.1693	41.6957	41.8829	41.9203	41.9353	42.0086	42.9172	42.1456	41.9073	41.922	41.9017	43.2016	42.0453
	42.8627	42.1478	41.3525	42.9491	42.2255	41.063	42.8395	42.1727	40.9768		8	41.3525	41.3071	41.2996	41.3122	41.314	41.3072	41.3153	41.0194	41.0302	40.8949	41.063	41.0132	41.0149	41.0324	40.9905	40.9711	41.023	40.9824	41.0123	40.9513	40.9768	40.9161	41.0005	41.8385	41.2607	40.8287	40.9065	40.8301	42.191	41.0147
	42.8816	42.1555	42.3964	42.9677	42.2375	42.0935	42.8373	42.1767	41.9208		9	42.3964	42.3837	42.3973	42.4088	42.4157	42.4077	42.4131	42.0849	42.0992	42.0632	42.0935	42.093	42.1292	42.1448	42.1242	42.0967	42.1167	42.1476	41.686	41.8718	41.9208	41.925	42.0019	42.9144	42.1474	41.7347	41.8992	41.74	43.2066	42.0451
	42.8881	42.169	41.3527	42.9728	42.2409	41.0263	42.8326	42.1829	40.992		10	41.3527	41.2974	41.3002	41.3081	41.3241	41.3055	41.3117	41.0258	41.0282	40.8745	41.0263	41.0225	41.0451	41.0378	40.9864	40.9771	41.0209	40.9412	41.0096	40.9512	40.992	40.9222	41.0062	41.8604	41.29	40.835	40.8492	40.8235	42.222	41.0242
	42.8995	42.1568	42.3931	42.9607	42.2149	42.1065	42.8724	42.2173	41.9664
	42.8928	42.1546	41.3419	42.9592	42.2103	41.043	42.8694	42.2201	41.0379
	42.8921	42.1443	42.4011	42.9377	42.2049	42.1104	42.8649	42.2135	41.9536			2	2	2	2	2	2	2	2	2	2	5	5	5	5	5	5	5	5	5	5	8	8	8	8	8	8	8	8	8	8		Medium
	42.8925	42.1372	41.346	42.9447	42.2066	41.04	42.848	42.2034	41.008			0	1	2	3	4	5	6	7	8	9	0	1	2	3	4	5	6	7	8	9	0	1	2	3	4	5	6	7	8	9
	42.8895	42.1296	42.3981	42.942	42.2079	42.0954	42.8504	42.1877	41.9398		1	42.5638	42.1568	42.1749	42.2052	42.0633	42.1998	42.1696	42.0937	42.2442	42.1845	42.7215	42.2149	42.2512	42.2724	42.3187	42.3429	42.3289	42.1705	42.2847	42.2758	42.6435	42.2173	42.1983	43.2665	42.5488	42.1845	42.1812	42.1785	43.4754	42.4486
	42.8767	42.1238	41.3144	42.9401	42.2059	41.0151	42.8348	42.182	40.9387		2	41.9587	42.1546	42.1672	42.1848	42.1745	42.1855	42.1572	42.1899	42.2335	42.1829	42.0922	42.2103	42.2423	42.2621	42.308	42.1568	42.3158	42.2579	42.2671	42.2692	41.997	42.2201	42.1993	43.4552	42.5422	42.1735	42.1743	42.1681	43.8642	42.1355
	42.8639	42.1225	42.3887	42.9374	42.2051	42.0903	42.8235	42.1822	41.9353		3	42.1204	42.1443	42.1659	42.1775	42.1759	42.1727	42.149	42.1984	42.2226	42.041	42.4262	42.2049	42.2389	42.2498	42.1611	42.2886	42.3028	42.2609	42.2566	42.2699	42.3486	42.2135	42.2098	43.2498	42.5269	42.1658	42.1575	42.1558	43.4512	42.4338
	42.8636	42.1178	41.3071	42.944	42.2167	41.0132	42.8326	42.19	40.9161		4	42.1507	42.1372	42.1544	42.1616	42.1722	42.0111	42.144	42.0389	42.0745	42.1498	42.0972	42.2066	42.2458	42.2446	42.2842	42.0878	42.2886	42.2568	42.2516	42.2598	42.0424	42.2034	42.2111	43.4416	42.5302	42.1485	42.1415	42.1482	43.6287	42.1191
	42.8644	42.1184	42.3837	42.9518	42.2257	42.093	42.8356	42.204	41.925		5	42.0144	42.1296	42.154	42.0091	42.1677	42.1398	41.9869	42.1646	42.1952	42.0151	42.2094	42.2079	42.2407	42.2391	42.294	42.2645	42.0884	42.2453	42.2382	42.2617	42.1454	42.1877	42.209	43.2506	42.5351	42.1376	42.133	42.141	43.4572	42.4198
	42.8632	42.1297	41.2974	42.9597	42.2386	41.0225	42.8424	42.2085	40.9222		6	42.1499	42.1238	42.1493	42.1182	42.1621	41.9996	42.1045	42.0247	42.0513	42.1453	42.2128	42.2059	42.242	42.1018	42.2857	42.096	42.2077	42.24	42.2232	42.2588	42.1544	42.182	42.2054	43.4421	42.532	42.1229	42.1143	42.1318	43.6296	42.0951
	42.8769	42.1749	42.3991	42.9925	42.2512	42.1217	42.985	42.1983	42.0155		7	42.1561	42.1225	42.1452	41.9717	42.1545	42.1365	41.9647	42.1627	42.1748	42.0081	42.2218	42.2051	42.2378	42.2236	42.2847	42.2998	42.0308	42.2417	42.2177	42.2589	42.1632	42.1822	42.2016	43.2685	42.5343	42.1234	42.1097	42.1183	43.6576	42.1797
	42.8675	42.1672	41.3163	42.9802	42.2423	41.0085	42.9695	42.1993	41.0602		8	42.1478	42.1178	42.141	42.0995	42.1518	41.9828	42.0931	42.0269	42.0172	42.144	42.2255	42.2167	42.2367	42.2214	42.2852	42.1867	42.2063	42.2336	42.2112	42.2586	42.1727	42.19	42.2007	43.4591	42.5482	42.138	42.1237	42.1194	43.6509	42.1837
	42.854	42.1659	42.3966	42.9596	42.2389	42.1171	42.9706	42.2098	42.0145		9	42.1555	42.1184	42.1384	41.967	42.1442	42.127	41.96	42.1635	42.1356	42.146	42.2375	42.2257	42.2514	42.2291	42.3044	42.3552	42.0682	42.2284	42.2028	42.2617	42.1767	42.204	42.2023	43.2819	42.5631	42.1589	42.1428	42.1352	43.6567	42.189
	42.8454	42.1544	41.2997	42.961	42.2458	41.0033	42.9754	42.2111	41.0399		10	42.169	42.1297	42.1377	42.1087	42.138	41.9832	42.105	42.1662	41.9857	42.1439	42.2409	42.2386	42.2778	42.245	42.3217	42.3863	42.2351	42.2352	42.2073	42.2684	42.1829	42.2085	42.2113	43.4743	42.5772	42.1775	42.1536	42.145	43.6658	42.1937
	42.8435	42.154	42.4003	42.9438	42.2407	42.1171	42.9698	42.209	42.0111
	42.8505	42.1493	41.3048	42.9306	42.242	41.0069	42.9572	42.2054	41.0113
	42.8572	42.1452	42.3983	42.934	42.2378	42.1147	42.9501	42.2016	42.0086			1	1	1	1	1	1	1	1	1	1	4	4	4	4	4	4	4	4	4	4	7	7	7	7	7	7	7	7	7	7		High
	42.8506	42.141	41.2996	42.9407	42.2367	41.0149	42.9426	42.2007	41.0005			0	1	2	3	4	5	6	7	8	9	0	1	2	3	4	5	6	7	8	9	0	1	2	3	4	5	6	7	8	9
	42.8491	42.1384	42.3973	42.9461	42.2514	42.1292	42.9441	42.2023	42.0019		1	42.549	42.8995	42.8769	42.9268	42.9177	42.9461	42.9239	42.9512	42.9989	42.9346	42.6118	42.9607	42.9925	42.9709	42.9652	43.0668	43.0613	43.0379	42.9881	43.0284	42.5336	42.8724	42.985	43.7415	43.3137	42.8669	42.8515	42.8604	43.9924	42.9619
	42.8645	42.1377	41.3002	42.9639	42.2778	41.0451	42.9625	42.2113	41.0062		2	42.8004	42.8928	42.8675	42.9124	42.8914	42.9257	42.9206	42.9527	42.9937	42.9168	42.8796	42.9592	42.9802	42.9397	42.9493	43.0265	43.0318	42.998	42.9713	43.0198	42.7944	42.8694	42.9695	43.9191	43.2997	42.8615	42.8613	42.8456	44.2733	43.0074
	42.9268	42.2052	42.4102	42.9709	42.2724	42.1326	43.7415	43.2665	42.9376		3	42.8303	42.8921	42.854	42.9104	42.88	42.9084	42.9203	42.9322	42.9586	42.8996	42.949	42.9377	42.9596	42.9341	42.9416	42.993	43.0167	42.9837	42.9561	43.0105	42.8548	42.8649	42.9706	43.9838	43.2877	42.8693	42.8516	42.8353	44.3692	43.0125
	42.9124	42.1848	41.3128	42.9397	42.2621	40.9603	43.9191	43.4552	41.8769		4	42.8049	42.8925	42.8454	42.8813	42.8771	42.8855	42.9039	42.9149	42.9529	42.8814	42.9449	42.9447	42.961	42.9385	42.9334	42.9373	43.013	42.9704	42.9405	43.0028	42.8349	42.848	42.9754	43.9884	43.3029	42.8573	42.8448	42.8321	44.4505	43.0067
	42.9104	42.1775	42.4039	42.9341	42.2498	42.1225	43.9838	43.2498	42.9264		5	42.8103	42.8895	42.8435	42.8642	42.8722	42.8664	42.8863	42.9007	42.933	42.8743	42.9411	42.942	42.9438	42.9337	42.9486	42.8794	42.9784	42.9497	42.9347	42.9858	42.8231	42.8504	42.9698	43.9832	43.2986	42.8501	42.8311	42.8155	44.4471	43.0076
	42.8813	42.1616	41.3169	42.9385	42.2446	40.9558	43.9884	43.4416	41.8329		6	42.825	42.8767	42.8505	42.8638	42.865	42.8418	42.8632	42.8848	42.9134	42.8622	42.9324	42.9401	42.9306	42.9448	42.957	42.8554	42.9418	42.9507	42.9188	42.9736	42.829	42.8348	42.9572	43.971	43.3007	42.8428	42.8234	42.8095	44.4459	42.9862
	42.8642	42.0091	42.4131	42.9337	42.2391	42.1287	43.9832	43.2506	42.9166		7	42.8371	42.8639	42.8572	42.8459	42.8562	42.8207	42.8513	42.8791	42.9086	42.847	42.9402	42.9374	42.934	42.9331	42.9728	42.8184	42.898	42.9359	42.9023	42.9687	42.8367	42.8235	42.9501	43.9942	43.3004	42.8242	42.8147	42.8045	44.446	42.9699
	42.8638	42.1182	41.316	42.9448	42.1018	40.9674	43.971	43.4421	41.8174		8	42.8627	42.8636	42.8506	42.8399	42.859	42.8214	42.8173	42.872	42.8977	42.8415	42.9491	42.944	42.9407	42.9272	42.9756	42.8235	42.8445	42.9321	42.9069	42.9832	42.8395	42.8326	42.9426	43.9936	43.2985	42.8022	42.7994	42.7996	44.4461	42.9707
	42.8459	41.9717	42.4129	42.9331	42.2236	42.1402	43.9942	43.2685	42.9172		9	42.8816	42.8644	42.8491	42.8415	42.8771	42.8049	42.7888	42.8566	42.9004	42.8388	42.9677	42.9518	42.9461	42.9414	43.0016	42.8773	42.8074	42.9317	42.9028	42.9892	42.8373	42.8356	42.9441	44.0104	43.2911	42.7705	42.7846	42.7894	44.4463	42.9553
	42.8399	42.0995	41.3122	42.9272	42.2214	41.0324	43.9936	43.4591	41.8385		10	42.8881	42.8632	42.8645	42.827	42.8839	42.8008	42.7854	42.8492	42.8921	42.8497	42.9728	42.9597	42.9639	42.95	43.0189	42.9306	42.8074	42.9418	42.9209	42.9929	42.8326	42.8424	42.9625	44.0152	43.293	42.7739	42.7785	42.7936	44.4452	42.9584
	42.8415	41.967	42.4088	42.9414	42.2291	42.1448	44.0104	43.2819	42.9144
	42.827	42.1087	41.3081	42.95	42.245	41.0378	44.0152	43.4743	41.8604
	42.9177	42.0633	42.4085	42.9652	42.3187	42.1222	43.3137	42.5488	42.3989
	42.8914	42.1745	41.3109	42.9493	42.308	40.9999	43.2997	42.5422	41.3325
	42.88	42.1759	42.4091	42.9416	42.1611	42.12	43.2877	42.5269	42.3789
	42.8771	42.1722	41.3098	42.9334	42.2842	40.9951	43.3029	42.5302	41.2809
	42.8722	42.1677	42.408	42.9486	42.294	42.1172	43.2986	42.5351	42.1555
	42.865	42.1621	41.3069	42.957	42.2857	40.9919	43.3007	42.532	41.2689
	42.8562	42.1545	42.4121	42.9728	42.2847	42.1208	43.3004	42.5343	42.1456
	42.859	42.1518	41.314	42.9756	42.2852	40.9905	43.2985	42.5482	41.2607
	42.8771	42.1442	42.4157	43.0016	42.3044	42.1242	43.2911	42.5631	42.1474
	42.8839	42.138	41.3241	43.0189	42.3217	40.9864	43.293	42.5772	41.29
	42.9461	42.1998	42.3976	43.0668	42.3429	42.1188	42.8669	42.1845	41.9582
	42.9257	42.1855	41.3082	43.0265	42.1568	41.004	42.8615	42.1735	40.9895
	42.9084	42.1727	42.4006	42.993	42.2886	42.1152	42.8693	42.1658	41.9461
	42.8855	42.0111	41.2962	42.9373	42.0878	40.992	42.8573	42.1485	40.9714
	42.8664	42.1398	42.3955	42.8794	42.2645	42.1061	42.8501	42.1376	41.9413
	42.8418	41.9996	41.2953	42.8554	42.096	40.9819	42.8428	42.1229	40.9132
	42.8207	42.1365	42.4	42.8184	42.2998	42.0999	42.8242	42.1234	41.9073
	42.8214	41.9828	41.3072	42.8235	42.1867	40.9711	42.8022	42.138	40.8287
	42.8049	42.127	42.4077	42.8773	42.3552	42.0967	42.7705	42.1589	41.7347
	42.8008	41.9832	41.3055	42.9306	42.3863	40.9771	42.7739	42.1775	40.835
	42.9239	42.1696	42.417	43.0613	42.3289	42.1041	42.8515	42.1812	41.7676
	42.9206	42.1572	41.312	43.0318	42.3158	41.0181	42.8613	42.1743	41.005
	42.9203	42.149	42.4156	43.0167	42.3028	42.1148	42.8516	42.1575	41.9444
	42.9039	42.144	41.3125	43.013	42.2886	41.0275	42.8448	42.1415	40.9751
	42.8863	41.9869	42.4137	42.9784	42.0884	42.1187	42.8311	42.133	41.9363
	42.8632	42.1045	41.312	42.9418	42.2077	41.0245	42.8234	42.1143	40.9582
	42.8513	41.9647	42.4162	42.898	42.0308	42.1163	42.8147	42.1097	41.922
	42.8173	42.0931	41.3153	42.8445	42.2063	41.023	42.7994	42.1237	40.9065
	42.7888	41.96	42.4131	42.8074	42.0682	42.1167	42.7846	42.1428	41.8992
	42.7854	42.105	41.3117	42.8074	42.2351	41.0209	42.7785	42.1536	40.8492
	42.9512	42.0937	42.0909	43.0379	42.1705	42.1826	42.8604	42.1785	41.9611
	42.9527	42.1899	41.0199	42.998	42.2579	41.0447	42.8456	42.1681	40.9721
	42.9322	42.1984	42.0928	42.9837	42.2609	42.1795	42.8353	42.1558	41.9492
	42.9149	42.0389	41.0186	42.9704	42.2568	41.0275	42.8321	42.1482	40.9192
	42.9007	42.1646	42.0914	42.9497	42.2453	42.17	42.8155	42.141	41.9255
	42.8848	42.0247	41.0194	42.9507	42.24	41.0039	42.8095	42.1318	40.8707
	42.8791	42.1627	42.0891	42.9359	42.2417	42.1693	42.8045	42.1183	41.9017
	42.872	42.0269	41.0194	42.9321	42.2336	40.9824	42.7996	42.1194	40.8301
	42.8566	42.1635	42.0849	42.9317	42.2284	42.1476	42.7894	42.1352	41.74
	42.8492	42.1662	41.0258	42.9418	42.2352	40.9412	42.7936	42.145	40.8235
	42.9989	42.2442	42.093	42.9881	42.2847	42.3526	43.9924	43.4754	42.9725
	42.9937	42.2335	41.0255	42.9713	42.2671	41.0306	44.2733	43.8642	42.2944
	42.9586	42.2226	42.0909	42.9561	42.2566	42.1589	44.3692	43.4512	43.2186
	42.9529	42.0745	41.0265	42.9405	42.2516	41.0503	44.4505	43.6287	42.192
	42.933	42.1952	42.0912	42.9347	42.2382	41.9552	44.4471	43.4572	43.2065
	42.9134	42.0513	41.0172	42.9188	42.2232	40.9847	44.4459	43.6296	42.1574
	42.9086	42.1748	42.0958	42.9023	42.2177	41.6957	44.446	43.6576	43.2016
	42.8977	42.0172	41.0302	42.9069	42.2112	41.0123	44.4461	43.6509	42.191
	42.9004	42.1356	42.0992	42.9028	42.2028	41.686	44.4463	43.6567	43.2066
	42.8921	41.9857	41.0282	42.9209	42.2073	41.0096	44.4452	43.6658	42.222
	42.9346	42.1845	42.111	43.0284	42.2758	41.6513	42.9619	42.4486	42.0831
	42.9168	42.1829	40.9661	43.0198	42.2692	41.1305	43.0074	42.1355	41.1063
	42.8996	42.041	42.1009	43.0105	42.2699	42.0683	43.0125	42.4338	42.0742
	42.8814	42.1498	40.9554	43.0028	42.2598	41.015	43.0067	42.1191	41.0811
	42.8743	42.0151	42.0923	42.9858	42.2617	42.0679	43.0076	42.4198	42.0638
	42.8622	42.1453	40.9219	42.9736	42.2588	40.9744	42.9862	42.0951	41.0358
	42.847	42.0081	42.0778	42.9687	42.2589	41.8829	42.9699	42.1797	42.0453
	42.8415	42.144	40.8949	42.9832	42.2586	40.9513	42.9707	42.1837	41.0147
	42.8388	42.146	42.0632	42.9892	42.2617	41.8718	42.9553	42.189	42.0451
	42.8497	42.1439	40.8745	42.9929	42.2684	40.9512	42.9584	42.1937	41.0242

## Sheet: EDFig2h
Layers = 10
			XY stage motion	WaitTimeForFocus	Image acquisition	WaitTimeForResidualFrs	Image construction	Image compression
	Average	High	0.35335	0.0500245	0.371448	0.0414172	0.395834	0.324344
		Medium	0.353644	0.0512577	0.37011	0.0400307	0.396049	0.310521
		Low	0.354933	0.0509141	0.36984	0.0400859	0.396184	0.304448
	SD	High	0.173596	0.0255691	0.075922	0.00347089	0.00258978	0.0308664
		Medium	0.172483	0.0251334	0.0758759	0.00020558	0.00213381	0.0184439
		Low	0.172222	0.0255148	0.0757998	0.000796588	0.002178	0.0158504
* The code used to create the paper figure can be found at the following reference.
https://github.com/KK-CYBO/cyboscan-paper/blob/01aa77445e74bdaf1f724305a1de1d0964f82fed/downstream_analysis/scanner_latency/scanner_latency.ipynb
	XY stage motion	WaitTimeForFocus	Image acquisition	WaitTimeForResidualFrs	Image construction	Image compression	XY stage motion	WaitTimeForFocus	Image acquisition	WaitTimeForResidualFrs	Image construction	Image compression	XY stage motion	WaitTimeForFocus	Image acquisition	WaitTimeForResidualFrs	Image construction	Image compression
	High	High	High	High	High	High	Medium	Medium	Medium	Medium	Medium	Medium	Low	Low	Low	Low	Low	Low
Average	0.35335	0.0500245	0.371448	0.0414172	0.395834	0.324344	0.353644	0.0512577	0.37011	0.0400307	0.396049	0.310521	0.354933	0.0509141	0.36984	0.0400859	0.396184	0.304448
SD	0.173596	0.0255691	0.075922	0.00347089	0.00258978	0.0308664	0.172483	0.0251334	0.0758759	0.00020558	0.00213381	0.0184439	0.172222	0.0255148	0.0757998	0.000796588	0.002178	0.0158504
Raw data	0.893	0	1.333	0.04	0.392	0.487	0.893	0	1.332	0.04	0.395	0.497	0.893	0	1.331	0.04	0.395	0.483
	0.281	0.082	0.357	0.04	0.41	0.317	0.314	0.05	0.374	0.04	0.409	0.31	0.282	0.079	0.364	0.04	0.412	0.305
	0.322	0.06	0.376	0.04	0.395	0.313	0.318	0.066	0.362	0.04	0.395	0.301	0.313	0.076	0.362	0.04	0.397	0.3
	0.32	0.045	0.365	0.04	0.398	0.433	0.32	0.052	0.363	0.04	0.398	0.305	0.277	0.088	0.368	0.04	0.401	0.301
	0.32	0.048	0.379	0.04	0.403	0.322	0.317	0.058	0.362	0.04	0.396	0.305	0.32	0.061	0.369	0.04	0.398	0.3
	0.316	0.053	0.366	0.04	0.397	0.315	0.278	0.093	0.367	0.04	0.397	0.306	0.316	0.056	0.367	0.04	0.399	0.302
	0.276	0.1	0.363	0.04	0.396	0.317	0.316	0.054	0.368	0.04	0.396	0.311	0.319	0.049	0.368	0.04	0.399	0.301
	0.314	0.047	0.361	0.04	0.395	0.311	0.277	0.09	0.366	0.04	0.397	0.305	0.28	0.09	0.364	0.04	0.396	0.299
	0.315	0.045	0.37	0.04	0.39	0.308	0.321	0.052	0.362	0.04	0.395	0.303	0.276	0.091	0.362	0.04	0.39	0.299
	1.057	0	0.364	0.04	0.397	0.321	1.054	0	0.362	0.04	0.395	0.318	1.059	0	0.363	0.04	0.398	0.309
	0.317	0.057	0.364	0.04	0.397	0.315	0.318	0.055	0.368	0.04	0.397	0.311	0.313	0.061	0.359	0.04	0.395	0.305
	0.275	0.103	0.359	0.04	0.396	0.312	0.323	0.045	0.363	0.04	0.399	0.309	0.278	0.093	0.361	0.041	0.401	0.301
	0.316	0.053	0.364	0.04	0.395	0.316	0.32	0.049	0.359	0.04	0.395	0.305	0.323	0.048	0.36	0.04	0.395	0.3
	0.322	0.04	0.364	0.04	0.396	0.314	0.318	0.054	0.362	0.04	0.397	0.304	0.315	0.058	0.364	0.04	0.399	0.307
	0.319	0.041	0.366	0.04	0.397	0.316	0.314	0.061	0.365	0.04	0.396	0.308	0.277	0.093	0.366	0.04	0.396	0.39
	0.315	0.059	0.367	0.04	0.398	0.313	0.319	0.051	0.367	0.04	0.395	0.304	0.315	0.042	0.365	0.04	0.398	0.3
	0.318	0.057	0.362	0.04	0.395	0.314	0.313	0.06	0.363	0.04	0.397	0.315	0.28	0.087	0.362	0.04	0.395	0.303
	0.276	0.085	0.362	0.04	0.397	0.312	0.323	0.048	0.36	0.04	0.4	0.303	0.277	0.091	0.367	0.04	0.397	0.302
	0.277	0.092	0.363	0.05	0.395	0.313	0.321	0.051	0.364	0.042	0.397	0.304	0.319	0.045	0.363	0.04	0.397	0.301
	0.279	0.078	0.369	0.04	0.391	0.311	0.278	0.087	0.359	0.04	0.39	0.303	0.319	0.052	0.362	0.04	0.391	0.299
	1.064	0	0.365	0.041	0.396	0.328	1.051	0	0.361	0.04	0.394	0.316	1.049	0	0.361	0.04	0.393	0.304
	0.321	0.038	0.373	0.05	0.395	0.32	0.32	0.044	0.365	0.04	0.395	0.306	0.316	0.053	0.365	0.04	0.397	0.301
	0.319	0.038	0.368	0.05	0.395	0.319	0.281	0.086	0.363	0.04	0.395	0.309	0.279	0.09	0.364	0.04	0.399	0.304
	0.277	0.089	0.367	0.04	0.394	0.32	0.282	0.086	0.362	0.04	0.395	0.303	0.323	0.047	0.364	0.04	0.395	0.301
	0.319	0.045	0.366	0.04	0.395	0.32	0.277	0.091	0.367	0.04	0.396	0.302	0.316	0.048	0.365	0.04	0.395	0.302
	0.297	0.072	0.37	0.04	0.396	0.312	0.319	0.043	0.366	0.04	0.394	0.305	0.279	0.087	0.367	0.04	0.395	0.304
	0.315	0.054	0.367	0.04	0.397	0.324	0.317	0.053	0.366	0.04	0.396	0.31	0.322	0.044	0.366	0.04	0.397	0.301
	0.321	0.038	0.371	0.04	0.398	0.415	0.324	0.042	0.365	0.04	0.396	0.405	0.314	0.051	0.368	0.04	0.399	0.3
	0.313	0.062	0.377	0.04	0.399	0.312	0.319	0.042	0.369	0.04	0.399	0.303	0.276	0.101	0.367	0.04	0.398	0.301
	0.321	0.044	0.362	0.04	0.399	0.326	0.279	0.096	0.368	0.04	0.395	0.306	0.324	0.051	0.363	0.04	0.398	0.302
	0.316	0.055	0.369	0.04	0.396	0.307	0.313	0.055	0.364	0.04	0.395	0.305	0.281	0.089	0.362	0.04	0.396	0.304
	0.319	0.044	0.366	0.04	0.393	0.32	0.318	0.042	0.362	0.04	0.398	0.31	0.323	0.044	0.363	0.04	0.396	0.301
	0.314	0.053	0.372	0.04	0.392	0.31	0.321	0.047	0.36	0.04	0.394	0.302	0.317	0.05	0.365	0.04	0.392	0.299
	0.955	0	0.359	0.04	0.393	0.324	0.959	0	0.364	0.04	0.394	0.319	0.919	0	0.363	0.04	0.394	0.308
	0.322	0.037	0.369	0.04	0.398	0.42	0.315	0.049	0.369	0.04	0.398	0.323	0.313	0.054	0.36	0.04	0.399	0.303
	0.317	0.046	0.367	0.04	0.398	0.314	0.323	0.049	0.368	0.04	0.396	0.305	0.277	0.093	0.362	0.04	0.396	0.302
	0.276	0.095	0.365	0.04	0.395	0.317	0.276	0.096	0.362	0.04	0.396	0.304	0.317	0.048	0.362	0.04	0.396	0.301
	0.279	0.074	0.364	0.04	0.395	0.314	0.317	0.051	0.364	0.04	0.396	0.309	0.277	0.09	0.371	0.04	0.395	0.302
	0.276	0.09	0.36	0.05	0.397	0.319	0.279	0.083	0.363	0.04	0.396	0.305	0.28	0.093	0.364	0.04	0.395	0.304
	0.276	0.084	0.361	0.05	0.396	0.316	0.277	0.09	0.364	0.04	0.398	0.31	0.318	0.051	0.361	0.04	0.397	0.305
	0.317	0.042	0.362	0.04	0.395	0.319	0.321	0.045	0.361	0.04	0.397	0.306	0.313	0.061	0.362	0.04	0.398	0.302
	0.322	0.039	0.369	0.04	0.396	0.323	0.321	0.04	0.365	0.04	0.396	0.312	0.32	0.041	0.361	0.04	0.396	0.304
	0.316	0.053	0.364	0.04	0.394	0.32	0.278	0.085	0.361	0.04	0.394	0.315	0.28	0.088	0.37	0.04	0.396	0.31
	0.277	0.082	0.361	0.04	0.395	0.317	0.279	0.086	0.363	0.04	0.398	0.31	0.317	0.054	0.362	0.04	0.396	0.303
	0.278	0.088	0.361	0.04	0.401	0.316	0.277	0.09	0.359	0.04	0.398	0.305	0.323	0.046	0.361	0.05	0.396	0.306
	0.321	0.045	0.362	0.04	0.395	0.307	0.276	0.09	0.364	0.04	0.393	0.303	0.277	0.081	0.361	0.04	0.394	0.301
	0.918	0	0.362	0.04	0.394	0.323	0.922	0	0.366	0.04	0.396	0.308	0.956	0	0.361	0.04	0.394	0.31
	0.28	0.085	0.369	0.04	0.399	0.316	0.278	0.086	0.361	0.04	0.398	0.305	0.316	0.046	0.365	0.04	0.395	0.302
	0.318	0.049	0.367	0.04	0.394	0.316	0.276	0.086	0.36	0.04	0.397	0.305	0.281	0.085	0.363	0.04	0.398	0.303
	0.322	0.037	0.362	0.05	0.396	0.317	0.319	0.05	0.362	0.04	0.396	0.306	0.281	0.085	0.359	0.04	0.398	0.302
	0.276	0.074	0.362	0.05	0.4	0.317	0.28	0.086	0.362	0.04	0.396	0.307	0.277	0.094	0.363	0.04	0.397	0.302
	0.323	0.032	0.366	0.04	0.395	0.313	0.278	0.085	0.362	0.04	0.397	0.312	0.315	0.057	0.365	0.04	0.395	0.303
	0.32	0.046	0.367	0.04	0.394	0.315	0.319	0.035	0.366	0.04	0.4	0.305	0.32	0.042	0.366	0.04	0.399	0.302
	0.277	0.075	0.367	0.04	0.393	0.317	0.28	0.078	0.364	0.04	0.395	0.313	0.316	0.048	0.363	0.04	0.398	0.302
	0.322	0.042	0.366	0.04	0.395	0.318	0.323	0.037	0.364	0.04	0.395	0.308	0.313	0.051	0.363	0.04	0.395	0.304
	0.313	0.044	0.366	0.04	0.396	0.316	0.316	0.048	0.37	0.04	0.395	0.305	0.277	0.084	0.364	0.04	0.397	0.303
	0.275	0.087	0.366	0.04	0.402	0.315	0.276	0.082	0.366	0.04	0.395	0.313	0.322	0.042	0.363	0.04	0.397	0.302
	0.319	0.046	0.361	0.05	0.396	0.423	0.316	0.038	0.361	0.04	0.398	0.31	0.316	0.043	0.364	0.04	0.396	0.301
	0.315	0.027	0.372	0.04	0.397	0.306	0.319	0.051	0.362	0.04	0.39	0.308	0.283	0.078	0.363	0.04	0.391	0.301
	1.05	0	0.363	0.04	0.393	0.319	1.063	0	0.362	0.04	0.392	0.316	1.049	0	0.361	0.04	0.394	0.304
	0.281	0.081	0.364	0.04	0.395	0.315	0.279	0.082	0.368	0.04	0.397	0.311	0.279	0.082	0.372	0.04	0.395	0.302
	0.278	0.085	0.361	0.04	0.396	0.317	0.319	0.05	0.364	0.04	0.396	0.309	0.317	0.044	0.361	0.04	0.397	0.307
	0.277	0.075	0.365	0.042	0.396	0.428	0.277	0.086	0.366	0.04	0.395	0.306	0.315	0.046	0.36	0.04	0.395	0.301
	0.316	0.042	0.365	0.041	0.404	0.318	0.318	0.035	0.372	0.04	0.395	0.315	0.279	0.086	0.361	0.04	0.397	0.301
	0.315	0.056	0.363	0.05	0.394	0.317	0.281	0.077	0.372	0.04	0.394	0.303	0.323	0.042	0.361	0.04	0.396	0.304
	0.276	0.075	0.361	0.05	0.395	0.319	0.323	0.041	0.366	0.04	0.396	0.308	0.319	0.048	0.363	0.04	0.394	0.309
	0.277	0.084	0.368	0.04	0.395	0.418	0.314	0.049	0.362	0.04	0.399	0.311	0.28	0.082	0.362	0.04	0.396	0.301
	0.318	0.04	0.373	0.05	0.397	0.421	0.323	0.039	0.362	0.04	0.396	0.307	0.281	0.08	0.364	0.04	0.395	0.301
	0.323	0.034	0.39	0.04	0.398	0.319	0.317	0.044	0.361	0.04	0.396	0.314	0.321	0.039	0.363	0.04	0.399	0.304
	0.277	0.081	0.364	0.04	0.397	0.317	0.317	0.05	0.368	0.04	0.396	0.31	0.32	0.044	0.363	0.04	0.395	0.306
	0.323	0.035	0.36	0.04	0.397	0.314	0.32	0.038	0.361	0.04	0.398	0.313	0.28	0.082	0.375	0.04	0.396	0.301
	0.276	0.085	0.369	0.04	0.396	0.316	0.283	0.078	0.361	0.04	0.396	0.31	0.314	0.045	0.368	0.04	0.396	0.302
	0.314	0.053	0.362	0.05	0.396	0.318	0.278	0.075	0.362	0.04	0.396	0.303	0.323	0.042	0.367	0.04	0.399	0.308
	0.28	0.069	0.364	0.04	0.395	0.308	0.277	0.083	0.364	0.04	0.395	0.302	0.28	0.079	0.361	0.04	0.393	0.299
	0.926	0	0.362	0.04	0.394	0.32	0.914	0	0.362	0.04	0.395	0.314	0.917	0	0.365	0.04	0.397	0.303
	0.277	0.076	0.366	0.04	0.394	0.318	0.323	0.033	0.363	0.041	0.4	0.305	0.278	0.084	0.365	0.04	0.398	0.302
	0.319	0.035	0.366	0.04	0.395	0.32	0.276	0.085	0.364	0.04	0.395	0.308	0.318	0.043	0.364	0.04	0.396	0.305
	0.316	0.038	0.363	0.04	0.395	0.312	0.316	0.036	0.365	0.04	0.397	0.306	0.314	0.041	0.367	0.04	0.396	0.302
	0.317	0.049	0.366	0.04	0.395	0.314	0.313	0.04	0.368	0.04	0.397	0.303	0.32	0.038	0.363	0.04	0.396	0.306
	0.32	0.047	0.364	0.04	0.402	0.317	0.276	0.091	0.364	0.04	0.395	0.396	0.32	0.038	0.364	0.04	0.397	0.301
	0.313	0.055	0.363	0.04	0.394	0.314	0.313	0.045	0.365	0.04	0.398	0.309	0.317	0.047	0.372	0.04	0.397	0.3
	0.317	0.043	0.364	0.04	0.395	0.314	0.278	0.071	0.362	0.04	0.396	0.314	0.319	0.041	0.363	0.04	0.397	0.299
	0.279	0.077	0.365	0.04	0.393	0.31	0.277	0.085	0.368	0.04	0.396	0.309	0.317	0.042	0.369	0.04	0.396	0.301
	0.278	0.072	0.364	0.041	0.395	0.314	0.318	0.044	0.362	0.04	0.398	0.314	0.323	0.038	0.364	0.04	0.396	0.304
	0.278	0.08	0.362	0.04	0.397	0.311	0.278	0.081	0.367	0.04	0.397	0.313	0.319	0.038	0.365	0.04	0.398	0.301
	0.28	0.079	0.363	0.04	0.397	0.322	0.316	0.042	0.362	0.04	0.395	0.311	0.317	0.041	0.364	0.04	0.396	0.303
	0.276	0.089	0.371	0.04	0.395	0.308	0.314	0.048	0.362	0.04	0.396	0.311	0.278	0.079	0.369	0.04	0.396	0.304
	0.277	0.082	0.372	0.04	0.395	0.316	0.279	0.083	0.361	0.04	0.394	0.308	0.335	0.021	0.37	0.04	0.396	0.301
	0.296	0.061	0.368	0.04	0.394	0.306	0.277	0.083	0.361	0.04	0.395	0.301	0.279	0.084	0.367	0.04	0.393	0.299
	0.958	0	0.365	0.04	0.396	0.319	0.918	0	0.361	0.04	0.394	0.316	0.957	0	0.362	0.04	0.394	0.303
	0.323	0.029	0.366	0.05	0.394	0.312	0.277	0.081	0.363	0.04	0.396	0.304	0.279	0.083	0.364	0.04	0.395	0.305
	0.322	0.024	0.364	0.04	0.399	0.315	0.322	0.031	0.363	0.04	0.396	0.309	0.321	0.03	0.364	0.04	0.395	0.302
	0.275	0.086	0.367	0.04	0.395	0.315	0.32	0.034	0.357	0.04	0.394	0.313	0.319	0.035	0.357	0.04	0.394	0.302
	0.315	0.048	0.36	0.04	0.394	0.312	0.32	0.042	0.361	0.04	0.396	0.311	0.322	0.042	0.363	0.04	0.399	0.307
	0.278	0.08	0.359	0.053	0.395	0.314	0.315	0.043	0.366	0.04	0.394	0.311	0.315	0.052	0.362	0.04	0.396	0.303
	0.279	0.075	0.367	0.04	0.395	0.319	0.323	0.034	0.369	0.04	0.396	0.305	0.32	0.038	0.364	0.04	0.395	0.303
	0.277	0.085	0.367	0.05	0.403	0.315	0.318	0.042	0.361	0.04	0.396	0.311	0.317	0.038	0.365	0.04	0.395	0.301
	0.32	0.041	0.362	0.04	0.401	0.314	0.28	0.074	0.361	0.04	0.401	0.304	0.281	0.075	0.369	0.04	0.395	0.302
	0.316	0.042	0.358	0.05	0.394	0.315	0.279	0.084	0.363	0.04	0.395	0.306	0.321	0.034	0.362	0.04	0.395	0.306
	0.32	0.025	0.361	0.04	0.398	0.314	0.32	0.036	0.366	0.04	0.397	0.31	0.339	0.022	0.363	0.04	0.397	0.308
	0.279	0.078	0.361	0.04	0.393	0.319	0.316	0.039	0.361	0.04	0.399	0.312	0.318	0.045	0.362	0.04	0.396	0.303
	0.277	0.077	0.366	0.04	0.395	0.315	0.314	0.047	0.358	0.04	0.396	0.306	0.279	0.079	0.362	0.04	0.396	0.302
	0.322	0.032	0.361	0.04	0.395	0.315	0.314	0.049	0.364	0.04	0.399	0.303	0.323	0.036	0.364	0.04	0.396	0.303
	0.32	0.037	0.364	0.04	0.397	0.305	0.288	0.071	0.365	0.04	0.393	0.302	0.317	0.045	0.362	0.04	0.395	0.302
	0.825	0	0.362	0.04	0.393	0.321	0.825	0	0.361	0.04	0.394	0.318	0.821	0	0.363	0.04	0.395	0.305
	0.323	0.029	0.363	0.04	0.396	0.318	0.321	0.032	0.368	0.04	0.398	0.311	0.317	0.04	0.363	0.04	0.398	0.307
	0.277	0.081	0.366	0.05	0.394	0.318	0.316	0.039	0.362	0.04	0.396	0.313	0.313	0.051	0.364	0.04	0.396	0.302
	0.322	0.023	0.364	0.04	0.396	0.318	0.278	0.083	0.367	0.04	0.396	0.305	0.32	0.035	0.363	0.04	0.399	0.302
	0.276	0.076	0.364	0.04	0.395	0.312	0.282	0.068	0.366	0.04	0.396	0.313	0.319	0.036	0.37	0.04	0.396	0.307
	0.32	0.028	0.368	0.04	0.397	0.421	0.277	0.076	0.369	0.04	0.395	0.308	0.319	0.041	0.365	0.04	0.396	0.302
	0.314	0.046	0.376	0.04	0.399	0.315	0.321	0.029	0.368	0.04	0.396	0.309	0.277	0.075	0.367	0.04	0.397	0.303
	0.322	0.029	0.367	0.04	0.396	0.316	0.317	0.037	0.362	0.04	0.396	0.319	0.318	0.041	0.365	0.04	0.401	0.305
	0.316	0.029	0.37	0.04	0.395	0.314	0.318	0.042	0.368	0.04	0.397	0.308	0.28	0.076	0.362	0.04	0.397	0.303
	0.279	0.074	0.361	0.04	0.396	0.319	0.32	0.036	0.374	0.04	0.396	0.306	0.324	0.03	0.362	0.04	0.397	0.302
	0.279	0.075	0.377	0.041	0.394	0.314	0.276	0.074	0.377	0.04	0.396	0.309	0.322	0.037	0.363	0.04	0.397	0.303
	0.32	0.032	0.362	0.041	0.401	0.315	0.276	0.08	0.369	0.04	0.396	0.314	0.316	0.043	0.365	0.04	0.396	0.308
	0.315	0.041	0.367	0.04	0.391	0.306	0.281	0.074	0.362	0.04	0.394	0.303	0.32	0.037	0.363	0.04	0.394	0.301
	0.959	0	0.362	0.04	0.394	0.319	0.963	0	0.361	0.04	0.396	0.313	0.954	0	0.362	0.04	0.395	0.308
	0.275	0.076	0.364	0.04	0.396	0.312	0.323	0.03	0.36	0.04	0.398	0.302	0.275	0.077	0.365	0.04	0.396	0.302
	0.275	0.081	0.362	0.04	0.395	0.317	0.319	0.04	0.367	0.04	0.393	0.306	0.322	0.032	0.362	0.04	0.399	0.303
	0.321	0.032	0.369	0.04	0.395	0.32	0.276	0.075	0.366	0.04	0.396	0.304	0.275	0.085	0.361	0.04	0.396	0.305
	0.313	0.035	0.362	0.04	0.394	0.318	0.316	0.044	0.367	0.04	0.398	0.312	0.317	0.041	0.361	0.04	0.395	0.303
	0.317	0.036	0.364	0.05	0.395	0.319	0.322	0.033	0.364	0.04	0.396	0.305	0.28	0.08	0.365	0.04	0.396	0.302
	0.321	0.028	0.363	0.05	0.395	0.315	0.277	0.077	0.364	0.04	0.4	0.303	0.319	0.039	0.362	0.04	0.397	0.311
	0.313	0.031	0.358	0.04	0.395	0.315	0.323	0.036	0.365	0.04	0.395	0.304	0.282	0.072	0.365	0.04	0.396	0.301
	0.277	0.07	0.362	0.05	0.394	0.317	0.315	0.035	0.363	0.04	0.395	0.306	0.279	0.078	0.365	0.04	0.396	0.301
	0.279	0.065	0.362	0.04	0.395	0.319	0.315	0.037	0.365	0.04	0.396	0.311	0.321	0.03	0.362	0.04	0.396	0.302
	0.319	0.034	0.376	0.04	0.398	0.314	0.278	0.078	0.362	0.04	0.395	0.305	0.323	0.036	0.361	0.04	0.396	0.302
	0.315	0.038	0.369	0.04	0.394	0.316	0.321	0.032	0.364	0.04	0.396	0.307	0.317	0.035	0.365	0.04	0.396	0.3
	0.32	0.03	0.371	0.04	0.394	0.307	0.318	0.034	0.364	0.04	0.397	0.302	0.28	0.069	0.365	0.04	0.396	0.299
	0.916	0	0.363	0.04	0.393	0.321	0.921	0	0.361	0.04	0.394	0.317	0.914	0	0.362	0.04	0.395	0.305
	0.319	0.03	0.369	0.04	0.395	0.316	0.321	0.029	0.364	0.04	0.397	0.303	0.319	0.035	0.363	0.04	0.395	0.301
	0.316	0.038	0.365	0.04	0.398	0.317	0.321	0.04	0.363	0.04	0.397	0.306	0.279	0.076	0.364	0.04	0.398	0.304
	0.321	0.034	0.367	0.04	0.394	0.316	0.295	0.06	0.368	0.04	0.396	0.31	0.32	0.039	0.365	0.04	0.398	0.301
	0.278	0.076	0.375	0.04	0.396	0.314	0.319	0.03	0.365	0.04	0.395	0.305	0.277	0.08	0.359	0.04	0.394	0.302
	0.275	0.082	0.364	0.04	0.398	0.312	0.319	0.043	0.365	0.04	0.396	0.306	0.319	0.032	0.363	0.04	0.398	0.304
	0.314	0.041	0.365	0.04	0.395	0.309	0.276	0.078	0.363	0.04	0.396	0.307	0.318	0.034	0.364	0.04	0.396	0.311
	0.321	0.026	0.363	0.04	0.394	0.418	0.321	0.033	0.364	0.04	0.398	0.307	0.28	0.072	0.362	0.04	0.395	0.301
	0.32	0.03	0.373	0.05	0.395	0.438	0.318	0.034	0.369	0.04	0.397	0.31	0.276	0.08	0.364	0.04	0.395	0.301
	0.316	0.031	0.373	0.041	0.403	0.314	0.276	0.068	0.368	0.04	0.395	0.315	0.316	0.037	0.364	0.04	0.396	0.302
	0.317	0.044	0.363	0.05	0.394	0.318	0.319	0.038	0.363	0.04	0.397	0.309	0.277	0.074	0.365	0.04	0.397	0.301
	0.313	0.015	0.364	0.04	0.395	0.316	0.313	0.043	0.363	0.04	0.399	0.304	0.322	0.03	0.367	0.04	0.396	0.303
	0.322	0.025	0.366	0.04	0.392	0.305	0.324	0.028	0.364	0.04	0.393	0.304	0.316	0.034	0.366	0.04	0.393	0.299
	0.767	0	0.357	0.04	0.394	0.319	0.767	0	0.358	0.04	0.391	0.321	0.775	0	0.36	0.04	0.395	0.306
	0.276	0.076	0.365	0.04	0.398	0.318	0.318	0.016	0.372	0.04	0.396	0.311	0.32	0.038	0.362	0.04	0.395	0.302
	0.315	0.032	0.367	0.04	0.394	0.318	0.315	0.035	0.363	0.04	0.397	0.308	0.313	0.038	0.363	0.04	0.397	0.302
	0.276	0.074	0.364	0.04	0.397	0.314	0.279	0.068	0.366	0.04	0.396	0.312	0.279	0.071	0.36	0.04	0.396	0.302
	0.324	0.045	0.361	0.04	0.395	0.325	0.322	0.038	0.365	0.04	0.395	0.308	0.276	0.071	0.363	0.04	0.395	0.302
	0.276	0.083	0.372	0.04	0.395	0.316	0.278	0.075	0.361	0.04	0.396	0.304	0.321	0.027	0.364	0.04	0.396	0.305
	0.322	0.022	0.361	0.04	0.394	0.315	0.32	0.035	0.36	0.04	0.402	0.305	0.317	0.031	0.362	0.041	0.398	0.306
	0.32	0.037	0.36	0.04	0.4	0.318	0.316	0.04	0.364	0.04	0.395	0.311	0.316	0.037	0.367	0.041	0.398	0.301
	0.319	0.029	0.366	0.04	0.395	0.315	0.32	0.022	0.359	0.041	0.396	0.303	0.32	0.033	0.364	0.04	0.396	0.301
	0.323	0.029	0.361	0.04	0.396	0.315	0.277	0.076	0.363	0.04	0.395	0.314	0.324	0.027	0.365	0.04	0.395	0.304
	0.315	0.036	0.366	0.04	0.392	0.304	0.322	0.028	0.365	0.04	0.397	0.305	0.315	0.042	0.371	0.04	0.393	0.299
	0.821	0	0.363	0.04	0.396	0.413	0.814	0	0.361	0.04	0.394	0.317	0.809	0	0.362	0.04	0.394	0.309
	0.317	0.034	0.373	0.04	0.397	0.315	0.316	0.037	0.366	0.04	0.395	0.314	0.32	0.028	0.369	0.04	0.396	0.3
	0.319	0.03	0.364	0.04	0.397	0.314	0.278	0.071	0.367	0.04	0.397	0.304	0.275	0.076	0.362	0.04	0.394	0.302
	0.313	0.032	0.363	0.04	0.394	0.314	0.315	0.037	0.365	0.041	0.395	0.309	0.321	0.022	0.363	0.04	0.395	0.303
	0.278	0.071	0.375	0.04	0.399	0.315	0.32	0.02	0.364	0.04	0.397	0.302	0.318	0.035	0.365	0.04	0.398	0.302
	0.279	0.07	0.365	0.04	0.394	0.315	0.317	0.029	0.366	0.04	0.395	0.305	0.278	0.072	0.363	0.04	0.397	0.302
	0.32	0.028	0.364	0.04	0.395	0.307	0.281	0.061	0.362	0.04	0.396	0.31	0.323	0.027	0.362	0.04	0.394	0.301
	0.314	0.028	0.368	0.04	0.394	0.313	0.315	0.032	0.363	0.04	0.397	0.303	0.32	0.019	0.363	0.041	0.396	0.3
	0.277	0.074	0.367	0.04	0.394	0.407	0.28	0.07	0.368	0.04	0.388	0.307	0.318	0.026	0.363	0.04	0.393	0.3

## Sheet: EDFig2i
Quality = High
			XY stage motion	WaitTimeForFocus	Image acquisition	WaitTimeForResidualFrs	Image construction	Image compression
	Average	10	0.35335	0.0500245	0.371448	0.0414172	0.395834	0.324344
		20	0.353724	0.325871	0.598675	0.0441288	0.696344	0.78535
		40	0.355589	0.92289	1.08288	0.0423558	1.31987	1.81894
	SD	10	0.173596	0.0255691	0.075922	0.00347089	0.00258978	0.0308664
		20	0.173412	0.0986143	0.0752151	0.00495803	0.00710971	0.018577
		40	0.174122	0.182576	0.0720917	0.00433573	0.00851879	0.0187413
	XY stage motion	WaitTimeForFocus	Image acquisition	WaitTimeForResidualFrs	Image construction	Image compression	XY stage motion	WaitTimeForFocus	Image acquisition	WaitTimeForResidualFrs	Image construction	Image compression	XY stage motion	WaitTimeForFocus	Image acquisition	WaitTimeForResidualFrs	Image construction	Image compression
	10	10	10	10	10	10	20	20	20	20	20	20	40	40	40	40	40	40
Average	0.35335	0.0500245	0.371448	0.0414172	0.395834	0.324344	0.353724	0.325871	0.598675	0.0441288	0.696344	0.78535	0.355589	0.92289	1.08288	0.0423558	1.31987	1.81894
SD	0.173596	0.0255691	0.075922	0.00347089	0.00258978	0.0308664	0.173412	0.0986143	0.0752151	0.00495803	0.00710971	0.018577	0.174122	0.182576	0.0720917	0.00433573	0.00851879	0.0187413
Raw data	0.893	0	1.333	0.04	0.392	0.487	0.892	0	1.551	0.04	0.672	0.975	0.892	0	1.986	0.04	1.238	2.006
	0.281	0.082	0.357	0.04	0.41	0.317	0.314	0.337	0.621	0.04	0.723	0.797	0.317	0.895	1.062	0.04	1.339	1.818
	0.322	0.06	0.376	0.04	0.395	0.313	0.315	0.387	0.606	0.04	0.694	0.777	0.276	1.043	1.076	0.04	1.318	1.815
	0.32	0.045	0.365	0.04	0.398	0.433	0.281	0.392	0.596	0.04	0.697	0.788	0.323	0.975	1.074	0.04	1.317	1.814
	0.32	0.048	0.379	0.04	0.403	0.322	0.317	0.355	0.591	0.04	0.704	0.778	0.281	1.008	1.077	0.04	1.312	1.822
	0.316	0.053	0.366	0.04	0.397	0.315	0.322	0.349	0.597	0.04	0.696	0.782	0.278	1.011	1.076	0.04	1.318	1.821
	0.276	0.1	0.363	0.04	0.396	0.317	0.319	0.35	0.588	0.04	0.696	0.782	0.335	0.955	1.07	0.04	1.316	1.799
	0.314	0.047	0.361	0.04	0.395	0.311	0.32	0.355	0.601	0.04	0.696	0.78	0.32	0.972	1.062	0.04	1.32	1.812
	0.315	0.045	0.37	0.04	0.39	0.308	0.317	0.356	0.593	0.05	0.696	0.778	0.321	0.97	1.091	0.04	1.34	1.828
	1.057	0	0.364	0.04	0.397	0.321	1.05	0	0.596	0.04	0.674	0.782	1.066	0.242	1.084	0.05	1.318	1.8
	0.317	0.057	0.364	0.04	0.397	0.315	0.277	0.375	0.593	0.041	0.699	0.784	0.32	0.968	1.074	0.04	1.31	1.823
	0.275	0.103	0.359	0.04	0.396	0.312	0.322	0.343	0.59	0.04	0.699	0.772	0.317	0.963	1.076	0.05	1.32	1.818
	0.316	0.053	0.364	0.04	0.395	0.316	0.32	0.356	0.589	0.04	0.703	0.786	0.284	1.004	1.063	0.04	1.319	1.809
	0.322	0.04	0.364	0.04	0.396	0.314	0.313	0.357	0.588	0.04	0.699	0.774	0.322	0.974	1.059	0.04	1.32	1.823
	0.319	0.041	0.366	0.04	0.397	0.316	0.322	0.353	0.593	0.05	0.693	0.786	0.28	1.015	1.074	0.04	1.323	1.811
	0.315	0.059	0.367	0.04	0.398	0.313	0.318	0.343	0.59	0.05	0.696	0.79	0.32	0.968	1.07	0.05	1.32	1.815
	0.318	0.057	0.362	0.04	0.395	0.314	0.281	0.382	0.595	0.04	0.702	0.793	0.275	1.006	1.077	0.04	1.32	1.811
	0.276	0.085	0.362	0.04	0.397	0.312	0.275	0.397	0.595	0.04	0.698	0.785	0.322	0.97	1.065	0.04	1.316	1.813
	0.277	0.092	0.363	0.05	0.395	0.313	0.277	0.403	0.591	0.05	0.702	0.788	0.294	0.994	1.049	0.04	1.33	1.807
	0.279	0.078	0.369	0.04	0.391	0.311	0.315	0.348	0.593	0.05	0.692	0.867	0.315	0.985	1.06	0.04	1.32	1.827
	1.064	0	0.365	0.041	0.396	0.328	1.057	0	0.601	0.04	0.673	0.787	1.062	0.231	1.09	0.04	1.321	1.819
	0.321	0.038	0.373	0.05	0.395	0.32	0.316	0.323	0.597	0.05	0.701	0.787	0.283	1.007	1.065	0.04	1.326	1.816
	0.319	0.038	0.368	0.05	0.395	0.319	0.317	0.358	0.591	0.04	0.702	0.788	0.319	0.978	1.079	0.04	1.319	1.827
	0.277	0.089	0.367	0.04	0.394	0.32	0.323	0.347	0.592	0.05	0.694	0.782	0.318	0.969	1.082	0.05	1.323	1.833
	0.319	0.045	0.366	0.04	0.395	0.32	0.316	0.349	0.597	0.05	0.694	0.786	0.277	1.009	1.086	0.04	1.311	1.808
	0.297	0.072	0.37	0.04	0.396	0.312	0.316	0.349	0.6	0.05	0.697	0.79	0.277	1.01	1.08	0.04	1.324	1.821
	0.315	0.054	0.367	0.04	0.397	0.324	0.282	0.383	0.596	0.05	0.7	0.788	0.316	0.974	1.065	0.04	1.32	1.812
	0.321	0.038	0.371	0.04	0.398	0.415	0.28	0.387	0.59	0.04	0.698	0.778	0.316	0.978	1.089	0.04	1.318	1.82
	0.313	0.062	0.377	0.04	0.399	0.312	0.279	0.393	0.597	0.05	0.693	0.792	0.323	0.964	1.081	0.041	1.314	1.814
	0.321	0.044	0.362	0.04	0.399	0.326	0.317	0.345	0.598	0.05	0.697	0.781	0.279	0.999	1.089	0.04	1.33	1.828
	0.316	0.055	0.369	0.04	0.396	0.307	0.315	0.344	0.598	0.05	0.694	0.789	0.323	0.977	1.064	0.04	1.322	1.807
	0.319	0.044	0.366	0.04	0.393	0.32	0.318	0.339	0.599	0.04	0.697	0.783	0.275	1.011	1.069	0.04	1.32	1.815
	0.314	0.053	0.372	0.04	0.392	0.31	0.278	0.388	0.595	0.051	0.698	0.777	0.288	0.996	1.079	0.05	1.323	1.828
	0.955	0	0.359	0.04	0.393	0.324	0.957	0	0.591	0.04	0.68	0.783	0.958	0.335	1.063	0.04	1.326	1.796
	0.322	0.037	0.369	0.04	0.398	0.42	0.28	0.368	0.587	0.04	0.701	0.786	0.318	0.979	1.055	0.05	1.315	1.812
	0.317	0.046	0.367	0.04	0.398	0.314	0.279	0.388	0.591	0.04	0.696	0.779	0.28	1.002	1.07	0.04	1.318	1.835
	0.276	0.095	0.365	0.04	0.395	0.317	0.319	0.349	0.589	0.051	0.696	0.775	0.319	0.963	1.071	0.04	1.319	1.826
	0.279	0.074	0.364	0.04	0.395	0.314	0.319	0.349	0.598	0.04	0.7	0.78	0.318	0.974	1.093	0.04	1.323	1.797
	0.276	0.09	0.36	0.05	0.397	0.319	0.275	0.386	0.586	0.04	0.705	0.785	0.275	1.014	1.081	0.051	1.313	1.82
	0.276	0.084	0.361	0.05	0.396	0.316	0.277	0.401	0.591	0.04	0.694	0.78	0.318	0.952	1.066	0.04	1.326	1.822
	0.317	0.042	0.362	0.04	0.395	0.319	0.278	0.387	0.593	0.04	0.698	0.777	0.317	0.968	1.069	0.04	1.315	1.822
	0.322	0.039	0.369	0.04	0.396	0.323	0.319	0.356	0.593	0.05	0.697	0.789	0.279	1.01	1.061	0.04	1.326	1.827
	0.316	0.053	0.364	0.04	0.394	0.32	0.277	0.383	0.59	0.04	0.7	0.789	0.316	0.973	1.088	0.04	1.311	1.835
	0.277	0.082	0.361	0.04	0.395	0.317	0.28	0.397	0.59	0.05	0.695	0.792	0.324	0.952	1.059	0.041	1.321	1.816
	0.278	0.088	0.361	0.04	0.401	0.316	0.32	0.341	0.596	0.04	0.698	0.792	0.277	1.011	1.077	0.04	1.316	1.823
	0.321	0.045	0.362	0.04	0.395	0.307	0.316	0.352	0.594	0.051	0.7	0.771	0.33	0.959	1.068	0.04	1.333	1.823
	0.918	0	0.362	0.04	0.394	0.323	0.914	0	0.599	0.04	0.676	0.794	0.918	0.384	1.092	0.04	1.32	1.817
	0.28	0.085	0.369	0.04	0.399	0.316	0.318	0.321	0.597	0.05	0.695	0.787	0.319	0.965	1.068	0.044	1.324	1.822
	0.318	0.049	0.367	0.04	0.394	0.316	0.322	0.333	0.593	0.04	0.702	0.789	0.32	0.966	1.084	0.05	1.317	1.805
	0.322	0.037	0.362	0.05	0.396	0.317	0.317	0.348	0.601	0.04	0.7	0.785	0.279	0.998	1.088	0.04	1.314	1.814
	0.276	0.074	0.362	0.05	0.4	0.317	0.278	0.385	0.594	0.04	0.699	0.787	0.317	0.963	1.078	0.04	1.316	1.806
	0.323	0.032	0.366	0.04	0.395	0.313	0.319	0.349	0.592	0.05	0.699	0.785	0.316	0.968	1.082	0.04	1.318	1.813
	0.32	0.046	0.367	0.04	0.394	0.315	0.317	0.337	0.592	0.051	0.704	0.785	0.32	0.966	1.067	0.04	1.317	1.781
	0.277	0.075	0.367	0.04	0.393	0.317	0.324	0.342	0.59	0.05	0.697	0.789	0.323	0.962	1.081	0.04	1.318	1.827
	0.322	0.042	0.366	0.04	0.395	0.318	0.285	0.365	0.591	0.04	0.699	0.789	0.28	1.009	1.079	0.04	1.313	1.842
	0.313	0.044	0.366	0.04	0.396	0.316	0.277	0.394	0.588	0.051	0.698	0.777	0.315	0.97	1.088	0.05	1.317	1.817
	0.275	0.087	0.366	0.04	0.402	0.315	0.321	0.34	0.59	0.04	0.701	0.787	0.319	0.961	1.085	0.05	1.313	1.806
	0.319	0.046	0.361	0.05	0.396	0.423	0.322	0.338	0.594	0.04	0.702	0.781	0.282	0.985	1.078	0.05	1.313	1.826
	0.315	0.027	0.372	0.04	0.397	0.306	0.316	0.353	0.588	0.04	0.697	0.777	0.32	0.943	1.085	0.05	1.318	1.804
	1.05	0	0.363	0.04	0.393	0.319	1.062	0	0.598	0.04	0.674	0.783	1.06	0.217	1.077	0.04	1.319	1.819
	0.281	0.081	0.364	0.04	0.395	0.315	0.316	0.319	0.591	0.04	0.702	0.78	0.323	0.968	1.064	0.04	1.322	1.81
	0.278	0.085	0.361	0.04	0.396	0.317	0.318	0.349	0.6	0.05	0.694	0.785	0.322	0.968	1.069	0.05	1.313	1.825
	0.277	0.075	0.365	0.042	0.396	0.428	0.323	0.335	0.59	0.04	0.693	0.782	0.322	0.947	1.075	0.05	1.316	1.824
	0.316	0.042	0.365	0.041	0.404	0.318	0.277	0.392	0.59	0.04	0.701	0.787	0.32	0.956	1.064	0.04	1.321	1.823
	0.315	0.056	0.363	0.05	0.394	0.317	0.318	0.343	0.586	0.04	0.7	0.792	0.317	0.964	1.075	0.05	1.32	1.824
	0.276	0.075	0.361	0.05	0.395	0.319	0.317	0.351	0.585	0.04	0.704	0.782	0.32	0.963	1.095	0.04	1.312	1.821
	0.277	0.084	0.368	0.04	0.395	0.418	0.279	0.387	0.597	0.05	0.694	0.874	0.278	1	1.078	0.051	1.327	1.797
	0.318	0.04	0.373	0.05	0.397	0.421	0.32	0.336	0.602	0.05	0.706	0.78	0.277	1.021	1.069	0.05	1.324	1.799
	0.323	0.034	0.39	0.04	0.398	0.319	0.318	0.344	0.59	0.05	0.695	0.794	0.318	0.961	1.078	0.04	1.337	1.812
	0.277	0.081	0.364	0.04	0.397	0.317	0.315	0.342	0.598	0.04	0.702	0.789	0.278	1.02	1.074	0.04	1.317	1.817
	0.323	0.035	0.36	0.04	0.397	0.314	0.276	0.387	0.596	0.04	0.702	0.787	0.281	1.004	1.082	0.033	1.328	1.808
	0.276	0.085	0.369	0.04	0.396	0.316	0.277	0.391	0.591	0.05	0.702	0.783	0.322	0.97	1.096	0.041	1.317	1.823
	0.314	0.053	0.362	0.05	0.396	0.318	0.314	0.343	0.592	0.05	0.693	0.784	0.318	0.962	1.06	0.04	1.32	1.822
	0.28	0.069	0.364	0.04	0.395	0.308	0.317	0.333	0.59	0.05	0.698	0.782	0.276	1.008	1.088	0.04	1.325	1.824
	0.926	0	0.362	0.04	0.394	0.32	0.956	0	0.599	0.04	0.672	0.783	0.958	0.332	1.083	0.04	1.327	1.824
	0.277	0.076	0.366	0.04	0.394	0.318	0.316	0.319	0.603	0.05	0.698	0.781	0.28	1.01	1.085	0.05	1.318	1.819
	0.319	0.035	0.366	0.04	0.395	0.32	0.316	0.337	0.586	0.04	0.699	0.78	0.28	0.991	1.075	0.04	1.325	1.824
	0.316	0.038	0.363	0.04	0.395	0.312	0.322	0.341	0.589	0.05	0.694	0.779	0.324	0.966	1.104	0.04	1.315	1.832
	0.317	0.049	0.366	0.04	0.395	0.314	0.323	0.331	0.59	0.05	0.697	0.786	0.28	0.994	1.085	0.04	1.33	1.817
	0.32	0.047	0.364	0.04	0.402	0.317	0.279	0.378	0.594	0.04	0.698	0.785	0.318	0.977	1.068	0.04	1.317	1.808
	0.313	0.055	0.363	0.04	0.394	0.314	0.276	0.385	0.591	0.04	0.694	0.778	0.322	0.956	1.073	0.04	1.317	1.808
	0.317	0.043	0.364	0.04	0.395	0.314	0.318	0.342	0.588	0.04	0.702	0.775	0.333	0.95	1.081	0.052	1.318	1.822
	0.279	0.077	0.365	0.04	0.393	0.31	0.314	0.345	0.592	0.041	0.693	0.787	0.324	0.944	1.081	0.05	1.325	1.808
	0.278	0.072	0.364	0.041	0.395	0.314	0.321	0.345	0.594	0.04	0.694	0.788	0.277	1.009	1.089	0.04	1.316	1.823
	0.278	0.08	0.362	0.04	0.397	0.311	0.278	0.379	0.587	0.04	0.702	0.775	0.32	0.957	1.068	0.04	1.331	1.818
	0.28	0.079	0.363	0.04	0.397	0.322	0.276	0.385	0.592	0.05	0.701	0.771	0.319	0.974	1.077	0.05	1.322	1.821
	0.276	0.089	0.371	0.04	0.395	0.308	0.276	0.377	0.591	0.04	0.7	0.784	0.322	0.953	1.073	0.04	1.327	1.826
	0.277	0.082	0.372	0.04	0.395	0.316	0.322	0.335	0.593	0.05	0.698	0.779	0.321	0.966	1.081	0.05	1.319	1.828
	0.296	0.061	0.368	0.04	0.394	0.306	0.322	0.334	0.588	0.04	0.699	0.773	0.28	0.99	1.068	0.04	1.319	1.811
	0.958	0	0.365	0.04	0.396	0.319	0.959	0	0.595	0.041	0.677	0.78	0.957	0.328	1.065	0.04	1.319	1.822
	0.323	0.029	0.366	0.05	0.394	0.312	0.276	0.361	0.599	0.05	0.693	0.783	0.315	0.963	1.102	0.04	1.322	1.827
	0.322	0.024	0.364	0.04	0.399	0.315	0.276	0.377	0.588	0.04	0.698	0.785	0.316	0.967	1.092	0.04	1.315	1.831
	0.275	0.086	0.367	0.04	0.395	0.315	0.314	0.35	0.59	0.05	0.697	0.796	0.323	0.955	1.056	0.041	1.324	1.825
	0.315	0.048	0.36	0.04	0.394	0.312	0.281	0.367	0.601	0.05	0.693	0.782	0.318	0.965	1.074	0.04	1.318	1.817
	0.278	0.08	0.359	0.053	0.395	0.314	0.277	0.371	0.59	0.04	0.699	0.781	0.28	1	1.074	0.05	1.318	1.82
	0.279	0.075	0.367	0.04	0.395	0.319	0.315	0.344	0.586	0.05	0.695	0.777	0.281	0.995	1.077	0.05	1.312	1.809
	0.277	0.085	0.367	0.05	0.403	0.315	0.319	0.337	0.588	0.05	0.7	0.786	0.315	0.952	1.073	0.05	1.317	1.801
	0.32	0.041	0.362	0.04	0.401	0.314	0.279	0.379	0.59	0.04	0.702	0.782	0.313	0.956	1.079	0.041	1.319	1.816
	0.316	0.042	0.358	0.05	0.394	0.315	0.276	0.389	0.597	0.05	0.695	0.783	0.314	0.964	1.084	0.04	1.317	1.817
	0.32	0.025	0.361	0.04	0.398	0.314	0.281	0.373	0.587	0.05	0.696	0.788	0.315	0.962	1.069	0.041	1.311	1.818
	0.279	0.078	0.361	0.04	0.393	0.319	0.323	0.33	0.59	0.05	0.693	0.782	0.317	0.963	1.085	0.04	1.316	1.824
	0.277	0.077	0.366	0.04	0.395	0.315	0.315	0.337	0.588	0.04	0.698	0.784	0.316	0.966	1.068	0.04	1.318	1.821
	0.322	0.032	0.361	0.04	0.395	0.315	0.321	0.338	0.59	0.05	0.695	0.793	0.314	0.969	1.111	0.04	1.313	1.835
	0.32	0.037	0.364	0.04	0.397	0.305	0.321	0.327	0.594	0.05	0.698	0.769	0.316	0.959	1.088	0.05	1.316	1.814
	0.825	0	0.362	0.04	0.393	0.321	0.823	0	0.589	0.04	0.679	0.787	0.833	0.441	1.083	0.05	1.314	1.808
	0.323	0.029	0.363	0.04	0.396	0.318	0.316	0.323	0.597	0.05	0.699	0.782	0.317	0.948	1.087	0.04	1.318	1.817
	0.277	0.081	0.366	0.05	0.394	0.318	0.279	0.369	0.588	0.04	0.695	0.783	0.313	0.965	1.073	0.04	1.32	1.82
	0.322	0.023	0.364	0.04	0.396	0.318	0.318	0.34	0.591	0.04	0.705	0.794	0.279	0.995	1.091	0.04	1.318	1.822
	0.276	0.076	0.364	0.04	0.395	0.312	0.28	0.381	0.59	0.04	0.702	0.785	0.323	0.95	1.064	0.04	1.328	1.818
	0.32	0.028	0.368	0.04	0.397	0.421	0.322	0.345	0.589	0.05	0.694	0.782	0.315	0.967	1.07	0.04	1.33	1.818
	0.314	0.046	0.376	0.04	0.399	0.315	0.315	0.334	0.594	0.05	0.694	0.781	0.276	1.01	1.088	0.04	1.319	1.827
	0.322	0.029	0.367	0.04	0.396	0.316	0.318	0.335	0.596	0.05	0.694	0.775	0.278	0.994	1.086	0.05	1.317	1.79
	0.316	0.029	0.37	0.04	0.395	0.314	0.317	0.335	0.589	0.04	0.697	0.781	0.317	0.953	1.076	0.05	1.319	1.815
	0.279	0.074	0.361	0.04	0.396	0.319	0.317	0.346	0.587	0.04	0.699	0.781	0.322	0.946	1.071	0.04	1.327	1.817
	0.279	0.075	0.377	0.041	0.394	0.314	0.277	0.379	0.588	0.04	0.701	0.789	0.281	1.007	1.067	0.04	1.314	1.829
	0.32	0.032	0.362	0.041	0.401	0.315	0.321	0.335	0.594	0.04	0.701	0.788	0.321	0.959	1.072	0.04	1.327	1.812
	0.315	0.041	0.367	0.04	0.391	0.306	0.28	0.385	0.593	0.05	0.693	0.776	0.317	0.957	1.079	0.04	1.322	1.792
	0.959	0	0.362	0.04	0.394	0.319	0.96	0	0.597	0.04	0.674	0.781	0.956	0.326	1.095	0.04	1.321	1.818
	0.275	0.076	0.364	0.04	0.396	0.312	0.28	0.345	0.591	0.04	0.703	0.777	0.316	0.956	1.082	0.05	1.333	1.821
	0.275	0.081	0.362	0.04	0.395	0.317	0.321	0.348	0.588	0.04	0.704	0.781	0.278	1.003	1.111	0.04	1.324	1.82
	0.321	0.032	0.369	0.04	0.395	0.32	0.276	0.389	0.59	0.04	0.702	0.783	0.339	0.946	1.07	0.04	1.319	1.82
	0.313	0.035	0.362	0.04	0.394	0.318	0.313	0.339	0.59	0.05	0.698	0.781	0.314	0.964	1.07	0.04	1.328	1.814
	0.317	0.036	0.364	0.05	0.395	0.319	0.317	0.333	0.59	0.04	0.699	0.776	0.28	1.012	1.084	0.05	1.316	1.818
	0.321	0.028	0.363	0.05	0.395	0.315	0.321	0.336	0.595	0.04	0.696	0.782	0.32	0.954	1.079	0.04	1.326	1.811
	0.313	0.031	0.358	0.04	0.395	0.315	0.279	0.372	0.588	0.05	0.694	0.78	0.281	0.996	1.057	0.04	1.32	1.809
	0.277	0.07	0.362	0.05	0.394	0.317	0.316	0.325	0.588	0.05	0.697	0.785	0.32	0.953	1.066	0.05	1.322	1.817
	0.279	0.065	0.362	0.04	0.395	0.319	0.282	0.366	0.591	0.04	0.697	0.784	0.278	0.99	1.073	0.04	1.326	1.811
	0.319	0.034	0.376	0.04	0.398	0.314	0.316	0.342	0.592	0.04	0.704	0.785	0.276	1.007	1.083	0.041	1.327	1.829
	0.315	0.038	0.369	0.04	0.394	0.316	0.339	0.32	0.588	0.05	0.698	0.79	0.318	0.968	1.065	0.04	1.331	1.801
	0.32	0.03	0.371	0.04	0.394	0.307	0.276	0.372	0.594	0.04	0.7	0.776	0.314	0.976	1.078	0.04	1.323	1.794
	0.916	0	0.363	0.04	0.393	0.321	0.916	0	0.587	0.04	0.676	0.792	0.912	0.373	1.071	0.053	1.323	1.833
	0.319	0.03	0.369	0.04	0.395	0.316	0.319	0.312	0.596	0.04	0.695	0.776	0.279	0.994	1.065	0.04	1.33	1.815
	0.316	0.038	0.365	0.04	0.398	0.317	0.317	0.338	0.588	0.05	0.697	0.776	0.317	0.976	1.071	0.04	1.32	1.823
	0.321	0.034	0.367	0.04	0.394	0.316	0.318	0.334	0.598	0.05	0.696	0.787	0.281	1	1.087	0.04	1.323	1.894
	0.278	0.076	0.375	0.04	0.396	0.314	0.316	0.328	0.593	0.04	0.695	0.776	0.319	0.957	1.072	0.05	1.325	1.819
	0.275	0.082	0.364	0.04	0.398	0.312	0.32	0.334	0.595	0.05	0.694	0.789	0.32	0.951	1.067	0.04	1.326	1.815
	0.314	0.041	0.365	0.04	0.395	0.309	0.313	0.33	0.593	0.04	0.697	0.787	0.323	0.951	1.064	0.04	1.319	1.815
	0.321	0.026	0.363	0.04	0.394	0.418	0.314	0.341	0.59	0.05	0.696	0.786	0.276	0.998	1.07	0.05	1.317	1.814
	0.32	0.03	0.373	0.05	0.395	0.438	0.279	0.374	0.589	0.04	0.698	0.778	0.278	0.997	1.079	0.04	1.321	1.818
	0.316	0.031	0.373	0.041	0.403	0.314	0.279	0.379	0.603	0.043	0.699	0.789	0.315	0.956	1.081	0.04	1.318	1.811
	0.317	0.044	0.363	0.05	0.394	0.318	0.316	0.329	0.598	0.04	0.705	0.778	0.319	0.953	1.075	0.04	1.321	1.814
	0.313	0.015	0.364	0.04	0.395	0.316	0.324	0.333	0.592	0.04	0.696	0.775	0.28	0.989	1.079	0.04	1.316	1.817
	0.322	0.025	0.366	0.04	0.392	0.305	0.281	0.375	0.596	0.04	0.696	0.786	0.317	0.952	1.065	0.04	1.327	1.831
	0.767	0	0.357	0.04	0.394	0.319	0.765	0	0.598	0.04	0.682	0.778	0.771	0.511	1.092	0.04	1.316	1.822
	0.276	0.076	0.365	0.04	0.398	0.318	0.318	0.32	0.593	0.04	0.701	0.773	0.323	0.95	1.099	0.04	1.317	1.809
	0.315	0.032	0.367	0.04	0.394	0.318	0.275	0.383	0.59	0.05	0.695	0.782	0.276	0.989	1.073	0.04	1.315	1.834
	0.276	0.074	0.364	0.04	0.397	0.314	0.32	0.326	0.587	0.05	0.699	0.781	0.323	0.95	1.089	0.04	1.321	1.816
	0.324	0.045	0.361	0.04	0.395	0.325	0.314	0.332	0.585	0.04	0.7	0.785	0.313	0.96	1.085	0.04	1.312	1.823
	0.276	0.083	0.372	0.04	0.395	0.316	0.321	0.335	0.59	0.04	0.7	0.785	0.28	0.98	1.074	0.051	1.322	1.807
	0.322	0.022	0.361	0.04	0.394	0.315	0.281	0.363	0.602	0.052	0.7	0.779	0.322	0.935	1.054	0.04	1.324	1.817
	0.32	0.037	0.36	0.04	0.4	0.318	0.315	0.332	0.585	0.04	0.703	0.779	0.319	0.962	1.082	0.04	1.315	1.832
	0.319	0.029	0.366	0.04	0.395	0.315	0.324	0.326	0.584	0.04	0.701	0.785	0.28	0.985	1.077	0.04	1.319	1.841
	0.323	0.029	0.361	0.04	0.396	0.315	0.32	0.337	0.591	0.04	0.695	0.78	0.276	0.998	1.108	0.04	1.315	1.813
	0.315	0.036	0.366	0.04	0.392	0.304	0.277	0.376	0.587	0.04	0.695	0.787	0.281	0.985	1.096	0.04	1.319	1.837
	0.821	0	0.363	0.04	0.396	0.413	0.788	0	0.602	0.04	0.68	0.779	0.817	0.453	1.1	0.04	1.316	1.817
	0.317	0.034	0.373	0.04	0.397	0.315	0.318	0.322	0.597	0.05	0.696	0.781	0.323	0.949	1.084	0.041	1.318	1.813
	0.319	0.03	0.364	0.04	0.397	0.314	0.277	0.365	0.601	0.04	0.697	0.784	0.322	0.943	1.077	0.05	1.318	1.811
	0.313	0.032	0.363	0.04	0.394	0.314	0.281	0.368	0.59	0.05	0.694	0.782	0.322	0.941	1.111	0.04	1.317	1.815
	0.278	0.071	0.375	0.04	0.399	0.315	0.28	0.365	0.59	0.04	0.701	0.789	0.32	0.955	1.081	0.04	1.327	1.818
	0.279	0.07	0.365	0.04	0.394	0.315	0.314	0.336	0.594	0.05	0.695	0.777	0.319	0.963	1.081	0.04	1.315	1.812
	0.32	0.028	0.364	0.04	0.395	0.307	0.278	0.365	0.592	0.04	0.698	0.778	0.281	0.976	1.079	0.041	1.327	1.799
	0.314	0.028	0.368	0.04	0.394	0.313	0.279	0.374	0.596	0.05	0.696	0.784	0.28	1.002	1.079	0.04	1.318	1.839
	0.277	0.074	0.367	0.04	0.394	0.407	0.319	0.321	0.593	0.05	0.689	0.783	0.324	0.939	1.071	0.04	1.329	1.818

## Sheet: EDFig2j
Imaging time
		High	Medium	Low
BD4	10	179	180
BD4	20	266	276	274
BD4	40	460	475	466
BD3	10	190	187	187
BD3	20	279	274	275
BD3	40	475	470	470
BD0	10	184	184	185
BD0	20	272	278	276
BD0	40	473	470	467

## Sheet: _psnr
H1				H3				H4				H1				H3				H4				H1				H3				H4
1601-1				1601-2				1601-3				1510-1				1510-2				1510-3				1509-1				1509-2				1509-3
0.1				0.1				0.1				0.3				0.3				0.3				0.5				0.5				0.5
slide_name	s901-d02-20250616r01-0001-850a67b377173eaa			slide_name	s901-d02-20250616r01-0002-a9faee5dddc92ef5			slide_name	s901-d02-20250616r01-0003-839c5754672444c9			slide_name	s901-d02-20250615r10-0001-f666ea29bf2719e5			slide_name	s901-d02-20250615r10-0002-cb20de8f4b281d57			slide_name	s901-d02-20250615r10-0003-b25e0aa8d569c11d			slide_name	s901-d02-20250615r09-0001-23e714a8af643d5b			slide_name	s901-d02-20250615r09-0002-d343fa0624d2ff8c			slide_name	s901-d02-20250615r09-0003-07b155190558bf1b
Encoding Quality	Medium	BitRate	0.1	Encoding Quality	Medium	BitRate	0.1	Encoding Quality	Medium	BitRate	0.1	Encoding Quality	Medium	BitRate	0.3	Encoding Quality	Medium	BitRate	0.3	Encoding Quality	Medium	BitRate	0.3	Encoding Quality	High	BitRate	0.5	Encoding Quality	High	BitRate	0.5	Encoding Quality	High	BitRate	0.5
FileSize	0.288697	MB Per Spot		FileSize	0.252985	MB Per Spot		FileSize	0.25761	MB Per Spot		FileSize	0.653472	MB Per Spot		FileSize	0.650389	MB Per Spot		FileSize	0.655588	MB Per Spot		FileSize	1.10769	MB Per Spot		FileSize	1.10766	MB Per Spot		FileSize	1.09883	MB Per Spot
Image number	Spot number	Layer	PSNR	Image number	Spot number	Layer	PSNR	Image number	Spot number	Layer	PSNR	Image number	Spot number	Layer	PSNR	Image number	Spot number	Layer	PSNR	Image number	Spot number	Layer	PSNR	Image number	Spot number	Layer	PSNR	Image number	Spot number	Layer	PSNR	Image number	Spot number	Layer	PSNR
1	1	1	42.3215	1	1	1	42.0459	1	1	1	42.0204	1	1	1	42.5638	1	1	1	42.7215	1	1	1	42.6435	1	1	1	42.549	1	1	1	42.6118	1	1	1	42.5336
2	1	2	41.429	2	1	2	41.0952	2	1	2	41.061	2	1	2	41.9587	2	1	2	42.0922	2	1	2	41.997	2	1	2	42.8004	2	1	2	42.8796	2	1	2	42.7944
3	1	3	42.2139	3	1	3	42.0942	3	1	3	41.9278	3	1	3	42.1204	3	1	3	42.4262	3	1	3	42.3486	3	1	3	42.8303	3	1	3	42.949	3	1	3	42.8548
4	1	4	41.3786	4	1	4	41.0569	4	1	4	40.9998	4	1	4	42.1507	4	1	4	42.0972	4	1	4	42.0424	4	1	4	42.8049	4	1	4	42.9449	4	1	4	42.8349
5	1	5	42.2146	5	1	5	42.0945	5	1	5	41.922	5	1	5	42.0144	5	1	5	42.2094	5	1	5	42.1454	5	1	5	42.8103	5	1	5	42.9411	5	1	5	42.8231
6	1	6	41.386	6	1	6	41.0618	6	1	6	40.9971	6	1	6	42.1499	6	1	6	42.2128	6	1	6	42.1544	6	1	6	42.825	6	1	6	42.9324	6	1	6	42.829
7	1	7	42.2159	7	1	7	42.1	7	1	7	41.9203	7	1	7	42.1561	7	1	7	42.2218	7	1	7	42.1632	7	1	7	42.8371	7	1	7	42.9402	7	1	7	42.8367
8	1	8	41.3525	8	1	8	41.063	8	1	8	40.9768	8	1	8	42.1478	8	1	8	42.2255	8	1	8	42.1727	8	1	8	42.8627	8	1	8	42.9491	8	1	8	42.8395
9	1	9	42.3964	9	1	9	42.0935	9	1	9	41.9208	9	1	9	42.1555	9	1	9	42.2375	9	1	9	42.1767	9	1	9	42.8816	9	1	9	42.9677	9	1	9	42.8373
10	1	10	41.3527	10	1	10	41.0263	10	1	10	40.992	10	1	10	42.169	10	1	10	42.2409	10	1	10	42.1829	10	1	10	42.8881	10	1	10	42.9728	10	1	10	42.8326
11	2	1	42.3931	11	2	1	42.1065	11	2	1	41.9664	11	2	1	42.1568	11	2	1	42.2149	11	2	1	42.2173	11	2	1	42.8995	11	2	1	42.9607	11	2	1	42.8724
12	2	2	41.3419	12	2	2	41.043	12	2	2	41.0379	12	2	2	42.1546	12	2	2	42.2103	12	2	2	42.2201	12	2	2	42.8928	12	2	2	42.9592	12	2	2	42.8694
13	2	3	42.4011	13	2	3	42.1104	13	2	3	41.9536	13	2	3	42.1443	13	2	3	42.2049	13	2	3	42.2135	13	2	3	42.8921	13	2	3	42.9377	13	2	3	42.8649
14	2	4	41.346	14	2	4	41.04	14	2	4	41.008	14	2	4	42.1372	14	2	4	42.2066	14	2	4	42.2034	14	2	4	42.8925	14	2	4	42.9447	14	2	4	42.848
15	2	5	42.3981	15	2	5	42.0954	15	2	5	41.9398	15	2	5	42.1296	15	2	5	42.2079	15	2	5	42.1877	15	2	5	42.8895	15	2	5	42.942	15	2	5	42.8504
16	2	6	41.3144	16	2	6	41.0151	16	2	6	40.9387	16	2	6	42.1238	16	2	6	42.2059	16	2	6	42.182	16	2	6	42.8767	16	2	6	42.9401	16	2	6	42.8348
17	2	7	42.3887	17	2	7	42.0903	17	2	7	41.9353	17	2	7	42.1225	17	2	7	42.2051	17	2	7	42.1822	17	2	7	42.8639	17	2	7	42.9374	17	2	7	42.8235
18	2	8	41.3071	18	2	8	41.0132	18	2	8	40.9161	18	2	8	42.1178	18	2	8	42.2167	18	2	8	42.19	18	2	8	42.8636	18	2	8	42.944	18	2	8	42.8326
19	2	9	42.3837	19	2	9	42.093	19	2	9	41.925	19	2	9	42.1184	19	2	9	42.2257	19	2	9	42.204	19	2	9	42.8644	19	2	9	42.9518	19	2	9	42.8356
20	2	10	41.2974	20	2	10	41.0225	20	2	10	40.9222	20	2	10	42.1297	20	2	10	42.2386	20	2	10	42.2085	20	2	10	42.8632	20	2	10	42.9597	20	2	10	42.8424
21	3	1	42.3991	21	3	1	42.1217	21	3	1	42.0155	21	3	1	42.1749	21	3	1	42.2512	21	3	1	42.1983	21	3	1	42.8769	21	3	1	42.9925	21	3	1	42.985
22	3	2	41.3163	22	3	2	41.0085	22	3	2	41.0602	22	3	2	42.1672	22	3	2	42.2423	22	3	2	42.1993	22	3	2	42.8675	22	3	2	42.9802	22	3	2	42.9695
23	3	3	42.3966	23	3	3	42.1171	23	3	3	42.0145	23	3	3	42.1659	23	3	3	42.2389	23	3	3	42.2098	23	3	3	42.854	23	3	3	42.9596	23	3	3	42.9706
24	3	4	41.2997	24	3	4	41.0033	24	3	4	41.0399	24	3	4	42.1544	24	3	4	42.2458	24	3	4	42.2111	24	3	4	42.8454	24	3	4	42.961	24	3	4	42.9754
25	3	5	42.4003	25	3	5	42.1171	25	3	5	42.0111	25	3	5	42.154	25	3	5	42.2407	25	3	5	42.209	25	3	5	42.8435	25	3	5	42.9438	25	3	5	42.9698
26	3	6	41.3048	26	3	6	41.0069	26	3	6	41.0113	26	3	6	42.1493	26	3	6	42.242	26	3	6	42.2054	26	3	6	42.8505	26	3	6	42.9306	26	3	6	42.9572
27	3	7	42.3983	27	3	7	42.1147	27	3	7	42.0086	27	3	7	42.1452	27	3	7	42.2378	27	3	7	42.2016	27	3	7	42.8572	27	3	7	42.934	27	3	7	42.9501
28	3	8	41.2996	28	3	8	41.0149	28	3	8	41.0005	28	3	8	42.141	28	3	8	42.2367	28	3	8	42.2007	28	3	8	42.8506	28	3	8	42.9407	28	3	8	42.9426
29	3	9	42.3973	29	3	9	42.1292	29	3	9	42.0019	29	3	9	42.1384	29	3	9	42.2514	29	3	9	42.2023	29	3	9	42.8491	29	3	9	42.9461	29	3	9	42.9441
30	3	10	41.3002	30	3	10	41.0451	30	3	10	41.0062	30	3	10	42.1377	30	3	10	42.2778	30	3	10	42.2113	30	3	10	42.8645	30	3	10	42.9639	30	3	10	42.9625
31	4	1	42.4102	31	4	1	42.1326	31	4	1	42.9376	31	4	1	42.2052	31	4	1	42.2724	31	4	1	43.2665	31	4	1	42.9268	31	4	1	42.9709	31	4	1	43.7415
32	4	2	41.3128	32	4	2	40.9603	32	4	2	41.8769	32	4	2	42.1848	32	4	2	42.2621	32	4	2	43.4552	32	4	2	42.9124	32	4	2	42.9397	32	4	2	43.9191
33	4	3	42.4039	33	4	3	42.1225	33	4	3	42.9264	33	4	3	42.1775	33	4	3	42.2498	33	4	3	43.2498	33	4	3	42.9104	33	4	3	42.9341	33	4	3	43.9838
34	4	4	41.3169	34	4	4	40.9558	34	4	4	41.8329	34	4	4	42.1616	34	4	4	42.2446	34	4	4	43.4416	34	4	4	42.8813	34	4	4	42.9385	34	4	4	43.9884
35	4	5	42.4131	35	4	5	42.1287	35	4	5	42.9166	35	4	5	42.0091	35	4	5	42.2391	35	4	5	43.2506	35	4	5	42.8642	35	4	5	42.9337	35	4	5	43.9832
36	4	6	41.316	36	4	6	40.9674	36	4	6	41.8174	36	4	6	42.1182	36	4	6	42.1018	36	4	6	43.4421	36	4	6	42.8638	36	4	6	42.9448	36	4	6	43.971
37	4	7	42.4129	37	4	7	42.1402	37	4	7	42.9172	37	4	7	41.9717	37	4	7	42.2236	37	4	7	43.2685	37	4	7	42.8459	37	4	7	42.9331	37	4	7	43.9942
38	4	8	41.3122	38	4	8	41.0324	38	4	8	41.8385	38	4	8	42.0995	38	4	8	42.2214	38	4	8	43.4591	38	4	8	42.8399	38	4	8	42.9272	38	4	8	43.9936
39	4	9	42.4088	39	4	9	42.1448	39	4	9	42.9144	39	4	9	41.967	39	4	9	42.2291	39	4	9	43.2819	39	4	9	42.8415	39	4	9	42.9414	39	4	9	44.0104
40	4	10	41.3081	40	4	10	41.0378	40	4	10	41.8604	40	4	10	42.1087	40	4	10	42.245	40	4	10	43.4743	40	4	10	42.827	40	4	10	42.95	40	4	10	44.0152
41	5	1	42.4085	41	5	1	42.1222	41	5	1	42.3989	41	5	1	42.0633	41	5	1	42.3187	41	5	1	42.5488	41	5	1	42.9177	41	5	1	42.9652	41	5	1	43.3137
42	5	2	41.3109	42	5	2	40.9999	42	5	2	41.3325	42	5	2	42.1745	42	5	2	42.308	42	5	2	42.5422	42	5	2	42.8914	42	5	2	42.9493	42	5	2	43.2997
43	5	3	42.4091	43	5	3	42.12	43	5	3	42.3789	43	5	3	42.1759	43	5	3	42.1611	43	5	3	42.5269	43	5	3	42.88	43	5	3	42.9416	43	5	3	43.2877
44	5	4	41.3098	44	5	4	40.9951	44	5	4	41.2809	44	5	4	42.1722	44	5	4	42.2842	44	5	4	42.5302	44	5	4	42.8771	44	5	4	42.9334	44	5	4	43.3029
45	5	5	42.408	45	5	5	42.1172	45	5	5	42.1555	45	5	5	42.1677	45	5	5	42.294	45	5	5	42.5351	45	5	5	42.8722	45	5	5	42.9486	45	5	5	43.2986
46	5	6	41.3069	46	5	6	40.9919	46	5	6	41.2689	46	5	6	42.1621	46	5	6	42.2857	46	5	6	42.532	46	5	6	42.865	46	5	6	42.957	46	5	6	43.3007
47	5	7	42.4121	47	5	7	42.1208	47	5	7	42.1456	47	5	7	42.1545	47	5	7	42.2847	47	5	7	42.5343	47	5	7	42.8562	47	5	7	42.9728	47	5	7	43.3004
48	5	8	41.314	48	5	8	40.9905	48	5	8	41.2607	48	5	8	42.1518	48	5	8	42.2852	48	5	8	42.5482	48	5	8	42.859	48	5	8	42.9756	48	5	8	43.2985
49	5	9	42.4157	49	5	9	42.1242	49	5	9	42.1474	49	5	9	42.1442	49	5	9	42.3044	49	5	9	42.5631	49	5	9	42.8771	49	5	9	43.0016	49	5	9	43.2911
50	5	10	41.3241	50	5	10	40.9864	50	5	10	41.29	50	5	10	42.138	50	5	10	42.3217	50	5	10	42.5772	50	5	10	42.8839	50	5	10	43.0189	50	5	10	43.293
51	6	1	42.3976	51	6	1	42.1188	51	6	1	41.9582	51	6	1	42.1998	51	6	1	42.3429	51	6	1	42.1845	51	6	1	42.9461	51	6	1	43.0668	51	6	1	42.8669
52	6	2	41.3082	52	6	2	41.004	52	6	2	40.9895	52	6	2	42.1855	52	6	2	42.1568	52	6	2	42.1735	52	6	2	42.9257	52	6	2	43.0265	52	6	2	42.8615
53	6	3	42.4006	53	6	3	42.1152	53	6	3	41.9461	53	6	3	42.1727	53	6	3	42.2886	53	6	3	42.1658	53	6	3	42.9084	53	6	3	42.993	53	6	3	42.8693
54	6	4	41.2962	54	6	4	40.992	54	6	4	40.9714	54	6	4	42.0111	54	6	4	42.0878	54	6	4	42.1485	54	6	4	42.8855	54	6	4	42.9373	54	6	4	42.8573
55	6	5	42.3955	55	6	5	42.1061	55	6	5	41.9413	55	6	5	42.1398	55	6	5	42.2645	55	6	5	42.1376	55	6	5	42.8664	55	6	5	42.8794	55	6	5	42.8501
56	6	6	41.2953	56	6	6	40.9819	56	6	6	40.9132	56	6	6	41.9996	56	6	6	42.096	56	6	6	42.1229	56	6	6	42.8418	56	6	6	42.8554	56	6	6	42.8428
57	6	7	42.4	57	6	7	42.0999	57	6	7	41.9073	57	6	7	42.1365	57	6	7	42.2998	57	6	7	42.1234	57	6	7	42.8207	57	6	7	42.8184	57	6	7	42.8242
58	6	8	41.3072	58	6	8	40.9711	58	6	8	40.8287	58	6	8	41.9828	58	6	8	42.1867	58	6	8	42.138	58	6	8	42.8214	58	6	8	42.8235	58	6	8	42.8022
59	6	9	42.4077	59	6	9	42.0967	59	6	9	41.7347	59	6	9	42.127	59	6	9	42.3552	59	6	9	42.1589	59	6	9	42.8049	59	6	9	42.8773	59	6	9	42.7705
60	6	10	41.3055	60	6	10	40.9771	60	6	10	40.835	60	6	10	41.9832	60	6	10	42.3863	60	6	10	42.1775	60	6	10	42.8008	60	6	10	42.9306	60	6	10	42.7739
61	7	1	42.417	61	7	1	42.1041	61	7	1	41.7676	61	7	1	42.1696	61	7	1	42.3289	61	7	1	42.1812	61	7	1	42.9239	61	7	1	43.0613	61	7	1	42.8515
62	7	2	41.312	62	7	2	41.0181	62	7	2	41.005	62	7	2	42.1572	62	7	2	42.3158	62	7	2	42.1743	62	7	2	42.9206	62	7	2	43.0318	62	7	2	42.8613
63	7	3	42.4156	63	7	3	42.1148	63	7	3	41.9444	63	7	3	42.149	63	7	3	42.3028	63	7	3	42.1575	63	7	3	42.9203	63	7	3	43.0167	63	7	3	42.8516
64	7	4	41.3125	64	7	4	41.0275	64	7	4	40.9751	64	7	4	42.144	64	7	4	42.2886	64	7	4	42.1415	64	7	4	42.9039	64	7	4	43.013	64	7	4	42.8448
65	7	5	42.4137	65	7	5	42.1187	65	7	5	41.9363	65	7	5	41.9869	65	7	5	42.0884	65	7	5	42.133	65	7	5	42.8863	65	7	5	42.9784	65	7	5	42.8311
66	7	6	41.312	66	7	6	41.0245	66	7	6	40.9582	66	7	6	42.1045	66	7	6	42.2077	66	7	6	42.1143	66	7	6	42.8632	66	7	6	42.9418	66	7	6	42.8234
67	7	7	42.4162	67	7	7	42.1163	67	7	7	41.922	67	7	7	41.9647	67	7	7	42.0308	67	7	7	42.1097	67	7	7	42.8513	67	7	7	42.898	67	7	7	42.8147
68	7	8	41.3153	68	7	8	41.023	68	7	8	40.9065	68	7	8	42.0931	68	7	8	42.2063	68	7	8	42.1237	68	7	8	42.8173	68	7	8	42.8445	68	7	8	42.7994
69	7	9	42.4131	69	7	9	42.1167	69	7	9	41.8992	69	7	9	41.96	69	7	9	42.0682	69	7	9	42.1428	69	7	9	42.7888	69	7	9	42.8074	69	7	9	42.7846
70	7	10	41.3117	70	7	10	41.0209	70	7	10	40.8492	70	7	10	42.105	70	7	10	42.2351	70	7	10	42.1536	70	7	10	42.7854	70	7	10	42.8074	70	7	10	42.7785
71	8	1	42.0909	71	8	1	42.1826	71	8	1	41.9611	71	8	1	42.0937	71	8	1	42.1705	71	8	1	42.1785	71	8	1	42.9512	71	8	1	43.0379	71	8	1	42.8604
72	8	2	41.0199	72	8	2	41.0447	72	8	2	40.9721	72	8	2	42.1899	72	8	2	42.2579	72	8	2	42.1681	72	8	2	42.9527	72	8	2	42.998	72	8	2	42.8456
73	8	3	42.0928	73	8	3	42.1795	73	8	3	41.9492	73	8	3	42.1984	73	8	3	42.2609	73	8	3	42.1558	73	8	3	42.9322	73	8	3	42.9837	73	8	3	42.8353
74	8	4	41.0186	74	8	4	41.0275	74	8	4	40.9192	74	8	4	42.0389	74	8	4	42.2568	74	8	4	42.1482	74	8	4	42.9149	74	8	4	42.9704	74	8	4	42.8321
75	8	5	42.0914	75	8	5	42.17	75	8	5	41.9255	75	8	5	42.1646	75	8	5	42.2453	75	8	5	42.141	75	8	5	42.9007	75	8	5	42.9497	75	8	5	42.8155
76	8	6	41.0194	76	8	6	41.0039	76	8	6	40.8707	76	8	6	42.0247	76	8	6	42.24	76	8	6	42.1318	76	8	6	42.8848	76	8	6	42.9507	76	8	6	42.8095
77	8	7	42.0891	77	8	7	42.1693	77	8	7	41.9017	77	8	7	42.1627	77	8	7	42.2417	77	8	7	42.1183	77	8	7	42.8791	77	8	7	42.9359	77	8	7	42.8045
78	8	8	41.0194	78	8	8	40.9824	78	8	8	40.8301	78	8	8	42.0269	78	8	8	42.2336	78	8	8	42.1194	78	8	8	42.872	78	8	8	42.9321	78	8	8	42.7996
79	8	9	42.0849	79	8	9	42.1476	79	8	9	41.74	79	8	9	42.1635	79	8	9	42.2284	79	8	9	42.1352	79	8	9	42.8566	79	8	9	42.9317	79	8	9	42.7894
80	8	10	41.0258	80	8	10	40.9412	80	8	10	40.8235	80	8	10	42.1662	80	8	10	42.2352	80	8	10	42.145	80	8	10	42.8492	80	8	10	42.9418	80	8	10	42.7936
81	9	1	42.093	81	9	1	42.3526	81	9	1	42.9725	81	9	1	42.2442	81	9	1	42.2847	81	9	1	43.4754	81	9	1	42.9989	81	9	1	42.9881	81	9	1	43.9924
82	9	2	41.0255	82	9	2	41.0306	82	9	2	42.2944	82	9	2	42.2335	82	9	2	42.2671	82	9	2	43.8642	82	9	2	42.9937	82	9	2	42.9713	82	9	2	44.2733
83	9	3	42.0909	83	9	3	42.1589	83	9	3	43.2186	83	9	3	42.2226	83	9	3	42.2566	83	9	3	43.4512	83	9	3	42.9586	83	9	3	42.9561	83	9	3	44.3692
84	9	4	41.0265	84	9	4	41.0503	84	9	4	42.192	84	9	4	42.0745	84	9	4	42.2516	84	9	4	43.6287	84	9	4	42.9529	84	9	4	42.9405	84	9	4	44.4505
85	9	5	42.0912	85	9	5	41.9552	85	9	5	43.2065	85	9	5	42.1952	85	9	5	42.2382	85	9	5	43.4572	85	9	5	42.933	85	9	5	42.9347	85	9	5	44.4471
86	9	6	41.0172	86	9	6	40.9847	86	9	6	42.1574	86	9	6	42.0513	86	9	6	42.2232	86	9	6	43.6296	86	9	6	42.9134	86	9	6	42.9188	86	9	6	44.4459
87	9	7	42.0958	87	9	7	41.6957	87	9	7	43.2016	87	9	7	42.1748	87	9	7	42.2177	87	9	7	43.6576	87	9	7	42.9086	87	9	7	42.9023	87	9	7	44.446
88	9	8	41.0302	88	9	8	41.0123	88	9	8	42.191	88	9	8	42.0172	88	9	8	42.2112	88	9	8	43.6509	88	9	8	42.8977	88	9	8	42.9069	88	9	8	44.4461
89	9	9	42.0992	89	9	9	41.686	89	9	9	43.2066	89	9	9	42.1356	89	9	9	42.2028	89	9	9	43.6567	89	9	9	42.9004	89	9	9	42.9028	89	9	9	44.4463
90	9	10	41.0282	90	9	10	41.0096	90	9	10	42.222	90	9	10	41.9857	90	9	10	42.2073	90	9	10	43.6658	90	9	10	42.8921	90	9	10	42.9209	90	9	10	44.4452
91	10	1	42.111	91	10	1	41.6513	91	10	1	42.0831	91	10	1	42.1845	91	10	1	42.2758	91	10	1	42.4486	91	10	1	42.9346	91	10	1	43.0284	91	10	1	42.9619
92	10	2	40.9661	92	10	2	41.1305	92	10	2	41.1063	92	10	2	42.1829	92	10	2	42.2692	92	10	2	42.1355	92	10	2	42.9168	92	10	2	43.0198	92	10	2	43.0074
93	10	3	42.1009	93	10	3	42.0683	93	10	3	42.0742	93	10	3	42.041	93	10	3	42.2699	93	10	3	42.4338	93	10	3	42.8996	93	10	3	43.0105	93	10	3	43.0125
94	10	4	40.9554	94	10	4	41.015	94	10	4	41.0811	94	10	4	42.1498	94	10	4	42.2598	94	10	4	42.1191	94	10	4	42.8814	94	10	4	43.0028	94	10	4	43.0067
95	10	5	42.0923	95	10	5	42.0679	95	10	5	42.0638	95	10	5	42.0151	95	10	5	42.2617	95	10	5	42.4198	95	10	5	42.8743	95	10	5	42.9858	95	10	5	43.0076
96	10	6	40.9219	96	10	6	40.9744	96	10	6	41.0358	96	10	6	42.1453	96	10	6	42.2588	96	10	6	42.0951	96	10	6	42.8622	96	10	6	42.9736	96	10	6	42.9862
97	10	7	42.0778	97	10	7	41.8829	97	10	7	42.0453	97	10	7	42.0081	97	10	7	42.2589	97	10	7	42.1797	97	10	7	42.847	97	10	7	42.9687	97	10	7	42.9699
98	10	8	40.8949	98	10	8	40.9513	98	10	8	41.0147	98	10	8	42.144	98	10	8	42.2586	98	10	8	42.1837	98	10	8	42.8415	98	10	8	42.9832	98	10	8	42.9707
99	10	9	42.0632	99	10	9	41.8718	99	10	9	42.0451	99	10	9	42.146	99	10	9	42.2617	99	10	9	42.189	99	10	9	42.8388	99	10	9	42.9892	99	10	9	42.9553
100	10	10	40.8745	100	10	10	40.9512	100	10	10	41.0242	100	10	10	42.1439	100	10	10	42.2684	100	10	10	42.1937	100	10	10	42.8497	100	10	10	42.9929	100	10	10	42.9584
101	11	1	42.1271	101	11	1	41.8695	101	11	1	42.0101	101	11	1	42.1774	101	11	1	42.1981	101	11	1	42.2113	101	11	1	42.9251	101	11	1	42.9296	101	11	1	42.9241
102	11	2	40.9658	102	11	2	41.0134	102	11	2	40.9835	102	11	2	42.171	102	11	2	42.1974	102	11	2	42.2019	102	11	2	42.9056	102	11	2	42.9184	102	11	2	42.9069
103	11	3	42.1226	103	11	3	42.0468	103	11	3	41.9916	103	11	3	42.1568	103	11	3	42.1963	103	11	3	42.1938	103	11	3	42.8936	103	11	3	42.9125	103	11	3	42.8978
104	11	4	40.9424	104	11	4	40.977	104	11	4	40.9319	104	11	4	42.1431	104	11	4	42.201	104	11	4	42.186	104	11	4	42.8847	104	11	4	42.9136	104	11	4	42.9028
105	11	5	42.1013	105	11	5	41.8649	105	11	5	41.9712	105	11	5	42.134	105	11	5	42.1989	105	11	5	42.1874	105	11	5	42.8672	105	11	5	42.9036	105	11	5	42.8905
106	11	6	40.9137	106	11	6	40.9434	106	11	6	40.9009	106	11	6	42.1319	106	11	6	42.2007	106	11	6	42.1797	106	11	6	42.8505	106	11	6	42.9044	106	11	6	42.8835
107	11	7	42.0886	107	11	7	41.8504	107	11	7	41.798	107	11	7	42.1289	107	11	7	42.2028	107	11	7	42.1833	107	11	7	42.8405	107	11	7	42.9018	107	11	7	42.8684
108	11	8	40.9064	108	11	8	40.9011	108	11	8	40.8804	108	11	8	42.1257	108	11	8	42.1995	108	11	8	42.1742	108	11	8	42.8422	108	11	8	42.9038	108	11	8	42.8655
109	11	9	42.0907	109	11	9	41.8418	109	11	9	41.7906	109	11	9	42.1216	109	11	9	42.1972	109	11	9	42.1739	109	11	9	42.8237	109	11	9	42.9089	109	11	9	42.8579
110	11	10	40.9117	110	11	10	40.9069	110	11	10	40.8796	110	11	10	42.107	110	11	10	42.2062	110	11	10	42.1883	110	11	10	42.842	110	11	10	42.9125	110	11	10	42.8652
111	12	1	42.1695	111	12	1	41.9104	111	12	1	41.7346	111	12	1	42.1761	111	12	1	42.188	111	12	1	42.1681	111	12	1	42.9448	111	12	1	42.9347	111	12	1	42.8449
112	12	2	40.9444	112	12	2	41.0381	112	12	2	40.9564	112	12	2	42.1713	112	12	2	42.1818	112	12	2	42.1633	112	12	2	42.9214	112	12	2	42.9193	112	12	2	42.8455
113	12	3	42.1444	113	12	3	42.0768	113	12	3	41.9135	113	12	3	42.1642	113	12	3	42.1757	113	12	3	42.1624	113	12	3	42.8959	113	12	3	42.9158	113	12	3	42.8334
114	12	4	40.8914	114	12	4	40.9908	114	12	4	40.9364	114	12	4	42.1693	114	12	4	42.1698	114	12	4	42.1529	114	12	4	42.8893	114	12	4	42.9062	114	12	4	42.8241
115	12	5	41.984	115	12	5	41.8892	115	12	5	41.8969	115	12	5	42.1599	115	12	5	42.167	115	12	5	42.1482	115	12	5	42.8855	115	12	5	42.9021	115	12	5	42.828
116	12	6	40.9419	116	12	6	40.9419	116	12	6	40.8992	116	12	6	42.1613	116	12	6	42.1642	116	12	6	42.1419	116	12	6	42.8762	116	12	6	42.8966	116	12	6	42.8058
117	12	7	41.9813	117	12	7	41.6261	117	12	7	41.8914	117	12	7	42.1509	117	12	7	42.1643	117	12	7	42.1354	117	12	7	42.8769	117	12	7	42.8911	117	12	7	42.7975
118	12	8	40.9527	118	12	8	40.959	118	12	8	40.8978	118	12	8	42.1554	118	12	8	42.1644	118	12	8	42.1364	118	12	8	42.8911	118	12	8	42.891	118	12	8	42.8053
119	12	9	41.9864	119	12	9	41.6245	119	12	9	41.8973	119	12	9	42.1552	119	12	9	42.1697	119	12	9	42.1367	119	12	9	42.8997	119	12	9	42.8685	119	12	9	42.8086
120	12	10	40.9706	120	12	10	40.9533	120	12	10	40.9086	120	12	10	42.154	120	12	10	42.1785	120	12	10	42.1491	120	12	10	42.8731	120	12	10	42.8794	120	12	10	42.8067
121	13	1	42.1448	121	13	1	41.9069	121	13	1	42.1512	121	13	1	42.1491	121	13	1	42.305	121	13	1	42.6501	121	13	1	42.8983	121	13	1	43.0047	121	13	1	43.103
122	13	2	40.9053	122	13	2	41.024	122	13	2	41.1644	122	13	2	42.1451	122	13	2	42.3014	122	13	2	42.8641	122	13	2	42.8922	122	13	2	42.9917	122	13	2	43.0961
123	13	3	41.9714	123	13	3	41.9063	123	13	3	42.1359	123	13	3	42.1362	123	13	3	42.2964	123	13	3	42.5451	123	13	3	42.8898	123	13	3	42.9783	123	13	3	43.0926
124	13	4	40.927	124	13	4	40.9826	124	13	4	41.1274	124	13	4	42.1368	124	13	4	42.2928	124	13	4	42.823	124	13	4	42.8818	124	13	4	42.982	124	13	4	43.0877
125	13	5	41.9691	125	13	5	41.6517	125	13	5	42.1196	125	13	5	42.1321	125	13	5	42.2875	125	13	5	42.5465	125	13	5	42.8675	125	13	5	42.9748	125	13	5	43.0778
126	13	6	40.9312	126	13	6	40.9802	126	13	6	41.1098	126	13	6	42.1335	126	13	6	42.279	126	13	6	42.834	126	13	6	42.8635	126	13	6	42.977	126	13	6	43.0699
127	13	7	41.9772	127	13	7	41.6353	127	13	7	42.1145	127	13	7	42.1382	127	13	7	42.2823	127	13	7	42.5657	127	13	7	42.8675	127	13	7	42.974	127	13	7	43.0648
128	13	8	40.9496	128	13	8	40.9547	128	13	8	41.0918	128	13	8	42.1338	128	13	8	42.2848	128	13	8	42.8451	128	13	8	42.8539	128	13	8	42.9783	128	13	8	43.0656
129	13	9	41.9682	129	13	9	41.6283	129	13	9	42.12	129	13	9	42.1249	129	13	9	42.2908	129	13	9	42.5662	129	13	9	42.8532	129	13	9	42.9684	129	13	9	43.0675
130	13	10	40.9329	130	13	10	40.9684	130	13	10	41.1181	130	13	10	42.1133	130	13	10	42.2879	130	13	10	42.8487	130	13	10	42.8583	130	13	10	42.9713	130	13	10	43.07
131	14	1	41.9689	131	14	1	41.8993	131	14	1	42.8147	131	14	1	42.1952	131	14	1	42.2883	131	14	1	43.2889	131	14	1	42.9563	131	14	1	43.0761	131	14	1	43.6242
132	14	2	41.0107	132	14	2	41.0218	132	14	2	41.8109	132	14	2	42.1847	132	14	2	42.2865	132	14	2	43.6813	132	14	2	42.9514	132	14	2	43.0485	132	14	2	43.8647
133	14	3	42.114	133	14	3	42.0595	133	14	3	42.8131	133	14	3	42.1851	133	14	3	42.2795	133	14	3	43.2919	133	14	3	42.9315	133	14	3	43.0407	133	14	3	43.8838
134	14	4	40.9607	134	14	4	40.9678	134	14	4	41.7714	134	14	4	42.1816	134	14	4	42.279	134	14	4	43.6908	134	14	4	42.9164	134	14	4	43.0423	134	14	4	43.87
135	14	5	42.1038	135	14	5	41.8819	135	14	5	42.7997	135	14	5	42.1684	135	14	5	42.2788	135	14	5	43.2876	135	14	5	42.9009	135	14	5	43.0413	135	14	5	43.864
136	14	6	40.9482	136	14	6	40.9461	136	14	6	41.725	136	14	6	42.1549	136	14	6	42.2805	136	14	6	43.6869	136	14	6	42.886	136	14	6	43.0403	136	14	6	43.8537
137	14	7	42.097	137	14	7	41.6246	137	14	7	42.7882	137	14	7	42.1492	137	14	7	42.2846	137	14	7	43.2723	137	14	7	42.8724	137	14	7	43.0507	137	14	7	43.8499
138	14	8	40.9195	138	14	8	40.9696	138	14	8	41.6927	138	14	8	42.1374	138	14	8	42.2929	138	14	8	43.6863	138	14	8	42.8695	138	14	8	43.0511	138	14	8	43.8395
139	14	9	42.0812	139	14	9	41.8735	139	14	9	42.7785	139	14	9	42.135	139	14	9	42.307	139	14	9	43.2776	139	14	9	42.8624	139	14	9	43.0494	139	14	9	43.8407
140	14	10	40.9123	140	14	10	40.9396	140	14	10	41.6651	140	14	10	42.1378	140	14	10	42.3104	140	14	10	43.686	140	14	10	42.8718	140	14	10	43.0589	140	14	10	43.8292
141	15	1	42.0959	141	15	1	41.8466	141	15	1	41.9506	141	15	1	42.1812	141	15	1	42.1845	141	15	1	42.162	141	15	1	42.9423	141	15	1	42.9271	141	15	1	42.7929
142	15	2	40.9232	142	15	2	41.0011	142	15	2	40.9871	142	15	2	42.1784	142	15	2	42.1797	142	15	2	42.157	142	15	2	42.9272	142	15	2	42.9292	142	15	2	42.8521
143	15	3	42.0774	143	15	3	42.012	143	15	3	41.9481	143	15	3	42.1706	143	15	3	42.1789	143	15	3	42.1466	143	15	3	42.9273	143	15	3	42.925	143	15	3	42.8507
144	15	4	40.9029	144	15	4	40.9706	144	15	4	40.9548	144	15	4	42.1592	144	15	4	42.1774	144	15	4	42.1463	144	15	4	42.9057	144	15	4	42.9139	144	15	4	42.8461
145	15	5	42.079	145	15	5	42.0072	145	15	5	41.9332	145	15	5	42.1554	145	15	5	42.1774	145	15	5	42.1441	145	15	5	42.892	145	15	5	42.9043	145	15	5	42.8369
146	15	6	40.8984	146	15	6	40.9679	146	15	6	40.9342	146	15	6	42.1447	146	15	6	42.1773	146	15	6	42.1368	146	15	6	42.8862	146	15	6	42.9064	146	15	6	42.827
147	15	7	42.0855	147	15	7	42.009	147	15	7	41.9288	147	15	7	42.1379	147	15	7	42.1778	147	15	7	42.1324	147	15	7	42.8747	147	15	7	42.8965	147	15	7	42.8215
148	15	8	40.9119	148	15	8	40.9485	148	15	8	40.9221	148	15	8	42.1307	148	15	8	42.1727	148	15	8	42.121	148	15	8	42.8768	148	15	8	42.891	148	15	8	42.8165
149	15	9	42.0988	149	15	9	42.0012	149	15	9	41.9261	149	15	9	42.1229	149	15	9	42.1726	149	15	9	42.1349	149	15	9	42.8655	149	15	9	42.8843	149	15	9	42.8178
150	15	10	40.9315	150	15	10	40.9447	150	15	10	40.9169	150	15	10	42.1204	150	15	10	42.1738	150	15	10	42.1425	150	15	10	42.8591	150	15	10	42.8815	150	15	10	42.8228
151	16	1	42.0888	151	16	1	42.0273	151	16	1	42.1858	151	16	1	42.1557	151	16	1	42.2269	151	16	1	42.7787	151	16	1	42.9297	151	16	1	43.008	151	16	1	43.161
152	16	2	40.9745	152	16	2	41.0136	152	16	2	41.192	152	16	2	42.1543	152	16	2	42.2211	152	16	2	42.9986	152	16	2	42.9142	152	16	2	42.9859	152	16	2	43.1569
153	16	3	42.0841	153	16	3	42.1587	153	16	3	42.1789	153	16	3	42.1444	153	16	3	42.2124	153	16	3	42.7757	153	16	3	42.9039	153	16	3	42.985	153	16	3	43.1531
154	16	4	40.9626	154	16	4	40.9308	154	16	4	41.1589	154	16	4	42.1339	154	16	4	42.2095	154	16	4	42.9892	154	16	4	42.8746	154	16	4	42.9813	154	16	4	43.1488
155	16	5	42.0778	155	16	5	42.148	155	16	5	42.1742	155	16	5	41.992	155	16	5	42.2064	155	16	5	42.7694	155	16	5	42.8656	155	16	5	42.9737	155	16	5	43.1359
156	16	6	40.9421	156	16	6	40.9174	156	16	6	41.1435	156	16	6	42.1165	156	16	6	42.1968	156	16	6	42.9914	156	16	6	42.8523	156	16	6	42.9733	156	16	6	43.1341
157	16	7	42.0764	157	16	7	42.1461	157	16	7	42.1568	157	16	7	42.12	157	16	7	42.1948	157	16	7	42.7542	157	16	7	42.853	157	16	7	42.9665	157	16	7	43.1216
158	16	8	40.9506	158	16	8	40.924	158	16	8	41.1173	158	16	8	42.1155	158	16	8	42.199	158	16	8	42.9799	158	16	8	42.8547	158	16	8	42.9733	158	16	8	43.1152
159	16	9	42.076	159	16	9	42.1526	159	16	9	42.1533	159	16	9	42.1097	159	16	9	42.2055	159	16	9	42.7721	159	16	9	42.8596	159	16	9	42.9705	159	16	9	43.1213
160	16	10	40.9575	160	16	10	40.9325	160	16	10	41.1347	160	16	10	42.1165	160	16	10	42.2108	160	16	10	42.9921	160	16	10	42.851	160	16	10	42.962	160	16	10	43.1276
161	17	1	42.0806	161	17	1	42.1312	161	17	1	42.2018	161	17	1	42.1757	161	17	1	42.2069	161	17	1	42.4778	161	17	1	42.9309	161	17	1	42.9972	161	17	1	43.1499
162	17	2	40.9811	162	17	2	40.9373	162	17	2	41.1924	162	17	2	42.1766	162	17	2	42.2067	162	17	2	42.7117	162	17	2	42.9167	162	17	2	42.9857	162	17	2	43.1435
163	17	3	42.0809	163	17	3	42.1159	163	17	3	42.1884	163	17	3	42.1713	163	17	3	42.2081	163	17	3	42.4144	163	17	3	42.8988	163	17	3	42.9879	163	17	3	43.1414
164	17	4	40.9811	164	17	4	40.9249	164	17	4	41.1816	164	17	4	42.1664	164	17	4	42.2129	164	17	4	42.6806	164	17	4	42.8778	164	17	4	42.9821	164	17	4	43.1563
165	17	5	42.0853	165	17	5	42.1255	165	17	5	42.1865	165	17	5	42.0229	165	17	5	42.2177	165	17	5	42.3967	165	17	5	42.8679	165	17	5	42.9828	165	17	5	43.1323
166	17	6	40.9895	166	17	6	40.9197	166	17	6	41.1569	166	17	6	42.1504	166	17	6	42.2231	166	17	6	42.6668	166	17	6	42.8631	166	17	6	42.9803	166	17	6	43.1543
167	17	7	42.0844	167	17	7	42.124	167	17	7	42.1736	167	17	7	42.1529	167	17	7	42.2287	167	17	7	42.3953	167	17	7	42.8637	167	17	7	42.973	167	17	7	43.1447
168	17	8	40.9823	168	17	8	40.935	168	17	8	41.1222	168	17	8	42.1576	168	17	8	42.2328	168	17	8	42.6752	168	17	8	42.8739	168	17	8	42.9856	168	17	8	43.1467
169	17	9	42.0774	169	17	9	42.1286	169	17	9	42.163	169	17	9	42.1561	169	17	9	42.2405	169	17	9	42.3955	169	17	9	42.8843	169	17	9	42.9845	169	17	9	43.1293
170	17	10	40.9789	170	17	10	40.9538	170	17	10	41.1355	170	17	10	42.1644	170	17	10	42.2378	170	17	10	42.6832	170	17	10	42.8851	170	17	10	42.9826	170	17	10	43.1376
171	18	1	42.074	171	18	1	42.1275	171	18	1	42.3157	171	18	1	42.1987	171	18	1	42.1397	171	18	1	42.5328	171	18	1	42.9767	171	18	1	42.8942	171	18	1	43.255
172	18	2	40.9738	172	18	2	41.0139	172	18	2	41.265	172	18	2	42.1904	172	18	2	42.1408	172	18	2	42.8093	172	18	2	42.9522	172	18	2	42.897	172	18	2	43.255
173	18	3	42.0716	173	18	3	42.1328	173	18	3	42.3082	173	18	3	42.1776	173	18	3	42.1352	173	18	3	42.5391	173	18	3	42.9461	173	18	3	42.8932	173	18	3	43.2587
174	18	4	40.9791	174	18	4	41.0134	174	18	4	41.2653	174	18	4	42.0291	174	18	4	42.1339	174	18	4	42.8067	174	18	4	42.9241	174	18	4	42.8852	174	18	4	43.2579
175	18	5	42.0772	175	18	5	42.1263	175	18	5	42.3123	175	18	5	42.1542	175	18	5	42.1283	175	18	5	42.5387	175	18	5	42.9058	175	18	5	42.8904	175	18	5	43.2581
176	18	6	40.9832	176	18	6	41.0094	176	18	6	41.2729	176	18	6	42.0074	176	18	6	42.1244	176	18	6	42.8081	176	18	6	42.8973	176	18	6	42.8773	176	18	6	43.2548
177	18	7	42.0749	177	18	7	42.1208	177	18	7	42.3252	177	18	7	42.1434	177	18	7	42.1224	177	18	7	42.5444	177	18	7	42.8748	177	18	7	42.8694	177	18	7	43.2539
178	18	8	40.9825	178	18	8	41.0068	178	18	8	41.3067	178	18	8	42.0167	178	18	8	42.1204	178	18	8	42.8069	178	18	8	42.8855	178	18	8	42.8781	178	18	8	43.2523
179	18	9	42.0686	179	18	9	42.1171	179	18	9	42.3298	179	18	9	42.1434	179	18	9	42.1212	179	18	9	42.5418	179	18	9	42.867	179	18	9	42.8795	179	18	9	43.2558
180	18	10	40.9811	180	18	10	41.0091	180	18	10	41.3004	180	18	10	42.148	180	18	10	42.1172	180	18	10	42.8142	180	18	10	42.8776	180	18	10	42.8777	180	18	10	43.2562
181	19	1	42.099	181	19	1	42.0802	181	19	1	42.0001	181	19	1	42.1585	181	19	1	42.1455	181	19	1	42.2208	181	19	1	42.9204	181	19	1	42.8861	181	19	1	42.9369
182	19	2	41.0054	182	19	2	40.98	182	19	2	41.0139	182	19	2	42.1462	182	19	2	42.1456	182	19	2	42.4995	182	19	2	42.9121	182	19	2	42.8691	182	19	2	42.9399
183	19	3	42.0975	183	19	3	42.0776	183	19	3	41.9936	183	19	3	42.1441	183	19	3	42.1448	183	19	3	42.2032	183	19	3	42.9051	183	19	3	42.8836	183	19	3	42.9304
184	19	4	41.0117	184	19	4	40.9924	184	19	4	40.9872	184	19	4	42.1346	184	19	4	42.1431	184	19	4	42.5009	184	19	4	42.8976	184	19	4	42.8718	184	19	4	42.9174
185	19	5	42.1041	185	19	5	42.0843	185	19	5	41.9825	185	19	5	42.1212	185	19	5	42.138	185	19	5	42.1987	185	19	5	42.8883	185	19	5	42.8766	185	19	5	42.9096
186	19	6	41.006	186	19	6	40.9913	186	19	6	40.97	186	19	6	42.117	186	19	6	42.1371	186	19	6	42.4922	186	19	6	42.8837	186	19	6	42.8912	186	19	6	42.9113
187	19	7	42.0973	187	19	7	42.0787	187	19	7	41.9774	187	19	7	42.1167	187	19	7	42.1352	187	19	7	42.1951	187	19	7	42.8887	187	19	7	42.8821	187	19	7	42.9103
188	19	8	41.0063	188	19	8	40.9727	188	19	8	40.9785	188	19	8	42.1147	188	19	8	42.1352	188	19	8	42.4998	188	19	8	42.8937	188	19	8	42.8722	188	19	8	42.909
189	19	9	42.0812	189	19	9	42.0712	189	19	9	41.9905	189	19	9	42.1158	189	19	9	42.1355	189	19	9	42.2137	189	19	9	42.8875	189	19	9	42.8728	189	19	9	42.9088
190	19	10	40.9868	190	19	10	40.9726	190	19	10	41.0174	190	19	10	42.115	190	19	10	42.1315	190	19	10	42.5055	190	19	10	42.8883	190	19	10	42.8522	190	19	10	42.9059
191	20	1	42.0684	191	20	1	42.1466	191	20	1	41.9807	191	20	1	42.1714	191	20	1	42.1774	191	20	1	42.1252	191	20	1	42.9127	191	20	1	42.8951	191	20	1	42.8998
192	20	2	40.9696	192	20	2	40.9719	192	20	2	40.9603	192	20	2	42.1611	192	20	2	42.1736	192	20	2	42.4317	192	20	2	42.9028	192	20	2	42.8921	192	20	2	42.8812
193	20	3	42.0658	193	20	3	42.1418	193	20	3	41.9739	193	20	3	42.1581	193	20	3	42.1679	193	20	3	42.1155	193	20	3	42.886	193	20	3	42.8942	193	20	3	42.8646
194	20	4	40.9594	194	20	4	40.9786	194	20	4	40.9259	194	20	4	42.1492	194	20	4	42.1707	194	20	4	42.2128	194	20	4	42.8677	194	20	4	42.8839	194	20	4	42.8629
195	20	5	42.0634	195	20	5	42.1418	195	20	5	41.9577	195	20	5	42.1456	195	20	5	42.1783	195	20	5	42.2223	195	20	5	42.8495	195	20	5	42.8842	195	20	5	42.8566
196	20	6	40.9705	196	20	6	40.9755	196	20	6	40.8827	196	20	6	42.1439	196	20	6	42.1818	196	20	6	42.2132	196	20	6	42.851	196	20	6	42.8949	196	20	6	42.8538
197	20	7	42.0563	197	20	7	42.1506	197	20	7	41.7746	197	20	7	42.1366	197	20	7	42.1814	197	20	7	42.214	197	20	7	42.8561	197	20	7	42.8862	197	20	7	42.8664
198	20	8	40.9668	198	20	8	41.0004	198	20	8	40.8857	198	20	8	42.1345	198	20	8	42.1816	198	20	8	42.2163	198	20	8	42.8547	198	20	8	42.8875	198	20	8	42.871
199	20	9	42.0613	199	20	9	42.1572	199	20	9	41.9439	199	20	9	42.1303	199	20	9	42.1822	199	20	9	42.2187	199	20	9	42.8734	199	20	9	42.8928	199	20	9	42.8785
200	20	10	40.9691	200	20	10	41.011	200	20	10	40.9292	200	20	10	42.1371	200	20	10	42.175	200	20	10	42.2279	200	20	10	42.8832	200	20	10	42.9123	200	20	10	42.8839
201	21	1	42.082	201	21	1	42.159
202	21	2	40.8929	202	21	2	40.9105
203	21	3	42.0677	203	21	3	42.0119
204	21	4	40.8961	204	21	4	40.9624
205	21	5	42.0781	205	21	5	42.0083
206	21	6	40.9174	206	21	6	40.958
207	21	7	42.0912	207	21	7	42.0116
208	21	8	40.9434	208	21	8	40.9644
209	21	9	42.0994	209	21	9	42.0121
210	21	10	40.9438	210	21	10	40.9785
211	22	1	42.1198	211	22	1	42.0665
212	22	2	40.8912	212	22	2	40.9662
213	22	3	42.1016	213	22	3	41.6345
214	22	4	40.8701	214	22	4	40.9701
215	22	5	41.9507	215	22	5	41.8807
216	22	6	40.8522	216	22	6	40.9079
217	22	7	41.9437	217	22	7	41.6287
218	22	8	40.8519	218	22	8	40.9684
219	22	9	41.9467	219	22	9	41.8835
220	22	10	40.8572	220	22	10	40.9599
221	23	1	42.1144	221	23	1	41.8421
222	23	2	40.9004	222	23	2	40.9536
223	23	3	42.0994	223	23	3	42.0051
224	23	4	40.8514	224	23	4	40.9363
225	23	5	41.9492	225	23	5	42.0029
226	23	6	40.8504	226	23	6	40.9343
227	23	7	41.9528	227	23	7	42.0053
228	23	8	40.8399	228	23	8	40.9519
229	23	9	41.9422	229	23	9	42.0119
230	23	10	40.8344	230	23	10	40.9792
231	24	1	41.9579	231	24	1	42.0434
232	24	2	40.9045	232	24	2	40.9733
233	24	3	42.0873	233	24	3	41.8694
234	24	4	40.8657	234	24	4	40.9326
235	24	5	42.0704	235	24	5	41.605
236	24	6	40.8464	236	24	6	40.9439
237	24	7	41.9256	237	24	7	41.8511
238	24	8	40.8364	238	24	8	40.9099
239	24	9	41.9222	239	24	9	41.849
240	24	10	40.8373	240	24	10	40.9304
241	25	1	41.9717	241	25	1	41.85
242	25	2	40.846	242	25	2	40.9526
243	25	3	41.961	243	25	3	41.8426
244	25	4	40.8257	244	25	4	40.9155
245	25	5	41.9467	245	25	5	41.8373
246	25	6	40.8232	246	25	6	40.898
247	25	7	41.9476	247	25	7	41.8327
248	25	8	40.8494	248	25	8	40.9113
249	25	9	41.9615	249	25	9	41.8384
250	25	10	40.8706	250	25	10	40.9311
251	26	1	41.962	251	26	1	41.9028
252	26	2	40.864	252	26	2	40.9855
253	26	3	41.949	253	26	3	41.8986
254	26	4	40.8327	254	26	4	40.9452
255	26	5	41.9343	255	26	5	41.6348
256	26	6	40.8219	256	26	6	40.9512
257	26	7	41.9286	257	26	7	41.6199
258	26	8	40.8135	258	26	8	40.9425
259	26	9	41.9273	259	26	9	41.6237
260	26	10	40.8164	260	26	10	40.9578
261	27	1	41.9485	261	27	1	41.894
262	27	2	40.9043	262	27	2	41.0334
263	27	3	42.0824	263	27	3	42.0682
264	27	4	40.8904	264	27	4	40.9956
265	27	5	42.0745	265	27	5	41.8811
266	27	6	40.8944	266	27	6	40.9596
267	27	7	42.0696	267	27	7	41.8759
268	27	8	40.8853	268	27	8	40.9397
269	27	9	42.073	269	27	9	41.6233
270	27	10	40.8909	270	27	10	40.9728
271	28	1	42.1214	271	28	1	41.9104
272	28	2	40.8648	272	28	2	40.9886
273	28	3	41.9679	273	28	3	41.8965
274	28	4	40.8371	274	28	4	40.9387
275	28	5	41.9652	275	28	5	41.6417
276	28	6	40.8182	276	28	6	40.9701
277	28	7	41.7991	277	28	7	41.6431
278	28	8	40.8649	278	28	8	40.9808
279	28	9	41.7947	279	28	9	41.894
280	28	10	40.8854	280	28	10	40.9727
281	29	1	41.8016	281	29	1	41.9624
282	29	2	40.9185	282	29	2	41.0406
283	29	3	41.9541	283	29	3	41.7101
284	29	4	40.8216	284	29	4	41.0332
285	29	5	41.9464	285	29	5	41.5244
286	29	6	40.8019	286	29	6	41.107
287	29	7	41.9387	287	29	7	41.5101
288	29	8	40.7945	288	29	8	41.08
289	29	9	41.9436	289	29	9	41.5057
290	29	10	40.8149	290	29	10	41.0849
291	30	1	41.9895	291	30	1	41.5388
292	30	2	40.9371	292	30	2	41.2264
293	30	3	42.1125	293	30	3	41.6877
294	30	4	40.8715	294	30	4	41.0306
295	30	5	41.9516	295	30	5	41.6863
296	30	6	40.8245	296	30	6	40.9971
297	30	7	41.9343	297	30	7	41.5071
298	30	8	40.8095	298	30	8	41.1007
299	30	9	41.9405	299	30	9	41.6763
300	30	10	40.8178	300	30	10	40.9839
301	31	1	41.9638	301	31	1	41.6505
302	31	2	40.9061	302	31	2	41.1267
303	31	3	42.0955	303	31	3	42.0669
304	31	4	40.8795	304	31	4	40.9948
305	31	5	42.0797	305	31	5	41.8955
306	31	6	40.8686	306	31	6	40.9589
307	31	7	42.0791	307	31	7	41.6348
308	31	8	40.8319	308	31	8	40.9519
309	31	9	41.9133	309	31	9	41.6199
310	31	10	40.7824	310	31	10	40.9322
311	32	1	41.9332	311	32	1	41.6132
312	32	2	41.0006	312	32	2	41.1178
313	32	3	42.0835	313	32	3	42.193
314	32	4	40.9689	314	32	4	40.9617
315	32	5	42.083	315	32	5	42.037
316	32	6	40.9539	316	32	6	40.9867
317	32	7	42.0695	317	32	7	42.0207
318	32	8	40.9259	318	32	8	40.9553
319	32	9	42.0629	319	32	9	42.0114
320	32	10	40.9204	320	32	10	40.9503
321	33	1	42.0719	321	33	1	42.0032
322	33	2	40.9861	322	33	2	41.0777
323	33	3	42.0748	323	33	3	42.1524
324	33	4	40.9797	324	33	4	41.0515
325	33	5	42.0804	325	33	5	42.1315
326	33	6	40.9853	326	33	6	41.0338
327	33	7	42.0771	327	33	7	42.1291
328	33	8	40.9787	328	33	8	41.0247
329	33	9	42.0676	329	33	9	42.1278
330	33	10	40.9767	330	33	10	41.0159
331	34	1	42.0824	331	34	1	42.1479
332	34	2	40.9717	332	34	2	41.0708
333	34	3	42.0773	333	34	3	42.1436
334	34	4	40.9875	334	34	4	41.0571
335	34	5	42.0729	335	34	5	42.1444
336	34	6	40.9763	336	34	6	41.0459
337	34	7	42.0767	337	34	7	42.1388
338	34	8	40.9903	338	34	8	41.0429
339	34	9	42.0801	339	34	9	42.1397
340	34	10	40.9718	340	34	10	41.0328
341	35	1	42.1237	341	35	1	42.2741
342	35	2	40.9869	342	35	2	41.099
343	35	3	42.1091	343	35	3	42.1001
344	35	4	40.954	344	35	4	41.0519
345	35	5	42.1006	345	35	5	42.0824
346	35	6	40.9244	346	35	6	41.0091
347	35	7	42.0892	347	35	7	41.8984
348	35	8	40.9084	348	35	8	40.9458
349	35	9	42.0764	349	35	9	41.4533
350	35	10	40.875	350	35	10	41.0356
351	36	1	42.1675	351	36	1	41.4998
352	36	2	40.9747	352	36	2	41.2264
353	36	3	42.1507	353	36	3	42.0958
354	36	4	40.9101	354	36	4	41.0291
355	36	5	41.9931	355	36	5	42.0821
356	36	6	40.8697	356	36	6	40.9846
357	36	7	41.9747	357	36	7	41.8974
358	36	8	40.8148	358	36	8	40.9554
359	36	9	41.8004	359	36	9	41.6387
360	36	10	40.8457	360	36	10	40.9787
361	37	1	41.5636	361	37	1	41.9064
362	37	2	41.0618	362	37	2	41.0984
363	37	3	42.1288	363	37	3	42.0823
364	37	4	40.8963	364	37	4	41.0293
365	37	5	41.9715	365	37	5	42.0751
366	37	6	40.8465	366	37	6	40.9816
367	37	7	41.9547	367	37	7	41.6433
368	37	8	40.8403	368	37	8	40.9741
369	37	9	41.9457	369	37	9	41.6363
370	37	10	40.8263	370	37	10	40.9459
371	38	1	42.051	371	38	1	41.513
372	38	2	41.0117	372	38	2	41.3016
373	38	3	42.1879	373	38	3	41.6708
374	38	4	40.9415	374	38	4	41.1361
375	38	5	42.0194	375	38	5	42.0803
376	38	6	40.886	376	38	6	41.0027
377	38	7	41.9938	377	38	7	41.8911
378	38	8	40.8165	378	38	8	40.9607
379	38	9	41.8212	379	38	9	41.6341
380	38	10	40.8344	380	38	10	40.9705
381	39	1	41.4186	381	39	1	41.6196
382	39	2	41.1152	382	39	2	41.1112
383	39	3	41.8287	383	39	3	42.0425
384	39	4	40.883	384	39	4	40.9958
385	39	5	41.5648	385	39	5	42.0345
386	39	6	40.9155	386	39	6	40.9622
387	39	7	41.8231	387	39	7	42.0236
388	39	8	40.8648	388	39	8	40.9308
389	39	9	41.5625	389	39	9	41.8472
390	39	10	40.9253	390	39	10	40.9235
391	40	1	41.8757	391	40	1	41.8895
392	40	2	40.9381	392	40	2	41.0951
393	40	3	41.6029	393	40	3	42.224
394	40	4	40.9037	394	40	4	40.9875
395	40	5	41.3969	395	40	5	42.0664
396	40	6	40.9898	396	40	6	41.0049
397	40	7	41.5853	397	40	7	42.0456
398	40	8	40.924	398	40	8	40.9551
399	40	9	41.6047	399	40	9	41.8636
400	40	10	40.9769	400	40	10	40.9337
401	41	1	41.7855	401	41	1	41.8801
402	41	2	40.9907	402	41	2	41.0716
403	41	3	42.11	403	41	3	42.2
404	41	4	40.9169	404	41	4	40.9468
405	41	5	42.0901	405	41	5	42.0345
406	41	6	40.862	406	41	6	40.9615
407	41	7	42.078	407	41	7	41.8533
408	41	8	40.8483	408	41	8	40.9201
409	41	9	41.9343	409	41	9	41.5932
410	41	10	40.8418	410	41	10	40.9533
411	42	1	42.0082	411	42	1	41.8695
412	42	2	40.9852	412	42	2	41.0154
413	42	3	42.1431	413	42	3	42.0499
414	42	4	40.9413	414	42	4	40.9894
415	42	5	42.1266	415	42	5	41.8674
416	42	6	40.8855	416	42	6	40.9444
417	42	7	41.9684	417	42	7	41.8627
418	42	8	40.8296	418	42	8	40.9213
419	42	9	41.9444	419	42	9	41.6106
420	42	10	40.7997	420	42	10	40.9586
421	43	1	41.8703	421	43	1	41.8654
422	43	2	41.0355	422	43	2	41.0306
423	43	3	42.0526	423	43	3	42.0392
424	43	4	40.9364	424	43	4	40.9879
425	43	5	42.0493	425	43	5	42.0278
426	43	6	40.9165	426	43	6	40.9631
427	43	7	42.0285	427	43	7	42.0281
428	43	8	40.8844	428	43	8	40.9568
429	43	9	42.0068	429	43	9	41.8595
430	43	10	40.8367	430	43	10	40.9373
431	44	1	41.7849	431	44	1	41.8734
432	44	2	40.9767	432	44	2	40.9985
433	44	3	42.1024	433	44	3	42.0475
434	44	4	40.8993	434	44	4	40.9702
435	44	5	42.0885	435	44	5	41.8663
436	44	6	40.8747	436	44	6	40.9235
437	44	7	42.0747	437	44	7	41.6
438	44	8	40.8309	438	44	8	40.9493
439	44	9	41.9197	439	44	9	41.8581
440	44	10	40.7985	440	44	10	40.9215
441	45	1	41.9657	441	45	1	41.9103
442	45	2	40.9441	442	45	2	41.0106
443	45	3	42.0997	443	45	3	41.8933
444	45	4	40.9055	444	45	4	40.9573
445	45	5	42.0775	445	45	5	41.633
446	45	6	40.8689	446	45	6	40.9686
447	45	7	42.0648	447	45	7	41.6285
448	45	8	40.8493	448	45	8	40.9403
449	45	9	42.0662	449	45	9	41.6214
450	45	10	40.8497	450	45	10	40.9325
451	46	1	42.1039	451	46	1	41.6328
452	46	2	40.9324	452	46	2	41.0817
453	46	3	42.0907	453	46	3	41.8801
454	46	4	40.8921	454	46	4	40.9682
455	46	5	42.0858	455	46	5	41.6299
456	46	6	40.8684	456	46	6	40.9724
457	46	7	42.0762	457	46	7	41.8692
458	46	8	40.8438	458	46	8	40.8993
459	46	9	41.9261	459	46	9	41.4213
460	46	10	40.8166	460	46	10	41.0249
461	47	1	41.9983	461	47	1	41.6427
462	47	2	40.9459	462	47	2	41.0982
463	47	3	42.1336	463	47	3	42.0536
464	47	4	40.8953	464	47	4	40.9683
465	47	5	41.9684	465	47	5	41.8794
466	47	6	40.8356	466	47	6	40.9344
467	47	7	41.9579	467	47	7	41.6169
468	47	8	40.8072	468	47	8	40.9505
469	47	9	41.9486	469	47	9	41.8648
470	47	10	40.7982	470	47	10	40.9016
471	48	1	41.9852	471	48	1	41.5883
472	48	2	40.9472	472	48	2	41.0905
473	48	3	42.1192	473	48	3	42.1629
474	48	4	40.8998	474	48	4	40.9928
475	48	5	41.9633	475	48	5	42.0138
476	48	6	40.8765	476	48	6	40.9752
477	48	7	41.9592	477	48	7	42.0001
478	48	8	40.8691	478	48	8	40.968
479	48	9	41.9505	479	48	9	42.0015
480	48	10	40.8521	480	48	10	40.9751
481	49	1	41.9393	481	49	1	42.0356
482	49	2	40.9914	482	49	2	41.0186
483	49	3	42.0838	483	49	3	42.1834
484	49	4	40.9499	484	49	4	41.0047
485	49	5	42.0848	485	49	5	42.0279
486	49	6	40.9459	486	49	6	40.9897
487	49	7	42.0833	487	49	7	42.0167
488	49	8	40.9542	488	49	8	40.9693
489	49	9	42.0919	489	49	9	42.0042
490	49	10	40.9728	490	49	10	40.9771
491	50	1	42.0753	491	50	1	42.1027
492	50	2	40.9898	492	50	2	41.0216
493	50	3	42.0867	493	50	3	42.0985
494	50	4	40.9891	494	50	4	41.0122
495	50	5	42.0788	495	50	5	42.0977
496	50	6	40.9884	496	50	6	41.0205
497	50	7	42.0753	497	50	7	42.0995
498	50	8	40.9711	498	50	8	41.0182
499	50	9	42.0631	499	50	9	42.1026
500	50	10	40.971	500	50	10	41.0281
501	51	1	42.0705	501	51	1	42.0976
502	51	2	40.9834	502	51	2	41.0136
503	51	3	42.0783	503	51	3	42.0864
504	51	4	40.9774	504	51	4	41.001
505	51	5	42.0744	505	51	5	42.0869
506	51	6	40.9757	506	51	6	41.0118
507	51	7	42.0786	507	51	7	42.0895
508	51	8	40.9772	508	51	8	41.009
509	51	9	42.0744	509	51	9	42.0874
510	51	10	40.9781	510	51	10	41.0034
511	52	1	42.116	511	52	1	42.168
512	52	2	40.962	512	52	2	40.8845
513	52	3	42.1015	513	52	3	42.0123
514	52	4	40.9259	514	52	4	40.938
515	52	5	42.0892	515	52	5	42.0062
516	52	6	40.9027	516	52	6	40.9423
517	52	7	42.0765	517	52	7	42.0086
518	52	8	40.8783	518	52	8	40.956
519	52	9	42.0716	519	52	9	42.0178
520	52	10	40.9031	520	52	10	40.9956
521	53	1	42.2144	521	53	1	42.2026
522	53	2	41.034	522	53	2	40.8899
523	53	3	42.2026	523	53	3	41.8796
524	53	4	41.0007	524	53	4	40.9405
525	53	5	42.1918	525	53	5	41.881
526	53	6	40.9495	526	53	6	40.941
527	53	7	42.0299	527	53	7	41.8842
528	53	8	40.9109	528	53	8	40.965
529	53	9	42.0234	529	53	9	41.8941
530	53	10	40.9091	530	53	10	41.0126
531	54	1	42.5542	531	54	1	42.0388
532	54	2	41.5119	532	54	2	40.9953
533	54	3	42.7415	533	54	3	42.0244
534	54	4	41.4246	534	54	4	40.9589
535	54	5	42.7249	535	54	5	42.0111
536	54	6	41.3844	536	54	6	40.9408
537	54	7	42.7102	537	54	7	41.8417
538	54	8	41.364	538	54	8	40.9341
539	54	9	42.5234	539	54	9	42.005
540	54	10	41.4426	540	54	10	40.9503
541	55	1	42.1417	541	55	1	42.052
542	55	2	40.8961	542	55	2	40.9816
543	55	3	41.9893	543	55	3	41.871
544	55	4	40.8569	544	55	4	40.9371
545	55	5	41.9845	545	55	5	41.609
546	55	6	40.8525	546	55	6	40.9463
547	55	7	41.9817	547	55	7	41.8572
548	55	8	40.8706	548	55	8	40.9116
549	55	9	41.9718	549	55	9	41.6094
550	55	10	40.8435	550	55	10	40.983
551	56	1	41.9931	551	56	1	42.0372
552	56	2	40.9756	552	56	2	40.9772
553	56	3	42.1339	553	56	3	42.0253
554	56	4	40.9288	554	56	4	40.9423
555	56	5	42.1141	555	56	5	41.8485
556	56	6	40.8972	556	56	6	40.9186
557	56	7	41.9654	557	56	7	41.847
558	56	8	40.872	558	56	8	40.9277
559	56	9	41.9574	559	56	9	41.8487
560	56	10	40.8514	560	56	10	40.9347
561	57	1	41.9815	561	57	1	41.8237
562	57	2	40.934	562	57	2	40.985
563	57	3	42.1119	563	57	3	42.1425
564	57	4	40.8991	564	57	4	40.9036
565	57	5	42.0967	565	57	5	41.9876
566	57	6	40.8764	566	57	6	40.9475
567	57	7	42.0925	567	57	7	41.9869
568	57	8	40.8695	568	57	8	40.9633
569	57	9	41.9456	569	57	9	42.1339
570	57	10	40.8309	570	57	10	40.926
571	58	1	41.9887	571	58	1	42.1957
572	58	2	40.9309	572	58	2	40.9274
573	58	3	42.1094	573	58	3	42.0378
574	58	4	40.8594	574	58	4	40.9451
575	58	5	41.9427	575	58	5	41.8491
576	58	6	40.7854	576	58	6	40.9108
577	58	7	41.7698	577	58	7	41.5889
578	58	8	40.8226	578	58	8	40.9472
579	58	9	41.7677	579	58	9	41.8459
580	58	10	40.8416	580	58	10	40.9299
581	59	1	41.8099	581	59	1	41.8836
582	59	2	40.9764	582	59	2	41.0101
583	59	3	42.1285	583	59	3	42.0439
584	59	4	40.8807	584	59	4	40.9651
585	59	5	41.9736	585	59	5	41.8618
586	59	6	40.8559	586	59	6	40.9353
587	59	7	41.9719	587	59	7	41.8588
588	59	8	40.8689	588	59	8	40.9195
589	59	9	41.9604	589	59	9	41.8611
590	59	10	40.8485	590	59	10	40.9388
591	60	1	42.0223	591	60	1	41.9179
592	60	2	41.051	592	60	2	40.9838
593	60	3	42.1663	593	60	3	41.6566
594	60	4	40.9791	594	60	4	40.9774
595	60	5	42.1504	595	60	5	41.6459
596	60	6	40.9345	596	60	6	40.9412
597	60	7	42.1233	597	60	7	41.4544
598	60	8	40.877	598	60	8	41.047
599	60	9	41.9615	599	60	9	41.6389
600	60	10	40.8103	600	60	10	40.9542
601	61	1	41.8013	601	61	1	41.6268
602	61	2	40.9993	602	61	2	41.1059
603	61	3	42.1191	603	61	3	42.0511
604	61	4	40.9085	604	61	4	40.9846
605	61	5	42.1026	605	61	5	42.0397
606	61	6	40.863	606	61	6	40.9538
607	61	7	41.943	607	61	7	41.8585
608	61	8	40.8267	608	61	8	40.9205
609	61	9	41.9342	609	61	9	41.8435
610	61	10	40.814	610	61	10	40.9104
611	62	1	41.9981	611	62	1	41.8779
612	62	2	40.939	612	62	2	41.012
613	62	3	42.1206	613	62	3	42.0531
614	62	4	40.8601	614	62	4	40.9865
615	62	5	41.9629	615	62	5	42.0421
616	62	6	40.8239	616	62	6	40.9543
617	62	7	41.9583	617	62	7	41.8522
618	62	8	40.8203	618	62	8	40.9371
619	62	9	41.9479	619	62	9	42.0265
620	62	10	40.7913	620	62	10	40.9629
621	63	1	41.8071	621	63	1	42.0786
622	63	2	41.0038	622	63	2	41.0552
623	63	3	42.1299	623	63	3	42.0686
624	63	4	40.9235	624	63	4	41.0213
625	63	5	42.1157	625	63	5	42.0463
626	63	6	40.8634	626	63	6	40.9889
627	63	7	41.96	627	63	7	42.0415
628	63	8	40.8164	628	63	8	40.9774
629	63	9	41.9447	629	63	9	42.0444
630	63	10	40.8068	630	63	10	40.9757
631	64	1	42.0218	631	64	1	42.0647
632	64	2	41.0431	632	64	2	41.0428
633	64	3	42.1637	633	64	3	42.21
634	64	4	40.9487	634	64	4	40.9626
635	64	5	42.1343	635	64	5	42.0547
636	64	6	40.8858	636	64	6	40.9982
637	64	7	41.9684	637	64	7	42.0463
638	64	8	40.8432	638	64	8	40.9818
639	64	9	41.9517	639	64	9	42.0399
640	64	10	40.8109	640	64	10	40.9853
641	65	1	41.9886	641	65	1	42.1053
642	65	2	40.9705	642	65	2	41.105
643	65	3	42.1195	643	65	3	42.2478
644	65	4	40.9208	644	65	4	41.005
645	65	5	42.0965	645	65	5	42.0716
646	65	6	40.867	646	65	6	41.0194
647	65	7	41.9458	647	65	7	42.0537
648	65	8	40.8427	648	65	8	40.9783
649	65	9	41.9315	649	65	9	41.8785
650	65	10	40.8146	650	65	10	40.9647
651	66	1	42.0283	651	66	1	41.8946
652	66	2	41.0525	652	66	2	41.1023
653	66	3	42.1638	653	66	3	42.223
654	66	4	40.9757	654	66	4	40.9687
655	66	5	42.1443	655	66	5	42.0682
656	66	6	40.9044	656	66	6	40.9979
657	66	7	41.9833	657	66	7	41.8828
658	66	8	40.8526	658	66	8	40.9462
659	66	9	41.9598	659	66	9	41.6144
660	66	10	40.8044	660	66	10	40.9626
661	67	1	41.824	661	67	1	41.9672
662	67	2	41.0602	662	67	2	41.1352
663	67	3	42.1639	663	67	3	42.1395
664	67	4	40.9969	664	67	4	41.045
665	67	5	42.1431	665	67	5	41.7073
666	67	6	40.9496	666	67	6	41.0234
667	67	7	42.1263	667	67	7	41.5216
668	67	8	40.8931	668	67	8	41.1019
669	67	9	41.9638	669	67	9	41.4831
670	67	10	40.8511	670	67	10	41.0351
671	68	1	41.9784	671	68	1	41.504
672	68	2	41.0338	672	68	2	41.3174
673	68	3	42.1199	673	68	3	41.9132
674	68	4	40.9934	674	68	4	41.1219
675	68	5	42.1048	675	68	5	42.2493
676	68	6	40.9527	676	68	6	40.9972
677	68	7	42.0957	677	68	7	42.0804
678	68	8	40.9376	678	68	8	40.9948
679	68	9	42.086	679	68	9	41.8855
680	68	10	40.8817	680	68	10	40.9283
681	69	1	42.0812	681	69	1	41.6635
682	69	2	40.9917	682	69	2	41.2254
683	69	3	42.0876	683	69	3	42.266
684	69	4	40.9855	684	69	4	41.1441
685	69	5	42.0856	685	69	5	42.2578
686	69	6	40.9851	686	69	6	41.1217
687	69	7	42.084	687	69	7	42.2493
688	69	8	40.9777	688	69	8	41.0819
689	69	9	42.0753	689	69	9	42.0786
690	69	10	40.9722	690	69	10	41.0126
691	70	1	42.1046	691	70	1	42.0351
692	70	2	41.0137	692	70	2	41.1085
693	70	3	42.1002	693	70	3	42.1785
694	70	4	41.0082	694	70	4	41.1009
695	70	5	42.095	695	70	5	42.1739
696	70	6	40.9988	696	70	6	41.0915
697	70	7	42.0951	697	70	7	42.1679
698	70	8	41.0012	698	70	8	41.0769
699	70	9	42.0982	699	70	9	42.1664
700	70	10	40.9852	700	70	10	41.0811
701	71	1	42.1653	701	71	1	42.3325
702	71	2	41.0233	702	71	2	41.1844
703	71	3	42.1418	703	71	3	42.321
704	71	4	40.9975	704	71	4	41.1453
705	71	5	42.1272	705	71	5	42.1415
706	71	6	40.9605	706	71	6	41.1069
707	71	7	42.1132	707	71	7	42.128
708	71	8	40.9178	708	71	8	41.0446
709	71	9	42.0982	709	71	9	41.9295
710	71	10	40.8872	710	71	10	40.9807
711	72	1	42.1386	711	72	1	41.6016
712	72	2	40.9916	712	72	2	41.3933
713	72	3	42.122	713	72	3	41.7523
714	72	4	40.9585	714	72	4	41.2242
715	72	5	42.1057	715	72	5	42.1717
716	72	6	40.9223	716	72	6	41.0787
717	72	7	42.0959	717	72	7	41.7424
718	72	8	40.8779	718	72	8	41.1399
719	72	9	42.093	719	72	9	41.5556
720	72	10	40.869	720	72	10	41.1264
721	73	1	42.0327	721	73	1	41.5138
722	73	2	41.0682	722	73	2	41.315
723	73	3	42.1736	723	73	3	41.917
724	73	4	40.9979	724	73	4	41.1147
725	73	5	42.1707	725	73	5	42.099
726	73	6	40.9749	726	73	6	41.0321
727	73	7	42.1513	727	73	7	42.0766
728	73	8	40.9124	728	73	8	40.9793
729	73	9	41.9885	729	73	9	41.8828
730	73	10	40.8515	730	73	10	40.9417
731	74	1	42.0146	731	74	1	41.7027
732	74	2	41.0042	732	74	2	41.2117
733	74	3	42.1479	733	74	3	42.2894
734	74	4	40.9654	734	74	4	41.1123
735	74	5	42.1237	735	74	5	42.1275
736	74	6	40.9009	736	74	6	41.0696
737	74	7	41.9636	737	74	7	42.1105
738	74	8	40.8422	738	74	8	41.0107
739	74	9	41.9593	739	74	9	41.6674
740	74	10	40.8496	740	74	10	40.996
741	75	1	41.9983	741	75	1	41.6416
742	75	2	41.0383	742	75	2	41.175
743	75	3	42.1354	743	75	3	42.238
744	75	4	40.9771	744	75	4	41.0872
745	75	5	42.1266	745	75	5	42.2203
746	75	6	40.9471	746	75	6	40.9989
747	75	7	42.1105	747	75	7	42.0654
748	75	8	40.9006	748	75	8	41.018
749	75	9	42.1012	749	75	9	42.0528
750	75	10	40.8631	750	75	10	40.979
751	76	1	42.0374	751	76	1	42.0563
752	76	2	41.0662	752	76	2	41.1063
753	76	3	42.183	753	76	3	42.2131
754	76	4	41.0008	754	76	4	41.0881
755	76	5	42.1641	755	76	5	42.203
756	76	6	40.9186	756	76	6	41.0157
757	76	7	41.9956	757	76	7	42.1912
758	76	8	40.8527	758	76	8	40.983
759	76	9	41.9826	759	76	9	42.1742
760	76	10	40.8244	760	76	10	40.9662
761	77	1	42.0204	761	77	1	42.1825
762	77	2	41.0461	762	77	2	41.0619
763	77	3	42.1571	763	77	3	42.1735
764	77	4	40.9733	764	77	4	41.0581
765	77	5	42.1423	765	77	5	42.1725
766	77	6	40.9243	766	77	6	41.0499
767	77	7	42.1267	767	77	7	42.165
768	77	8	40.8607	768	77	8	41.0239
769	77	9	41.9617	769	77	9	42.1518
770	77	10	40.8075	770	77	10	40.9429
771	78	1	41.9885	771	78	1	42.1794
772	78	2	41.0231	772	78	2	41.0108
773	78	3	42.1238	773	78	3	42.18
774	78	4	40.9582	774	78	4	40.999
775	78	5	42.11	775	78	5	42.1729
776	78	6	40.9221	776	78	6	40.9721
777	78	7	42.0957	777	78	7	42.1563
778	78	8	40.8659	778	78	8	40.9497
779	78	9	41.9351	779	78	9	42.1503
780	78	10	40.8309	780	78	10	40.9258
781	79	1	41.999	781	79	1	42.2411
782	79	2	41.0352	782	79	2	41.0279
783	79	3	42.1433	783	79	3	42.228
784	79	4	40.9718	784	79	4	40.9982
785	79	5	42.1307	785	79	5	42.2101
786	79	6	40.9073	786	79	6	40.9567
787	79	7	41.96	787	79	7	42.0457
788	79	8	40.8487	788	79	8	40.9943
789	79	9	41.946	789	79	9	42.044
790	79	10	40.8134	790	79	10	40.9809
791	80	1	42.0025	791	80	1	42.0359
792	80	2	41.0351	792	80	2	41.0414
793	80	3	42.1506	793	80	3	42.1639
794	80	4	40.9817	794	80	4	40.9578
795	80	5	42.1469	795	80	5	42.1548
796	80	6	40.9567	796	80	6	40.9224
797	80	7	42.1334	797	80	7	41.9957
798	80	8	40.903	798	80	8	40.953
799	80	9	42.1109	799	80	9	41.984
800	80	10	40.8666	800	80	10	40.9374
801	81	1	42.049	801	81	1	42.0354
802	81	2	40.9945	802	81	2	41.0521
803	81	3	42.1821	803	81	3	42.1804
804	81	4	40.9514	804	81	4	40.9571
805	81	5	42.0241	805	81	5	42.0206
806	81	6	40.8813	806	81	6	40.9866
807	81	7	42.0035	807	81	7	42.0042
808	81	8	40.8425	808	81	8	40.9436
809	81	9	41.8255	809	81	9	41.9835
810	81	10	40.8709	810	81	10	40.9117
811	82	1	41.5626	811	82	1	42.142
812	82	2	41.0789	812	82	2	41.0982
813	82	3	42.1451	813	82	3	42.1258
814	82	4	40.9185	814	82	4	41.0461
815	82	5	41.9872	815	82	5	41.9335
816	82	6	40.878	816	82	6	41.0005
817	82	7	41.9747	817	82	7	41.6687
818	82	8	40.8694	818	82	8	40.9939
819	82	9	41.97	819	82	9	41.6543
820	82	10	40.8676	820	82	10	40.9626
821	83	1	42.0028	821	83	1	41.6574
822	83	2	40.9794	822	83	2	41.1162
823	83	3	42.1299	823	83	3	42.0789
824	83	4	40.9326	824	83	4	40.999
825	83	5	42.1084	825	83	5	41.8972
826	83	6	40.8757	826	83	6	40.9789
827	83	7	41.951	827	83	7	41.8934
828	83	8	40.8205	828	83	8	40.9601
829	83	9	41.9316	829	83	9	41.6427
830	83	10	40.7905	830	83	10	40.9996
831	84	1	42.0355	831	84	1	41.9099
832	84	2	41.0589	832	84	2	41.0584
833	84	3	42.1742	833	84	3	42.0875
834	84	4	40.9832	834	84	4	41.0283
835	84	5	42.152	835	84	5	41.901
836	84	6	40.9226	836	84	6	40.9831
837	84	7	41.9929	837	84	7	41.8836
838	84	8	40.858	838	84	8	40.9401
839	84	9	41.9743	839	84	9	41.6303
840	84	10	40.8063	840	84	10	40.9828
841	85	1	41.8521	841	85	1	41.9035
842	85	2	41.0621	842	85	2	41.0385
843	85	3	42.1891	843	85	3	42.0778
844	85	4	40.9575	844	85	4	41.0032
845	85	5	42.0177	845	85	5	41.8937
846	85	6	40.8927	846	85	6	40.9597
847	85	7	41.9962	847	85	7	41.6284
848	85	8	40.8301	848	85	8	40.9658
849	85	9	41.8192	849	85	9	41.6192
850	85	10	40.8865	850	85	10	40.9412
851	86	1	41.9257	851	86	1	41.6145
852	86	2	41.1479	852	86	2	41.1106
853	86	3	42.2857	853	86	3	42.1888
854	86	4	41.0746	854	86	4	40.9504
855	86	5	42.2737	855	86	5	42.0294
856	86	6	41.0362	856	86	6	40.9801
857	86	7	42.1065	857	86	7	42.0181
858	86	8	40.9869	858	86	8	40.9615
859	86	9	42.0898	859	86	9	42.0134
860	86	10	40.9471	860	86	10	40.9695
861	87	1	42.2816	861	87	1	42.0961
862	87	2	41.2797	862	87	2	41.0312
863	87	3	42.4452	863	87	3	42.0869
864	87	4	41.1846	864	87	4	40.9945
865	87	5	42.2445	865	87	5	41.9012
866	87	6	41.1801	866	87	6	40.9633
867	87	7	42.2211	867	87	7	41.6382
868	87	8	41.0495	868	87	8	40.9865
869	87	9	42.0194	869	87	9	41.8934
870	87	10	41.0896	870	87	10	40.953
871	88	1	41.8199	871	88	1	41.6306
872	88	2	41.0095	872	88	2	41.099
873	88	3	42.1471	873	88	3	42.0455
874	88	4	40.9003	874	88	4	40.9827
875	88	5	41.9779	875	88	5	41.8757
876	88	6	40.8344	876	88	6	40.9508
877	88	7	41.7833	877	88	7	41.8665
878	88	8	40.8611	878	88	8	40.9308
879	88	9	41.7804	879	88	9	41.6173
880	88	10	40.8743	880	88	10	40.9732
881	89	1	41.729	881	89	1	41.8079
882	89	2	40.9934	882	89	2	41.0006
883	89	3	42.0651	883	89	3	42.143
884	89	4	40.95	884	89	4	40.9295
885	89	5	42.0708	885	89	5	42.1368
886	89	6	40.9537	886	89	6	40.9132
887	89	7	42.0684	887	89	7	42.127
888	89	8	40.9353	888	89	8	40.9045
889	89	9	42.0626	889	89	9	42.1351
890	89	10	40.9229	890	89	10	40.9127
891	90	1	42.0735	891	90	1	42.0786
892	90	2	40.9819	892	90	2	41.0073
893	90	3	42.0689	893	90	3	42.0735
894	90	4	40.9771	894	90	4	41.0003
895	90	5	42.0679	895	90	5	42.0831
896	90	6	40.9641	896	90	6	41.0091
897	90	7	42.0543	897	90	7	42.0826
898	90	8	40.9664	898	90	8	41.0062
899	90	9	42.0543	899	90	9	42.0751
900	90	10	40.972	900	90	10	41.0034
901	91	1	42.0739	901	91	1	42.1114
902	91	2	40.9799	902	91	2	40.9172
903	91	3	42.0793	903	91	3	42.1195
904	91	4	40.9775	904	91	4	40.9473
905	91	5	42.0789	905	91	5	42.1313
906	91	6	40.9799	906	91	6	40.9909
907	91	7	42.0723	907	91	7	42.1538
908	91	8	40.9787	908	91	8	41.0514
909	91	9	42.0838	909	91	9	42.1507
910	91	10	40.9916	910	91	10	41.0513
911	92	1	42.1829	911	92	1	42.1996
912	92	2	40.9131	912	92	2	40.8751
913	92	3	42.0235	913	92	3	41.8792
914	92	4	40.8495	914	92	4	40.9344
915	92	5	41.8278	915	92	5	41.6241
916	92	6	40.8847	916	92	6	40.974
917	92	7	41.5688	917	92	7	41.8738
918	92	8	40.926	918	92	8	40.9529
919	92	9	41.8313	919	92	9	41.8723
920	92	10	40.9235	920	92	10	40.9702
921	93	1	41.83	921	93	1	42.1375
922	93	2	41.0461	922	93	2	41.0727
923	93	3	42.1624	923	93	3	42.1318
924	93	4	40.9708	924	93	4	41.0553
925	93	5	42.1476	925	93	5	41.9397
926	93	6	40.9054	926	93	6	41.0425
927	93	7	41.9787	927	93	7	41.9403
928	93	8	40.8486	928	93	8	41.0599
929	93	9	41.9661	929	93	9	42.1331
930	93	10	40.8327	930	93	10	41.0862
931	94	1	42.6662	931	94	1	42.0577
932	94	2	41.5682	932	94	2	40.9705
933	94	3	42.6407	933	94	3	41.8727
934	94	4	41.4954	934	94	4	40.9508
935	94	5	42.6186	935	94	5	41.8763
936	94	6	41.454	936	94	6	40.959
937	94	7	42.379	937	94	7	41.8793
938	94	8	41.4225	938	94	8	40.9755
939	94	9	42.1343	939	94	9	42.0559
940	94	10	41.5465	940	94	10	41.0024
941	95	1	41.882	941	95	1	42.1096
942	95	2	41.1347	942	95	2	41.006
943	95	3	42.2481	943	95	3	41.9271
944	95	4	41.0858	944	95	4	41.0071
945	95	5	42.2358	945	95	5	41.9351
946	95	6	41.0432	946	95	6	41.0082
947	95	7	42.2151	947	95	7	41.9296
948	95	8	41.0169	948	95	8	41.0119
949	95	9	42.2102	949	95	9	41.9281
950	95	10	41.0174	950	95	10	41.0443
951	96	1	42.1706	951	96	1	42.0954
952	96	2	40.9922	952	96	2	40.9994
953	96	3	42.1595	953	96	3	41.6699
954	96	4	40.9351	954	96	4	41.0755
955	96	5	41.9918	955	96	5	41.6575
956	96	6	40.8507	956	96	6	40.9916
957	96	7	41.96	957	96	7	41.6564
958	96	8	40.7798	958	96	8	40.9914
959	96	9	41.7908	959	96	9	41.9109
960	96	10	40.8425	960	96	10	40.9878
961	97	1	41.8098	961	97	1	41.8724
962	97	2	41.0141	962	97	2	41.0018
963	97	3	42.1419	963	97	3	42.0432
964	97	4	40.9287	964	97	4	40.96
965	97	5	42.1227	965	97	5	41.865
966	97	6	40.8972	966	97	6	40.9471
967	97	7	41.9692	967	97	7	41.8648
968	97	8	40.871	968	97	8	40.9485
969	97	9	41.9525	969	97	9	41.8652
970	97	10	40.8351	970	97	10	40.9588
971	98	1	42.0434	971	98	1	42.0548
972	98	2	40.9865	972	98	2	40.9712
973	98	3	42.1668	973	98	3	41.8769
974	98	4	40.9116	974	98	4	40.9431
975	98	5	42.0028	975	98	5	41.6231
976	98	6	40.8669	976	98	6	40.9664
977	98	7	41.9902	977	98	7	41.8732
978	98	8	40.8249	978	98	8	40.9132
979	98	9	41.8159	979	98	9	41.6092
980	98	10	40.8669	980	98	10	40.9659
981	99	1	41.6001	981	99	1	41.8978
982	99	2	41.0858	982	99	2	40.9752
983	99	3	42.0279	983	99	3	41.8881
984	99	4	40.9058	984	99	4	40.9266
985	99	5	42.0059	985	99	5	41.6256
986	99	6	40.8574	986	99	6	40.9492
987	99	7	41.9875	987	99	7	41.6228
988	99	8	40.8298	988	99	8	40.9487
989	99	9	41.8128	989	99	9	41.6219
990	99	10	40.8872	990	99	10	40.9665
991	100	1	41.7964	991	100	1	41.849
992	100	2	41.0066	992	100	2	41.004
993	100	3	42.1218	993	100	3	42.0176
994	100	4	40.9283	994	100	4	40.9762
995	100	5	42.1087	995	100	5	42.002
996	100	6	40.8797	996	100	6	40.9354
997	100	7	41.9507	997	100	7	41.9928
998	100	8	40.816	998	100	8	40.9357
999	100	9	41.9327	999	100	9	41.9985
1000	100	10	40.7946	1000	100	10	40.9393
1001	101	1	42.5169	1001	101	1	42.05
1002	101	2	41.4789	1002	101	2	40.9933
1003	101	3	42.7083	1003	101	3	42.0309
1004	101	4	41.3883	1004	101	4	40.9558
1005	101	5	42.4966	1005	101	5	42.0159
1006	101	6	41.3988	1006	101	6	40.9485
1007	101	7	42.4768	1007	101	7	42.0184
1008	101	8	41.3613	1008	101	8	40.9555
1009	101	9	42.4669	1009	101	9	42.027
1010	101	10	41.3464	1010	101	10	40.9797
1011	102	1	41.8282	1011	102	1	42.0254
1012	102	2	41.0256	1012	102	2	41.0197
1013	102	3	42.1469	1013	102	3	42.1679
1014	102	4	40.9121	1014	102	4	40.9346
1015	102	5	41.9844	1015	102	5	42.0158
1016	102	6	40.863	1016	102	6	40.9582
1017	102	7	41.9681	1017	102	7	42.0034
1018	102	8	40.8207	1018	102	8	40.95
1019	102	9	41.9467	1019	102	9	42.0071
1020	102	10	40.783	1020	102	10	40.9679
1021	103	1	41.8405	1021	103	1	42.0685
1022	103	2	41.039	1022	103	2	41.0311
1023	103	3	42.1695	1023	103	3	42.0569
1024	103	4	40.9511	1024	103	4	41
1025	103	5	42.1513	1025	103	5	42.0459
1026	103	6	40.8778	1026	103	6	40.9791
1027	103	7	41.9777	1027	103	7	42.0485
1028	103	8	40.7938	1028	103	8	40.9881
1029	103	9	41.8078	1029	103	9	42.0517
1030	103	10	40.8543	1030	103	10	41.0128
1031	104	1	41.5788	1031	104	1	42.0647
1032	104	2	41.1076	1032	104	2	41.053
1033	104	3	42.1624	1033	104	3	42.2094
1034	104	4	40.979	1034	104	4	40.9765
1035	104	5	42.1525	1035	104	5	42.054
1036	104	6	40.9297	1036	104	6	41.0169
1037	104	7	42.1229	1037	104	7	42.0552
1038	104	8	40.8596	1038	104	8	41.0081
1039	104	9	41.9646	1039	104	9	42.0555
1040	104	10	40.8132	1040	104	10	40.9905
1041	105	1	42.0105	1041	105	1	42.1131
1042	105	2	41.0522	1042	105	2	41.0734
1043	105	3	42.1529	1043	105	3	42.096
1044	105	4	40.9802	1044	105	4	41.0349
1045	105	5	42.1395	1045	105	5	42.0777
1046	105	6	40.9326	1046	105	6	40.9908
1047	105	7	42.1179	1047	105	7	41.8927
1048	105	8	40.8815	1048	105	8	40.9725
1049	105	9	41.9675	1049	105	9	41.8963
1050	105	10	40.8466	1050	105	10	40.969
1051	106	1	42.0181	1051	106	1	41.872
1052	106	2	41.0695	1052	106	2	41.1114
1053	106	3	42.1627	1053	106	3	42.2291
1054	106	4	41.0183	1054	106	4	41.011
1055	106	5	42.1549	1055	106	5	42.0619
1056	106	6	40.976	1056	106	6	41.0217
1057	106	7	42.1329	1057	106	7	42.0389
1058	106	8	40.9319	1058	106	8	40.9791
1059	106	9	42.1086	1059	106	9	42.0264
1060	106	10	40.8653	1060	106	10	40.9626
1061	107	1	42.0044	1061	107	1	42.0916
1062	107	2	41.0478	1062	107	2	41.0673
1063	107	3	42.1491	1063	107	3	42.086
1064	107	4	40.9944	1064	107	4	41.0278
1065	107	5	42.1403	1065	107	5	42.0719
1066	107	6	40.9733	1066	107	6	40.9864
1067	107	7	42.1248	1067	107	7	41.8823
1068	107	8	40.9151	1068	107	8	40.9626
1069	107	9	42.099	1069	107	9	41.8805
1070	107	10	40.8598	1070	107	10	40.9549
1071	108	1	41.9931	1071	108	1	41.9174
1072	108	2	41.0523	1072	108	2	41.0924
1073	108	3	42.1456	1073	108	3	42.0876
1074	108	4	41.0032	1074	108	4	41.0077
1075	108	5	42.1317	1075	108	5	41.8905
1076	108	6	40.9789	1076	108	6	40.9515
1077	108	7	42.1242	1077	108	7	41.6255
1078	108	8	40.9397	1078	108	8	40.977
1079	108	9	42.1029	1079	108	9	41.8774
1080	108	10	40.8887	1080	108	10	40.9479
1081	109	1	42.0241	1081	109	1	41.6904
1082	109	2	41.0488	1082	109	2	41.181
1083	109	3	42.1595	1083	109	3	42.1191
1084	109	4	40.9773	1084	109	4	41.0486
1085	109	5	42.1517	1085	109	5	41.9202
1086	109	6	40.945	1086	109	6	40.9746
1087	109	7	42.1321	1087	109	7	41.485
1088	109	8	40.8747	1088	109	8	41.0875
1089	109	9	41.9729	1089	109	9	41.6555
1090	109	10	40.8418	1090	109	10	40.9531
1091	110	1	42.029	1091	110	1	41.8705
1092	110	2	41.0617	1092	110	2	41.7541
1093	110	3	42.1634	1093	110	3	41.846
1094	110	4	40.9842	1094	110	4	41.6525
1095	110	5	42.1519	1095	110	5	41.9964
1096	110	6	40.9426	1096	110	6	41.481
1097	110	7	41.9984	1097	110	7	42.2086
1098	110	8	40.8936	1098	110	8	41.3154
1099	110	9	41.98	1099	110	9	41.9675
1100	110	10	40.8398	1100	110	10	41.3607
1101	111	1	42.0051	1101	111	1	41.5156
1102	111	2	41.0711	1102	111	2	41.3159
1103	111	3	42.1534	1103	111	3	41.9135
1104	111	4	41.0272	1104	111	4	41.1088
1105	111	5	42.1462	1105	111	5	42.2335
1106	111	6	41.0198	1106	111	6	40.9606
1107	111	7	42.1396	1107	111	7	42.068
1108	111	8	40.9876	1108	111	8	40.9941
1109	111	9	42.126	1109	111	9	42.0521
1110	111	10	40.9451	1110	111	10	40.9568
1111	112	1	42.1323	1111	112	1	41.9073
1112	112	2	41.0317	1112	112	2	41.1729
1113	112	3	42.1266	1113	112	3	42.2524
1114	112	4	41.0305	1114	112	4	41.1179
1115	112	5	42.1204	1115	112	5	42.2332
1116	112	6	41.014	1116	112	6	41.0806
1117	112	7	42.1095	1117	112	7	42.0692
1118	112	8	40.9925	1118	112	8	41.0418
1119	112	9	42.1004	1119	112	9	42.0569
1120	112	10	40.9903	1120	112	10	41.0011
1121	113	1	42.1668	1121	113	1	41.8662
1122	113	2	41.0366	1122	113	2	41.0848
1123	113	3	42.161	1123	113	3	42.2148
1124	113	4	41.0204	1124	113	4	40.9789
1125	113	5	42.1498	1125	113	5	42.0567
1126	113	6	40.9853	1126	113	6	40.9997
1127	113	7	42.1379	1127	113	7	42.0421
1128	113	8	40.9463	1128	113	8	40.9743
1129	113	9	42.1336	1129	113	9	42.0388
1130	113	10	40.9174	1130	113	10	40.9932
1131	114	1	42.1918	1131	114	1	42.354
1132	114	2	41.058	1132	114	2	41.3589
1133	114	3	42.1859	1133	114	3	42.5233
1134	114	4	41.0272	1134	114	4	41.3242
1135	114	5	42.182	1135	114	5	42.3217
1136	114	6	40.9893	1136	114	6	41.2632
1137	114	7	42.1609	1137	114	7	42.3009
1138	114	8	40.9407	1138	114	8	41.2339
1139	114	9	42.002	1139	114	9	42.292
1140	114	10	40.8808	1140	114	10	41.191
1141	115	1	42.0125	1141	115	1	41.8927
1142	115	2	41.0659	1142	115	2	41.132
1143	115	3	42.1552	1143	115	3	42.2381
1144	115	4	41.0151	1144	115	4	41.0104
1145	115	5	42.1547	1145	115	5	42.0647
1146	115	6	41.0024	1146	115	6	41.019
1147	115	7	42.1499	1147	115	7	42.0478
1148	115	8	40.9671	1148	115	8	40.9763
1149	115	9	42.139	1149	115	9	41.8691
1150	115	10	40.9153	1150	115	10	40.937
1151	116	1	42.1768	1151	116	1	41.6006
1152	116	2	41.0554	1152	116	2	41.1263
1153	116	3	42.1686	1153	116	3	42.1942
1154	116	4	41.0351	1154	116	4	41.0563
1155	116	5	42.1572	1155	116	5	42.1932
1156	116	6	40.9946	1156	116	6	40.9858
1157	116	7	42.1416	1157	116	7	42.1824
1158	116	8	40.955	1158	116	8	40.9428
1159	116	9	42.1286	1159	116	9	42.0133
1160	116	10	40.9263	1160	116	10	40.9562
1161	117	1	42.1615	1161	117	1	42.1213
1162	117	2	41.0133	1162	117	2	41.1037
1163	117	3	42.1664	1163	117	3	42.1146
1164	117	4	40.9975	1164	117	4	41.0737
1165	117	5	42.1595	1165	117	5	42.0967
1166	117	6	40.9595	1166	117	6	41.0118
1167	117	7	42.1392	1167	117	7	42.0684
1168	117	8	40.909	1168	117	8	40.9683
1169	117	9	41.9723	1169	117	9	41.8922
1170	117	10	40.8432	1170	117	10	40.9608
1171	118	1	41.9878	1171	118	1	41.8792
1172	118	2	41.0536	1172	118	2	41.1039
1173	118	3	42.1381	1173	118	3	42.2149
1174	118	4	41.0041	1174	118	4	41.0004
1175	118	5	42.1283	1175	118	5	42.2025
1176	118	6	40.9878	1176	118	6	40.9674
1177	118	7	42.1175	1177	118	7	42.0504
1178	118	8	40.9575	1178	118	8	41.0118
1179	118	9	42.0994	1179	118	9	42.0489
1180	118	10	40.9288	1180	118	10	40.986
1181	119	1	42.1547	1181	119	1	42.124
1182	119	2	41.0136	1182	119	2	41.1007
1183	119	3	42.1436	1183	119	3	42.113
1184	119	4	40.9892	1184	119	4	41.065
1185	119	5	42.1327	1185	119	5	42.0908
1186	119	6	40.9685	1186	119	6	41.0007
1187	119	7	42.12	1187	119	7	41.8938
1188	119	8	40.9232	1188	119	8	40.9542
1189	119	9	42.1074	1189	119	9	41.635
1190	119	10	40.8849	1190	119	10	40.9689
1191	120	1	42.0059	1191	120	1	41.8884
1192	120	2	41.0515	1192	120	2	41.0888
1193	120	3	42.1491	1193	120	3	42.2183
1194	120	4	40.994	1194	120	4	40.9724
1195	120	5	42.1429	1195	120	5	42.0542
1196	120	6	40.9635	1196	120	6	40.9884
1197	120	7	42.1291	1197	120	7	42.0314
1198	120	8	40.9337	1198	120	8	40.9496
1199	120	9	42.1156	1199	120	9	41.8589
1200	120	10	40.8842	1200	120	10	40.9445
1201	121	1	42.1008	1201	121	1	41.845
1202	121	2	41.0968	1202	121	2	41.0106
1203	121	3	42.2355	1203	121	3	42.0329
1204	121	4	40.9944	1204	121	4	40.9863
1205	121	5	42.0702	1205	121	5	42.0175
1206	121	6	40.9517	1206	121	6	40.9637
1207	121	7	42.0552	1207	121	7	42.0156
1208	121	8	40.9007	1208	121	8	40.9533
1209	121	9	41.8736	1209	121	9	42.0182
1210	121	10	40.9348	1210	121	10	40.9676
1211	122	1	41.8226	1211	122	1	42.0968
1212	122	2	41.0456	1212	122	2	41.061
1213	122	3	42.1529	1213	122	3	42.0817
1214	122	4	40.9791	1214	122	4	41.0324
1215	122	5	42.1434	1215	122	5	42.0727
1216	122	6	40.951	1216	122	6	41.025
1217	122	7	42.13	1217	122	7	42.0687
1218	122	8	40.914	1218	122	8	41.0144
1219	122	9	42.1132	1219	122	9	42.0707
1220	122	10	40.8635	1220	122	10	41.0177
1221	123	1	42.0114	1221	123	1	42.0694
1222	123	2	40.9982	1222	123	2	41.0356
1223	123	3	42.1568	1223	123	3	42.0454
1224	123	4	40.9426	1224	123	4	41.0061
1225	123	5	42.1308	1225	123	5	42.0427
1226	123	6	40.8808	1226	123	6	40.9831
1227	123	7	41.9724	1227	123	7	42.0371
1228	123	8	40.8386	1228	123	8	40.9652
1229	123	9	41.9637	1229	123	9	42.0311
1230	123	10	40.8207	1230	123	10	40.9567
1231	124	1	42.0384	1231	124	1	42.0869
1232	124	2	40.9852	1232	124	2	41.0365
1233	124	3	42.167	1233	124	3	42.0707
1234	124	4	40.9147	1234	124	4	41.0007
1235	124	5	41.9996	1235	124	5	42.0633
1236	124	6	40.8403	1236	124	6	40.9718
1237	124	7	41.9761	1237	124	7	41.8828
1238	124	8	40.8074	1238	124	8	40.9411
1239	124	9	41.8099	1239	124	9	41.6235
1240	124	10	40.8761	1240	124	10	40.9696
1241	125	1	41.807	1241	125	1	41.8521
1242	125	2	41.0333	1242	125	2	41.0601
1243	125	3	42.1401	1243	125	3	42.1847
1244	125	4	40.9639	1244	125	4	40.9502
1245	125	5	42.1272	1245	125	5	42.0247
1246	125	6	40.9292	1246	125	6	40.9658
1247	125	7	42.1053	1247	125	7	42.0028
1248	125	8	40.8781	1248	125	8	40.925
1249	125	9	42.0876	1249	125	9	41.9874
1250	125	10	40.8373	1250	125	10	40.908
1251	126	1	42.0567	1251	126	1	42.0297
1252	126	2	41.0633	1252	126	2	41.0252
1253	126	3	42.1928	1253	126	3	42.1673
1254	126	4	40.9577	1254	126	4	40.9367
1255	126	5	42.0247	1255	126	5	42.0098
1256	126	6	40.8721	1256	126	6	40.9523
1257	126	7	42.0056	1257	126	7	41.9923
1258	126	8	40.815	1258	126	8	40.9087
1259	126	9	41.8324	1259	126	9	41.9749
1260	126	10	40.8806	1260	126	10	40.8968
1261	127	1	41.585	1261	127	1	42.0482
1262	127	2	41.0991	1262	127	2	41.0261
1263	127	3	42.1661	1263	127	3	42.0399
1264	127	4	40.9523	1264	127	4	40.9914
1265	127	5	42.0072	1265	127	5	42.0239
1266	127	6	40.9033	1266	127	6	40.9611
1267	127	7	41.9954	1267	127	7	42.008
1268	127	8	40.8614	1268	127	8	40.9295
1269	127	9	41.9807	1269	127	9	41.8376
1270	127	10	40.8362	1270	127	10	40.9345
1271	128	1	42.0432	1271	128	1	42.0745
1272	128	2	41.0644	1272	128	2	41.0063
1273	128	3	42.1789	1273	128	3	42.0635
1274	128	4	40.975	1274	128	4	40.9779
1275	128	5	42.162	1275	128	5	41.8779
1276	128	6	40.9279	1276	128	6	40.9507
1277	128	7	41.9945	1277	128	7	41.8787
1278	128	8	40.8445	1278	128	8	40.9418
1279	128	9	41.8077	1279	128	9	41.8843
1280	128	10	40.8038	1280	128	10	40.9592
1281	129	1	41.4408	1281	129	1	41.8596
1282	129	2	41.3266	1282	129	2	40.9929
1283	129	3	41.4336	1283	129	3	42.0368
1284	129	4	41.3236	1284	129	4	40.9657
1285	129	5	41.433	1285	129	5	42.0235
1286	129	6	41.3204	1286	129	6	40.946
1287	129	7	41.4338	1287	129	7	42.0161
1288	129	8	41.3258	1288	129	8	40.9461
1289	129	9	41.4393	1289	129	9	42.0196
1290	129	10	41.3315	1290	129	10	40.9676
1291	130	1	42.1185	1291	130	1	42.0693
1292	130	2	42.1018	1292	130	2	41.0229
1293	130	3	41.9959	1293	130	3	42.044
1294	130	4	42.0933	1294	130	4	40.9884
1295	130	5	41.9689	1295	130	5	42.0308
1296	130	6	42.0637	1296	130	6	40.9673
1297	130	7	41.8634	1297	130	7	42.0213
1298	130	8	42.2335	1298	130	8	40.9586
1299	130	9	41.712	1299	130	9	42.0221
1300	130	10	42.702	1300	130	10	40.9638
1301	131	1	41.0438	1301	131	1	42.0725
1302	131	2	42.1579	1302	131	2	40.9984
1303	131	3	40.9739	1303	131	3	42.0583
1304	131	4	42.1456	1304	131	4	40.9827
1305	131	5	40.9338	1305	131	5	41.8782
1306	131	6	42.127	1306	131	6	40.974
1307	131	7	40.8706	1307	131	7	41.8771
1308	131	8	41.9668	1308	131	8	40.9548
1309	131	9	40.8391	1309	131	9	42.045
1310	131	10	41.964	1310	131	10	40.9809
1311	132	1	40.9868	1311	132	1	42.0574
1312	132	2	42.0304	1312	132	2	40.9844
1313	132	3	40.9134	1313	132	3	41.8793
1314	132	4	42.0136	1314	132	4	40.9491
1315	132	5	40.8162	1315	132	5	41.6234
1316	132	6	41.5627	1316	132	6	40.977
1317	132	7	40.8677	1317	132	7	41.8772
1318	132	8	41.3655	1318	132	8	40.9308
1319	132	9	40.964	1319	132	9	41.623
1320	132	10	41.3803	1320	132	10	40.9844
1321	133	1	41.064	1321	133	1	42.0751
1322	133	2	42.1044	1322	133	2	40.9598
1323	133	3	40.9467	1323	133	3	41.6445
1324	133	4	42.0937	1324	133	4	41.0042
1325	133	5	40.9165	1325	133	5	41.8997
1326	133	6	42.0822	1326	133	6	40.9833
1327	133	7	40.8969	1327	133	7	41.9067
1328	133	8	42.0753	1328	133	8	41.0125
1329	133	9	40.8935	1329	133	9	42.0943
1330	133	10	42.073	1330	133	10	41.0488
1331	134	1	40.9633	1331	134	1	41.9362
1332	134	2	42.0688	1332	134	2	41.0118
1333	134	3	40.9678	1333	134	3	42.0846
1334	134	4	42.0627	1334	134	4	41.0199
1335	134	5	40.9678	1335	134	5	42.099
1336	134	6	42.0602	1336	134	6	41.0273
1337	134	7	40.9669	1337	134	7	42.0952
1338	134	8	42.0601	1338	134	8	41.0264
1339	134	9	40.9646	1339	134	9	42.0867
1340	134	10	42.0593	1340	134	10	41.017
1341	135	1	40.9904	1341	135	1	42.0981
1342	135	2	42.0813	1342	135	2	40.9391
1343	135	3	40.9808	1343	135	3	42.098
1344	135	4	42.0803	1344	135	4	40.9436
1345	135	5	40.9779	1345	135	5	42.1019
1346	135	6	42.073	1346	135	6	40.9708
1347	135	7	40.9745	1347	135	7	42.1259
1348	135	8	42.0669	1348	135	8	41.0296
1349	135	9	40.9744	1349	135	9	42.125
1350	135	10	42.0667	1350	135	10	41.0325
1351	136	1	40.9539	1351	136	1	42.1669
1352	136	2	42.1088	1352	136	2	40.8941
1353	136	3	40.9072	1353	136	3	42.0243
1354	136	4	42.0893	1354	136	4	40.9658
1355	136	5	40.8582	1355	136	5	42.0266
1356	136	6	41.9334	1356	136	6	40.9706
1357	136	7	40.842	1357	136	7	42.0192
1358	136	8	41.9394	1358	136	8	40.9797
1359	136	9	40.8538	1359	136	9	42.0285
1360	136	10	41.944	1360	136	10	41.0174
1361	137	1	40.9906	1361	137	1	42.4784
1362	137	2	42.1414	1362	137	2	41.1966
1363	137	3	40.9444	1363	137	3	41.8577
1364	137	4	42.124	1364	137	4	41.2943
1365	137	5	40.8927	1365	137	5	41.8566
1366	137	6	41.9682	1366	137	6	41.2997
1367	137	7	40.8532	1367	137	7	42.1009
1368	137	8	41.9537	1368	137	8	41.2629
1369	137	9	40.818	1369	137	9	42.3142
1370	137	10	41.9478	1370	137	10	41.2713
1371	138	1	40.9819	1371	138	1	42.2121
1372	138	2	42.1361	1372	138	2	41.1503
1373	138	3	40.9436	1373	138	3	42.2043
1374	138	4	42.1151	1374	138	4	41.1456
1375	138	5	40.8885	1375	138	5	42.1967
1376	138	6	42.0926	1376	138	6	41.1397
1377	138	7	40.8407	1377	138	7	42.1972
1378	138	8	41.9446	1378	138	8	41.1672
1379	138	9	40.8342	1379	138	9	42.2126
1380	138	10	41.9446	1380	138	10	41.1931
1381	139	1	41.0017	1381	139	1	42.1845
1382	139	2	42.1403	1382	139	2	40.9402
1383	139	3	40.9572	1383	139	3	42.0286
1384	139	4	42.1284	1384	139	4	40.9685
1385	139	5	40.9224	1385	139	5	42.0067
1386	139	6	42.1199	1386	139	6	40.958
1387	139	7	40.8958	1387	139	7	42.0017
1388	139	8	41.9673	1388	139	8	40.9597
1389	139	9	40.8561	1389	139	9	42.0114
1390	139	10	41.9501	1390	139	10	40.9808
1391	140	1	40.955	1391	140	1	42.0713
1392	140	2	42.1389	1392	140	2	41.0062
1393	140	3	40.9089	1393	140	3	42.0665
1394	140	4	41.9713	1394	140	4	40.9947
1395	140	5	40.8545	1395	140	5	42.0637
1396	140	6	41.9558	1396	140	6	41.0003
1397	140	7	40.8023	1397	140	7	42.0677
1398	140	8	41.7829	1398	140	8	41.0243
1399	140	9	40.8619	1399	140	9	42.078
1400	140	10	41.7873	1400	140	10	41.0615
1401	141	1	41.0184	1401	141	1	42.1936
1402	141	2	42.13	1402	141	2	40.9275
1403	141	3	40.9502	1403	141	3	42.0231
1404	141	4	42.1133	1404	141	4	40.9452
1405	141	5	40.9111	1405	141	5	42.0135
1406	141	6	42.0957	1406	141	6	40.9393
1407	141	7	40.8855	1407	141	7	42.0188
1408	141	8	42.0815	1408	141	8	40.9531
1409	141	9	40.8492	1409	141	9	42.0313
1410	141	10	41.9345	1410	141	10	40.9805
1411	142	1	40.9726	1411	142	1	42.0568
1412	142	2	42.1731	1412	142	2	40.9716
1413	142	3	40.9211	1413	142	3	41.8697
1414	142	4	42.0085	1414	142	4	40.9402
1415	142	5	40.8518	1415	142	5	41.8649
1416	142	6	41.8221	1416	142	6	40.9302
1417	142	7	40.9052	1417	142	7	41.8674
1418	142	8	41.8253	1418	142	8	40.9472
1419	142	9	40.9089	1419	142	9	41.8721
1420	142	10	41.8247	1420	142	10	40.9887
1421	143	1	41.0431	1421	143	1	42.1017
1422	143	2	42.1793	1422	143	2	41.0184
1423	143	3	40.9258	1423	143	3	41.9208
1424	143	4	42.0095	1424	143	4	40.9713
1425	143	5	40.8454	1425	143	5	41.6621
1426	143	6	41.8223	1426	143	6	41.0089
1427	143	7	40.8482	1427	143	7	41.9129
1428	143	8	41.5548	1428	143	8	40.9716
1429	143	9	40.8694	1429	143	9	41.66
1430	143	10	41.5479	1430	143	10	41.024
1431	144	1	41.0317	1431	144	1	42.0341
1432	144	2	42.1428	1432	144	2	41.0175
1433	144	3	40.9005	1433	144	3	42.1675
1434	144	4	41.9805	1434	144	4	40.9349
1435	144	5	40.859	1435	144	5	42.0189
1436	144	6	41.9672	1436	144	6	40.9818
1437	144	7	40.8557	1437	144	7	42.01
1438	144	8	41.9734	1438	144	8	40.9643
1439	144	9	40.8524	1439	144	9	42.0023
1440	144	10	41.9634	1440	144	10	40.9656
1441	145	1	40.9453	1441	145	1	42.1823
1442	145	2	42.1095	1442	145	2	41.0317
1443	145	3	40.9136	1443	145	3	42.182
1444	145	4	42.0877	1444	145	4	41.0392
1445	145	5	40.8716	1445	145	5	42.1856
1446	145	6	41.9369	1446	145	6	41.0388
1447	145	7	40.8537	1447	145	7	42.1857
1448	145	8	41.935	1448	145	8	41.0332
1449	145	9	40.8725	1449	145	9	42.1827
1450	145	10	42.0911	1450	145	10	41.0477
1451	146	1	40.9919	1451	146	1	42.1244
1452	146	2	42.1226	1452	146	2	41.0194
1453	146	3	40.9563	1453	146	3	42.1282
1454	146	4	42.1186	1454	146	4	41.0229
1455	146	5	40.9284	1455	146	5	42.125
1456	146	6	42.1058	1456	146	6	41.0219
1457	146	7	40.8956	1457	146	7	42.1249
1458	146	8	42.0936	1458	146	8	41.0187
1459	146	9	40.8711	1459	146	9	42.1277
1460	146	10	41.9464	1460	146	10	41.0282
1461	147	1	41.04	1461	147	1	42.2219
1462	147	2	42.1894	1462	147	2	41.0552
1463	147	3	40.9901	1463	147	3	42.2257
1464	147	4	42.1655	1464	147	4	40.9948
1465	147	5	40.9516	1465	147	5	42.0674
1466	147	6	42.1462	1466	147	6	41.0327
1467	147	7	40.908	1467	147	7	42.0531
1468	147	8	41.9806	1468	147	8	41.0172
1469	147	9	40.8339	1469	147	9	42.0414
1470	147	10	41.8016	1470	147	10	41.0106
1471	148	1	41.0538	1471	148	1	42.1936
1472	148	2	42.1952	1472	148	2	40.9961
1473	148	3	40.94	1473	148	3	42.1895
1474	148	4	42.0315	1474	148	4	40.9838
1475	148	5	40.8553	1475	148	5	42.1823
1476	148	6	41.8476	1476	148	6	40.98
1477	148	7	40.8741	1477	148	7	42.1835
1478	148	8	41.3994	1478	148	8	40.9872
1479	148	9	40.9875	1479	148	9	42.1863
1480	148	10	41.3811	1480	148	10	41.0534
1481	149	1	41.1362	1481	149	1	42.1607
1482	149	2	42.1689	1482	149	2	40.9276
1483	149	3	40.9798	1483	149	3	42.1538
1484	149	4	42.1449	1484	149	4	40.9249
1485	149	5	40.921	1485	149	5	42.0106
1486	149	6	41.9709	1486	149	6	40.9904
1487	149	7	40.8409	1487	149	7	42.1645
1488	149	8	41.9484	1488	149	8	40.9465
1489	149	9	40.7978	1489	149	9	42.1759
1490	149	10	41.9416	1490	149	10	40.9643
1491	150	1	41.0044
1492	150	2	42.1564
1493	150	3	40.9482
1494	150	4	42.126
1495	150	5	40.8687
1496	150	6	41.9547
1497	150	7	40.8043
1498	150	8	41.9341
1499	150	9	40.7918
1500	150	10	41.7842
1501	151	1	41.0234
1502	151	2	42.142
1503	151	3	40.9512
1504	151	4	42.1315
1505	151	5	40.9044
1506	151	6	41.972
1507	151	7	40.8502
1508	151	8	41.9474
1509	151	9	40.7983
1510	151	10	41.9359
1511	152	1	40.9676
1512	152	2	42.0176
1513	152	3	40.9126
1514	152	4	42.014
1515	152	5	40.8776
1516	152	6	41.8228
1517	152	7	40.8905
1518	152	8	41.8187
1519	152	9	40.9129
1520	152	10	41.8186
1521	153	1	41.0729
1522	153	2	42.1718
1523	153	3	40.9974
1524	153	4	42.154
1525	153	5	40.9382
1526	153	6	42.1282
1527	153	7	40.8802
1528	153	8	41.9739
1529	153	9	40.8508
1530	153	10	41.9664
1531	154	1	41.0532
1532	154	2	42.2046
1533	154	3	41.0152
1534	154	4	42.1816
1535	154	5	40.942
1536	154	6	42.0086
1537	154	7	40.8833
1538	154	8	42.0006
1539	154	9	40.85
1540	154	10	42.0005
1541	155	1	40.9724
1542	155	2	42.1697
1543	155	3	40.9399
1544	155	4	42.0079
1545	155	5	40.8774
1546	155	6	41.9805
1547	155	7	40.8128
1548	155	8	41.8119
1549	155	9	40.8401
1550	155	10	41.5432
1551	156	1	41.09
1552	156	2	42.1974
1553	156	3	40.9855
1554	156	4	42.0344
1555	156	5	40.9221
1556	156	6	42.0122
1557	156	7	40.8343
1558	156	8	41.8237
1559	156	9	40.8505
1560	156	10	41.5618
1561	157	1	41.1435
1562	157	2	42.2436
1563	157	3	41.0211
1564	157	4	42.2262
1565	157	5	40.9606
1566	157	6	42.0541
1567	157	7	40.8764
1568	157	8	41.6222
1569	157	9	40.9317
1570	157	10	41.4268
1571	158	1	41.2151
1572	158	2	42.2721
1573	158	3	41.0001
1574	158	4	42.0933
1575	158	5	40.9232
1576	158	6	41.645
1577	158	7	40.9309
1578	158	8	41.4335
1579	158	9	40.9243
1580	158	10	41.2441
1581	159	1	41.1553
1582	159	2	42.1994
1583	159	3	41.005
1584	159	4	42.1817
1585	159	5	40.9554
1586	159	6	42.0052
1587	159	7	40.8814
1588	159	8	41.9885
1589	159	9	40.8246
1590	159	10	41.8082
1591	160	1	41.0862
1592	160	2	42.2096
1593	160	3	41.0028
1594	160	4	42.1871
1595	160	5	40.9307
1596	160	6	42.0139
1597	160	7	40.8378
1598	160	8	41.8272
1599	160	9	40.8552
1600	160	10	41.3866
1601	161	1	41.1263
1602	161	2	42.1648
1603	161	3	41.0047
1604	161	4	42.1572
1605	161	5	40.9698
1606	161	6	42.1439
1607	161	7	40.9376
1608	161	8	42.1319
1609	161	9	40.8972
1610	161	10	41.9742
1611	162	1	41.0404
1612	162	2	42.1808
1613	162	3	41.0199
1614	162	4	42.1672
1615	162	5	40.9819
1616	162	6	42.1488
1617	162	7	40.9117
1618	162	8	41.9791
1619	162	9	40.845
1620	162	10	41.9572
1621	163	1	41.0071
1622	163	2	42.1733
1623	163	3	40.9662
1624	163	4	42.1578
1625	163	5	40.9211
1626	163	6	41.9968
1627	163	7	40.8671
1628	163	8	41.9778
1629	163	9	40.8219
1630	163	10	41.815
1631	164	1	41.0721
1632	164	2	42.2093
1633	164	3	40.9924
1634	164	4	42.0375
1635	164	5	40.8976
1636	164	6	41.8398
1637	164	7	40.8996
1638	164	8	41.5737
1639	164	9	40.9077
1640	164	10	41.5652
1641	165	1	41.0791
1642	165	2	42.1704
1643	165	3	40.9891
1644	165	4	42.1501
1645	165	5	40.9397
1646	165	6	42.1307
1647	165	7	40.9017
1648	165	8	41.9723
1649	165	9	40.8586
1650	165	10	41.9584
1651	166	1	41.0341
1652	166	2	42.2327
1653	166	3	40.981
1654	166	4	42.0677
1655	166	5	40.9203
1656	166	6	41.8714
1657	166	7	40.9389
1658	166	8	41.8641
1659	166	9	40.9145
1660	166	10	41.602
1661	167	1	41.0921
1662	167	2	42.1862
1663	167	3	40.9746
1664	167	4	42.1584
1665	167	5	40.8919
1666	167	6	41.9922
1667	167	7	40.8398
1668	167	8	41.8093
1669	167	9	40.8786
1670	167	10	41.8121
1671	168	1	41.086
1672	168	2	42.2013
1673	168	3	41.0092
1674	168	4	42.1768
1675	168	5	40.9467
1676	168	6	42.0131
1677	168	7	40.8934
1678	168	8	41.9951
1679	168	9	40.8457
1680	168	10	41.9817
1681	169	1	41.0752
1682	169	2	42.2293
1683	169	3	41.0438
1684	169	4	42.2133
1685	169	5	40.9945
1686	169	6	42.1858
1687	169	7	40.9227
1688	169	8	42.0225
1689	169	9	40.8691
1690	169	10	41.8462
1691	170	1	41.0134
1692	170	2	42.0239
1693	170	3	40.9011
1694	170	4	42.0078
1695	170	5	40.8537
1696	170	6	41.819
1697	170	7	40.9084
1698	170	8	41.8211
1699	170	9	40.8874
1700	170	10	41.8185
1701	171	1	41.0203
1702	171	2	42.1395
1703	171	3	40.9387
1704	171	4	42.1242
1705	171	5	40.8882
1706	171	6	41.9684
1707	171	7	40.8455
1708	171	8	41.9648
1709	171	9	40.8238
1710	171	10	41.9468
1711	172	1	41.0092
1712	172	2	42.1534
1713	172	3	40.976
1714	172	4	42.1371
1715	172	5	40.9196
1716	172	6	42.1109
1717	172	7	40.8595
1718	172	8	41.949
1719	172	9	40.8153
1720	172	10	41.9421
1721	173	1	40.9974
1722	173	2	42.1471
1723	173	3	40.9696
1724	173	4	42.1344
1725	173	5	40.9261
1726	173	6	42.1172
1727	173	7	40.8988
1728	173	8	42.1029
1729	173	9	40.8619
1730	173	10	41.9525
1731	174	1	40.985
1732	174	2	42.1491
1733	174	3	40.934
1734	174	4	42.1248
1735	174	5	40.8899
1736	174	6	41.9724
1737	174	7	40.8514
1738	174	8	41.9563
1739	174	9	40.8062
1740	174	10	41.9496
1741	175	1	40.9758
1742	175	2	42.1312
1743	175	3	40.9286
1744	175	4	42.1056
1745	175	5	40.8788
1746	175	6	41.9468
1747	175	7	40.84
1748	175	8	41.9353
1749	175	9	40.8129
1750	175	10	41.9257
1751	176	1	41.029
1752	176	2	42.1717
1753	176	3	41.0009
1754	176	4	42.1512
1755	176	5	40.9565
1756	176	6	42.1198
1757	176	7	40.8927
1758	176	8	41.962
1759	176	9	40.8366
1760	176	10	41.9546
1761	177	1	40.9602
1762	177	2	42.1474
1763	177	3	40.9274
1764	177	4	42.1356
1765	177	5	40.8854
1766	177	6	41.9787
1767	177	7	40.8534
1768	177	8	41.9674
1769	177	9	40.8402
1770	177	10	41.9607
1771	178	1	40.9805
1772	178	2	42.1491
1773	178	3	40.9415
1774	178	4	42.1311
1775	178	5	40.8778
1776	178	6	41.9667
1777	178	7	40.827
1778	178	8	41.9455
1779	178	9	40.7821
1780	178	10	41.7799
1781	179	1	40.9888
1782	179	2	42.1035
1783	179	3	40.9009
1784	179	4	42.0838
1785	179	5	40.851
1786	179	6	41.931
1787	179	7	40.8088
1788	179	8	41.919
1789	179	9	40.8125
1790	179	10	41.9216
1791	180	1	40.9513
1792	180	2	42.0842
1793	180	3	40.9346
1794	180	4	42.0764
1795	180	5	40.9124
1796	180	6	42.0585
1797	180	7	40.8778
1798	180	8	42.0544
1799	180	9	40.9091
1800	180	10	42.0695
1801	181	1	40.9769
1802	181	2	42.0625
1803	181	3	40.9756
1804	181	4	42.0593
1805	181	5	40.9636
1806	181	6	42.0631
1807	181	7	40.9631
1808	181	8	42.0657
1809	181	9	40.9723
1810	181	10	42.0734
1811	182	1	40.8817
1812	182	2	41.9485
1813	182	3	40.8502
1814	182	4	41.9414
1815	182	5	40.863
1816	182	6	41.9454
1817	182	7	40.8757
1818	182	8	41.9459
1819	182	9	40.9067
1820	182	10	42.1111
1821	183	1	40.9417
1822	183	2	42.1053
1823	183	3	40.899
1824	183	4	42.0798
1825	183	5	40.8427
1826	183	6	41.9219
1827	183	7	40.8199
1828	183	8	41.9087
1829	183	9	40.817
1830	183	10	41.9191
1831	184	1	40.9079
1832	184	2	41.9994
1833	184	3	40.8554
1834	184	4	41.9778
1835	184	5	40.8085
1836	184	6	41.8069
1837	184	7	40.862
1838	184	8	41.5457
1839	184	9	40.8892
1840	184	10	41.8015
1841	185	1	41.032
1842	185	2	42.1465
1843	185	3	40.9302
1844	185	4	42.1158
1845	185	5	40.8665
1846	185	6	41.9629
1847	185	7	40.8446
1848	185	8	41.9517
1849	185	9	40.83
1850	185	10	41.953
1851	186	1	40.8991
1852	186	2	41.9763
1853	186	3	40.8299
1854	186	4	41.7882
1855	186	5	40.8607
1856	186	6	41.7881
1857	186	7	40.8704
1858	186	8	41.7916
1859	186	9	40.9094
1860	186	10	41.9828
1861	187	1	40.9665
1862	187	2	42.1511
1863	187	3	40.9202
1864	187	4	41.9931
1865	187	5	40.8591
1866	187	6	41.969
1867	187	7	40.817
1868	187	8	41.9615
1869	187	9	40.8352
1870	187	10	41.9715
1871	188	1	40.9515
1872	188	2	42.1089
1873	188	3	40.9023
1874	188	4	42.1024
1875	188	5	40.8592
1876	188	6	41.9396
1877	188	7	40.8224
1878	188	8	41.9361
1879	188	9	40.8259
1880	188	10	41.9295
1881	189	1	40.9711
1882	189	2	42.1391
1883	189	3	40.9074
1884	189	4	41.9753
1885	189	5	40.8274
1886	189	6	41.9492
1887	189	7	40.7911
1888	189	8	41.7847
1889	189	9	40.8671
1890	189	10	41.7867
1891	190	1	40.9842
1892	190	2	42.0979
1893	190	3	40.9042
1894	190	4	42.0847
1895	190	5	40.871
1896	190	6	42.0697
1897	190	7	40.8587
1898	190	8	41.9315
1899	190	9	40.8741
1900	190	10	42.078
1901	191	1	40.9235
1902	191	2	41.9945
1903	191	3	40.8547
1904	191	4	41.9647
1905	191	5	40.7869
1906	191	6	41.7979
1907	191	7	40.8447
1908	191	8	41.539
1909	191	9	40.9139
1910	191	10	41.9644
1911	192	1	40.9582
1912	192	2	42.0189
1913	192	3	40.8656
1914	192	4	41.8202
1915	192	5	40.868
1916	192	6	41.5498
1917	192	7	40.8908
1918	192	8	41.8078
1919	192	9	40.8368
1920	192	10	41.5408
1921	193	1	41.0379
1922	193	2	42.1424
1923	193	3	40.9286
1924	193	4	42.1253
1925	193	5	40.882
1926	193	6	41.9726
1927	193	7	40.8502
1928	193	8	41.9573
1929	193	9	40.8217
1930	193	10	41.9544
1931	194	1	40.9706
1932	194	2	42.0511
1933	194	3	40.9289
1934	194	4	42.0403
1935	194	5	40.9139
1936	194	6	42.0355
1937	194	7	40.8751
1938	194	8	41.8564
1939	194	9	40.9105
1940	194	10	41.8475
1941	195	1	40.982
1942	195	2	42.107
1943	195	3	40.9008
1944	195	4	42.0933
1945	195	5	40.8614
1946	195	6	41.9482
1947	195	7	40.8421
1948	195	8	41.9392
1949	195	9	40.8551
1950	195	10	41.9434
1951	196	1	41.4231
1952	196	2	42.4974
1953	196	3	41.4417
1954	196	4	42.4827
1955	196	5	41.3968
1956	196	6	42.2439
1957	196	7	41.419
1958	196	8	42.2403
1959	196	9	41.4046
1960	196	10	42.2399
1961	197	1	41.1312
1962	197	2	42.168
1963	197	3	40.9407
1964	197	4	41.7274
1965	197	5	41.061
1966	197	6	41.7245
1967	197	7	41.0681
1968	197	8	41.7326
1969	197	9	41.088
1970	197	10	41.9881
1971	198	1	41.0131
1972	198	2	42.1335
1973	198	3	40.9314
1974	198	4	42.1173
1975	198	5	40.8874
1976	198	6	41.9558
1977	198	7	40.8559
1978	198	8	41.9458
1979	198	9	40.8356
1980	198	10	41.9324
1981	199	1	40.9974
1982	199	2	42.1592
1983	199	3	40.9494
1984	199	4	42.1387
1985	199	5	40.8826
1986	199	6	41.9696
1987	199	7	40.8126
1988	199	8	41.7937
1989	199	9	40.8346
1990	199	10	41.5283
1991	200	1	41.0935
1992	200	2	42.1927
1993	200	3	40.9816
[truncated: 2,411 more rows]

[truncated: 3 more sheets: _wholeslide_scan_performance, _latency_mid, _latency_low]
